# Supplementary material for: Detection of quantitative trait loci for mineral content of Nelore longissimus dorsi muscle
Source: Genet Sel Evol. 2015 Mar 11;47(1):15. doi: 10.1186/s12711-014-0083-3 (PMC4355494; doi:10.1186/s12711-014-0083-3)
Supplement: Additional file 1: Table S1. — Summary of enriched gene clusters from DAVID for identified genes for arsenic, calcium, chromium, cobalt, copper, iron, magnesium, manganese, phosphorus, potassium, selenium, sodium, sulfur and zinc in the longissimus dorsi muscle of Nelore cattle. Enriched gene clusters from DAVID analysis for candidate genes located in genomic regions associated with each mineral content. Tabs are divided by mineral type. [file 12711_2014_83_MOESM1_ESM.xlsx]

## Sheet: Arsenic_SNP_effects
SNP_ID	Chromosome	Location (bp)	Variance
BovineHD2500004857	25	17228174	3.15e-05
BovineHD0900011992	9	43199123	5.02e-06
BovineHD0900012031	9	43367323	1.1e-06
BovineHD1400005694	14	19914993	8.54e-07
BovineHD0500002542	5	8899686	7.4e-07
BovineHD0900011972	9	43105706	6.53e-07
BovineHD2000013403	20	47895676	5.74e-07
BovineHD0100022916	1	79651320	5.1e-07
BovineHD1300011757	13	40678753	5.05e-07
BovineHD2000013404	20	47896347	4.59e-07
BovineHD1200013650	12	49746558	4.35e-07
BovineHD2400011436	24	41235442	4.27e-07
BovineHD0300013162	3	43234505	3.66e-07
BovineHD2000001807	20	5767456	3.5e-07
BovineHD2000002581	20	8054900	2.35e-07
BovineHD0900031442	9	43212875	1.76e-07
BovineHD0100027521	1	96869299	1.74e-07
BovineHD2400000605	24	2284704	1.57e-07
BovineHD1700018874	17	65540210	1.4e-07
BovineHD0400002862	4	9263739	1.35e-07
BovineHD1700018872	17	65538548	1.34e-07
BovineHD0400002504	4	8089354	1.28e-07
BovineHD1500016411	15	56873467	1.23e-07
BovineHD2400011439	24	41245294	1.13e-07
BovineHD1300015810	13	55655435	1.11e-07
BovineHD4100000398	1	69588539	1.1e-07
BovineHD0900005312	9	19471654	1.1e-07
BovineHD1800014379	18	48718656	1.04e-07
BovineHD1800014377	18	48715946	1e-07
Hapmap57304-rs29013565	25	11826909	1e-07
BovineHD2100005484	21	19331347	9.61e-08
BovineHD0900009336	9	34022556	9.59e-08
BovineHD0100036934	1	129914682	8.85e-08
BovineHD1400002313	14	8403103	8.85e-08
BovineHD0500001459	5	5475839	8.74e-08
BovineHD0100026814	1	94454932	8.42e-08
BovineHD0100026813	1	94453953	7.81e-08
BovineHD1800014376	18	48714863	7.69e-08
BovineHD2000013411	20	47922920	7.45e-08
BovineHD1400005692	14	19899017	7.27e-08
BovineHD0900011974	9	43117906	7.24e-08
BovineHD2500003278	25	11787027	7.17e-08
BovineHD0100036879	1	129824317	7.01e-08
BovineHD2800001235	28	4083546	6.9e-08
BovineHD0100035912	1	126947165	6.81e-08
BovineHD1300015714	13	55342743	6.69e-08
BovineHD0800025218	8	84828602	6.67e-08
BovineHD1300010229	13	35257994	6.65e-08
BovineHD0300029971	3	104633951	6.49e-08
BovineHD1400005294	14	18449261	6.34e-08
BovineHD0100036960	1	129972118	6.31e-08
BovineHD1600023035	16	79039617	6.28e-08
BovineHD1500010847	15	39310130	6.22e-08
BovineHD1200001565	12	5332149	6.21e-08
BovineHD1800017557	18	61018825	6.15e-08
BovineHD1300020591	13	71791844	6.11e-08
BovineHD4100010058	13	29637555	6.09e-08
BovineHD1800003380	18	9594687	6.08e-08
BovineHD2300013050	23	44976423	6.05e-08
BovineHD1500013096	15	46324969	6.01e-08
BovineHD1300008885	13	30437083	6e-08
BovineHD0200000545	2	1902841	5.93e-08
BovineHD2500003280	25	11789197	5.84e-08
BovineHD0900011980	9	43139155	5.75e-08
BovineHD2900002184	29	7706606	5.56e-08
BovineHD0200031301	2	108685058	5.51e-08
BovineHD2500003275	25	11783099	5.44e-08
BovineHD2800000182	28	408614	5.39e-08
BovineHD0300012979	3	42633670	5.32e-08
BovineHD2400011440	24	41248939	5.26e-08
BovineHD0400001304	4	4705455	5.18e-08
BovineHD0100036877	1	129819748	5.12e-08
BovineHD0300013627	3	44443529	4.96e-08
BovineHD1300015809	13	55652749	4.91e-08
BovineHD2400011431	24	41216497	4.72e-08
BovineHD0400002952	4	9686177	4.65e-08
BovineHD0900011969	9	43087780	4.63e-08
BovineHD2400001146	24	4207549	4.63e-08
BovineHD0200022637	2	78743831	4.59e-08
BovineHD1400005495	14	19253361	4.59e-08
BovineHD1300015805	13	55637272	4.55e-08
BovineHD1300007719	13	26653028	4.3e-08
BovineHD0300013626	3	44442965	4.28e-08
BovineHD1500011741	15	42286601	4.19e-08
BovineHD2000001819	20	5791628	4.19e-08
BovineHD0200031074	2	107993155	4.18e-08
BovineHD2900002062	29	7324218	4.17e-08
BovineHD2800000204	28	462315	4.15e-08
BovineHD0300012966	3	42604467	4.13e-08
BovineHD0500034598	5	118805990	4.11e-08
BovineHD0900028569	9	99061902	4.05e-08
BovineHD2800001228	28	4067938	4.05e-08
BovineHD0200004657	2	16326088	4.04e-08
BovineHD1200001576	12	5373475	4.02e-08
BovineHD1900007554	19	25696854	4e-08
BovineHD1400002280	14	8302276	3.97e-08
BovineHD2200000950	22	3542964	3.97e-08
BovineHD0100015502	1	55056760	3.91e-08
BovineHD2800000185	28	421477	3.88e-08
BovineHD1300020333	13	71146565	3.87e-08
BovineHD1500001981	15	7826027	3.87e-08
BovineHD1300010222	13	35229163	3.78e-08
BovineHD1400016050	14	57607296	3.75e-08
Hapmap60094-rs29025212	24	5696089	3.75e-08
BovineHD0200000553	2	1915553	3.71e-08
BovineHD1000016848	10	56602967	3.71e-08
BovineHD0900016420	9	59819562	3.67e-08
BovineHD1300008883	13	30430450	3.64e-08
BovineHD1400018589	14	66495381	3.6e-08
BovineHD0300002347	3	7345617	3.58e-08
BovineHD2400017442	24	60367227	3.58e-08
BovineHD1500018019	15	62768507	3.57e-08
BovineHD2400011428	24	41213547	3.56e-08
BovineHD0100012930	1	45289433	3.55e-08
BovineHD0200040248	2	102785839	3.53e-08
BovineHD0900012029	9	43355232	3.5e-08
BovineHD2500005650	25	20411737	3.45e-08
BovineHD2000016703	20	59506006	3.43e-08
BovineHD1600006876	16	24726345	3.42e-08
BovineHD2000002580	20	8053051	3.41e-08
BovineHD1300010219	13	35217940	3.36e-08
BovineHD0900024296	9	86648715	3.34e-08
BovineHD1200027847	12	39500110	3.32e-08
BovineHD0200000550	2	1907898	3.29e-08
BovineHD1400017700	14	63788211	3.24e-08
BovineHD1300008653	13	29642082	3.16e-08
BovineHD0100036891	1	129845554	3.09e-08
BovineHD0100022913	1	79632955	3.06e-08
BovineHD1800000718	18	2695719	3.04e-08
BovineHD1400002275	14	8290270	3.03e-08
BovineHD1500014911	15	51777891	3.03e-08
BovineHD1600017268	16	61592252	3.01e-08
BovineHD4100010057	13	29623913	2.92e-08
BovineHD1800007767	18	25182569	2.89e-08
BovineHD2000001951	20	6173016	2.88e-08
BovineHD0900016423	9	59842084	2.86e-08
BovineHD0700010784	7	37377742	2.84e-08
BovineHD1300010224	13	35236061	2.84e-08
BovineHD0200036769	2	126673600	2.8e-08
BovineHD1400002285	14	8307264	2.75e-08
BovineHD0100027524	1	96883030	2.74e-08
BovineHD2100000581	21	3786621	2.67e-08
BTB-01290167	14	58589050	2.66e-08
BovineHD0900011978	9	43131360	2.62e-08
BovineHD0500002451	5	8679268	2.61e-08
BovineHD0100003553	1	11293766	2.6e-08
BovineHD0400001292	4	4682064	2.6e-08
BovineHD0500002571	5	8995405	2.59e-08
BovineHD1800000480	18	1837631	2.58e-08
BovineHD1200001571	12	5364983	2.54e-08
BovineHD2800001231	28	4071810	2.53e-08
BovineHD0300011877	3	38582387	2.51e-08
BovineHD1200001574	12	5371437	2.49e-08
BovineHD2700012420	27	42984190	2.47e-08
BovineHD1400016014	14	57492508	2.46e-08
BovineHD0200004337	2	15296306	2.44e-08
BovineHD0300001429	3	4608626	2.44e-08
BovineHD0300001717	3	5558678	2.44e-08
BovineHD1700019061	17	66042020	2.44e-08
BovineHD1400002296	14	8326000	2.41e-08
BovineHD2100007023	21	23923133	2.39e-08
BovineHD1400002287	14	8309994	2.38e-08
BovineHD1400017694	14	63765870	2.36e-08
BovineHD2000004151	20	12913052	2.36e-08
BovineHD4100011646	14	57603853	2.35e-08
BovineHD2100000580	21	3781995	2.33e-08
BovineHD1400002294	14	8320385	2.28e-08
BovineHD1200017550	12	63997715	2.27e-08
BovineHD0100013293	1	46842053	2.25e-08
BovineHD0600029286	6	104827842	2.25e-08
BovineHD1600005132	16	18914161	2.25e-08
BovineHD0900031086	9	59829441	2.23e-08
BovineHD1400003511	14	12042281	2.21e-08
BovineHD0100003554	1	11295121	2.18e-08
BovineHD1400005293	14	18445101	2.18e-08
BovineHD2500004937	25	17499478	2.18e-08
BovineHD1500009195	15	33942987	2.17e-08
BovineHD0100014615	1	52060582	2.15e-08
BovineHD0300035540	3	38460578	2.15e-08
BovineHD1500002425	15	9356212	2.14e-08
BovineHD0200029805	2	103659502	2.13e-08
BovineHD1400017703	14	63794420	2.13e-08
BovineHD0300009485	3	30121805	2.11e-08
BovineHD0300016903	3	56076322	2.11e-08
BovineHD0400032432	4	112566163	2.1e-08
BovineHD1300010216	13	35203513	2.1e-08
BovineHD1400002288	14	8310795	2.1e-08
BovineHD1900008782	19	29879066	2.1e-08
BovineHD0400000860	4	3466566	2.09e-08
BovineHD1300008651	13	29639583	2.09e-08
BovineHD0300002669	3	8163382	2.08e-08
BovineHD1000002015	10	6407307	2.08e-08
BovineHD0100022914	1	79636842	2.07e-08
BovineHD2100000541	21	3525483	2.07e-08
ARS-BFGL-NGS-87081	3	30124307	2.06e-08
BovineHD0900026897	9	94876523	2.06e-08
BovineHD1400024150	14	63796903	2.06e-08
BovineHD0100015499	1	55044824	2.05e-08
BovineHD0900008940	9	32641319	2.04e-08
BovineHD2800001236	28	4089028	2.04e-08
BovineHD1600017210	16	61440914	2e-08
BovineHD0900027017	9	95300337	1.98e-08
BovineHD1200026917	12	39503398	1.98e-08
BovineHD2000012873	20	45460223	1.98e-08
BovineHD0300002665	3	8159521	1.95e-08
BovineHD0500002449	5	8671985	1.95e-08
BovineHD1500002428	15	9364176	1.95e-08
BovineHD1500022880	15	78696548	1.95e-08
BovineHD1100012376	11	42291434	1.93e-08
BovineHD2000013407	20	47902855	1.93e-08
BovineHD1900008929	19	30394767	1.92e-08
BovineHD0100015569	1	55313476	1.9e-08
BovineHD1900001002	19	4211040	1.88e-08
BovineHD0200001368	2	4847078	1.87e-08
BovineHD0100026815	1	94455637	1.84e-08
BovineHD0300013620	3	44437627	1.84e-08
BovineHD1400002278	14	8297461	1.82e-08
BovineHD1700018909	17	65651826	1.82e-08
BovineHD2400001367	24	4927209	1.82e-08
BovineHD1500013130	15	46429590	1.81e-08
BovineHD1500011733	15	42266006	1.79e-08
BovineHD0100032818	1	116113570	1.78e-08
BovineHD0100038510	1	135444196	1.77e-08
BovineHD1400017692	14	63758064	1.77e-08

## Sheet: Calcium_SNP_effects
SNP_ID	Chromosome	Location (bp)	Variance
BovineHD0800016923	8	56116690	6.72e-06
BovineHD0800016945	8	56167609	5.19e-06
BovineHD0800016922	8	56115649	3.98e-06
BovineHD2100018156	21	62104265	3.94e-06
BovineHD0300031483	3	110000000	3.08e-06
BovineHD0400034081	4	117000000	1.69e-06
BovineHD2200012980	22	44842887	5.06e-07
BovineHD1100000047	11	181283	4.81e-07
BovineHD2200012981	22	44843979	4.18e-07
BovineHD0700018603	7	64293343	3.98e-07
BovineHD1500001679	15	6744862	3.86e-07
BovineHD0800017154	8	57173890	3.36e-07
BovineHD0100025008	1	87975020	2.91e-07
BovineHD1200015129	12	54638972	2.38e-07
BovineHD0800016924	8	56119078	2.11e-07
BovineHD2200013717	22	47661106	1.87e-07
ARS-BFGL-NGS-86792	17	25251357	1.57e-07
BovineHD1100029741	11	102000000	1.37e-07
BovineHD2700013093	27	45002345	1.35e-07
BovineHD0800016959	8	56206624	1.2e-07
BovineHD2200012230	22	42232024	1.06e-07
BovineHD0100025005	1	87969883	1.04e-07
BovineHD0700017202	7	59974820	1.02e-07
BovineHD1000021153	10	74262744	9.75e-08
BovineHD0300018558	3	61863873	9.45e-08
BovineHD0800016955	8	56191514	8.43e-08
BovineHD0800016958	8	56202419	8.27e-08
BovineHD1100029745	11	102000000	8.26e-08
BovineHD0800014185	8	47319646	7.89e-08
BovineHD0800016960	8	56208498	7.46e-08
BovineHD2200013027	22	44975859	7.27e-08
BovineHD0100025010	1	87977163	6.67e-08
BovineHD0100017789	1	62833267	6.5e-08
BovineHD1900015064	19	53792232	5.71e-08
BovineHD0800017148	8	57155592	5.13e-08
BovineHD0500001811	5	6673063	5.1e-08
BovineHD0400033036	4	114000000	5.09e-08
BovineHD0300032966	3	114000000	5.03e-08
BovineHD0400028975	4	103000000	4.77e-08
BovineHD0800016612	8	55095515	4.75e-08
BovineHD1100000063	11	200715	4.52e-08
BovineHD0300011596	3	37407580	4.51e-08
Hapmap44140-BTA-81617	2	55876484	4.48e-08
BovineHD4100017277	25	20987463	4.48e-08
BTB-01114855	7	34269024	4.41e-08
BovineHD0700033934	7	86678313	4.31e-08
BovineHD0100029442	1	103000000	4.3e-08
ARS-BFGL-NGS-85480	23	26812296	4.28e-08
BovineHD0700009784	7	34270310	4.2e-08
BovineHD0300011577	3	37336651	3.96e-08
BovineHD4100003298	4	115000000	3.96e-08
BovineHD2900008858	29	29928754	3.84e-08
BovineHD1500025629	15	16666843	3.82e-08
BovineHD0300011592	3	37401891	3.77e-08
BovineHD1700017539	17	61541262	3.69e-08
BovineHD4100003198	4	103000000	3.65e-08
BovineHD4100013049	17	40205130	3.63e-08
BovineHD0100009974	1	34777950	3.6e-08
BovineHD0800016921	8	56112953	3.59e-08
BovineHD0100023695	1	82549360	3.57e-08
BovineHD0800016915	8	56091421	3.53e-08
BovineHD0100044647	1	153000000	3.51e-08
BovineHD0800016952	8	56184305	3.49e-08
BovineHD1700010776	17	39555595	3.47e-08
BovineHD2400009828	24	35716799	3.26e-08
BovineHD0400033260	4	115000000	3.17e-08
BovineHD0600027610	6	99126650	3.1e-08
BovineHD1500004185	15	16367812	3.05e-08
BovineHD1700010785	17	39598435	3.02e-08
BovineHD2100018588	21	63395774	2.93e-08
BovineHD1200015038	12	54388720	2.91e-08
Hapmap50674-BTA-37765	15	16416329	2.9e-08
BovineHD0400029576	4	105000000	2.78e-08
BovineHD2200013001	22	44874573	2.72e-08
BovineHD1500003757	15	15199556	2.7e-08
BovineHD0700009783	7	34269638	2.64e-08
BovineHD1500001290	15	5341957	2.62e-08
BovineHD2100018180	21	62227126	2.59e-08
BovineHD1100000038	11	169900	2.57e-08
BovineHD2700012855	27	44261474	2.53e-08
BovineHD0400004025	4	13471285	2.48e-08
BovineHD2400009533	24	34607852	2.44e-08
BovineHD0700000564	7	2091132	2.39e-08
BovineHD2700013095	27	45005837	2.34e-08
ARS-BFGL-NGS-85936	15	6234482	2.32e-08
BovineHD1700007109	17	25298438	2.29e-08
BovineHD1700010890	17	39933636	2.29e-08
BovineHD4100011814	15	16364590	2.26e-08
BovineHD2000014514	20	52786129	2.26e-08
BovineHD1100000055	11	191024	2.2e-08
BovineHD0400034072	4	117000000	2.17e-08
BovineHD2700002391	27	7641125	2.17e-08
BovineHD0100010268	1	35803262	2.16e-08
BovineHD1900015087	19	53841942	2.12e-08
BovineHD0800016617	8	55106019	2.09e-08
BovineHD0300011595	3	37405951	2.08e-08
BovineHD0100008765	1	29638165	2.07e-08
BovineHD0200036206	2	125000000	2.01e-08
BovineHD1100000036	11	162014	1.99e-08
BovineHD2500004472	25	15781611	1.98e-08
BovineHD0700010821	7	37516265	1.95e-08
BovineHD0400019808	4	71482108	1.94e-08
BovineHD0800015219	8	50901611	1.89e-08
BovineHD1700016513	17	58313508	1.89e-08
BovineHD2200012227	22	42217536	1.85e-08
BovineHD0200029996	2	104000000	1.83e-08
BovineHD1700010910	17	39973508	1.83e-08
BovineHD2200013000	22	44869975	1.83e-08
BovineHD0400028967	4	103000000	1.79e-08
BovineHD1100000048	11	181976	1.79e-08
BovineHD0800016931	8	56135986	1.77e-08
BovineHD2400000717	24	2634387	1.77e-08
BovineHD1500014670	15	50853459	1.75e-08
BovineHD1900004707	19	16876389	1.74e-08
BovineHD1200015061	12	54434821	1.72e-08
BovineHD0300035008	3	120000000	1.68e-08
BovineHD2400000710	24	2609508	1.68e-08
BovineHD0800015533	8	51857092	1.65e-08
BovineHD0900002119	9	8823864	1.65e-08
BovineHD0800016616	8	55104360	1.61e-08
BovineHD1700007110	17	25299021	1.61e-08
ARS-BFGL-NGS-26121	17	61522805	1.6e-08
BovineHD2400000708	24	2601634	1.6e-08
BovineHD0800015939	8	53082891	1.59e-08
BovineHD0800015896	8	52981164	1.58e-08
BovineHD2700012521	27	43314394	1.58e-08
BovineHD1200016248	12	59237418	1.57e-08
BovineHD1700010787	17	39610333	1.55e-08
BovineHD2400000721	24	2647509	1.52e-08
BovineHD2900006023	29	20912391	1.51e-08
BovineHD1700010889	17	39932642	1.49e-08
BovineHD1100029665	11	102000000	1.48e-08
BovineHD1300005322	13	18646865	1.48e-08
BovineHD0300032965	3	114000000	1.47e-08
BovineHD1100029729	11	102000000	1.44e-08
BovineHD1900015084	19	53836177	1.43e-08
BovineHD2400000725	24	2672465	1.43e-08
BovineHD1100000039	11	170507	1.42e-08
BovineHD1500004562	15	17904969	1.41e-08
BovineHD0100010267	1	35795836	1.4e-08
BovineHD1200024523	12	84630787	1.38e-08
BovineHD1300005334	13	18691248	1.38e-08
BovineHD1100000037	11	164714	1.37e-08
BovineHD1900015086	19	53838543	1.37e-08
BovineHD2400000711	24	2613798	1.37e-08
BovineHD0800016928	8	56130997	1.32e-08
BovineHD0800011686	8	39406996	1.31e-08
BovineHD1700007113	17	25304188	1.31e-08
BovineHD2400000720	24	2643356	1.31e-08
ARS-BFGL-BAC-32745	17	39963957	1.29e-08
BovineHD0400000547	4	2339551	1.27e-08
BovineHD2400000715	24	2627506	1.24e-08
BovineHD1700010893	17	39937123	1.21e-08
BovineHD2400008635	24	31757870	1.21e-08
BovineHD0400034965	4	119000000	1.2e-08
BovineHD1700017534	17	61532670	1.19e-08
BovineHD1200024284	12	83869234	1.15e-08
BovineHD1400018301	14	65470096	1.15e-08
BovineHD2000020022	20	68854795	1.15e-08
BovineHD2200013719	22	47667156	1.15e-08
BovineHD1000019187	10	66694821	1.14e-08
BTA-102776-no-rs	27	19664671	1.12e-08
BovineHD0100009964	1	34755855	1.11e-08
BovineHD2400000716	24	2630365	1.1e-08
BovineHD0200019864	2	68777548	1.09e-08
BovineHD1300005325	13	18655073	1.09e-08
BovineHD2200016585	22	57503604	1.09e-08
BovineHD1500001836	15	7307767	1.08e-08
BovineHD0300011586	3	37379558	1.06e-08
BovineHD0100009976	1	34781949	1.03e-08
BovineHD2300008378	23	29396919	1.03e-08
BovineHD0100046421	1	35764002	1.02e-08
BovineHD0700009790	7	34281129	1.02e-08
BovineHD0800016954	8	56189223	1.02e-08
BovineHD1500023675	15	81310997	1.01e-08
BovineHD1500001419	15	5811946	1e-08
BovineHD1700010908	17	39970803	1e-08
BovineHD1900002086	19	7789144	1e-08
BovineHD2700006647	27	23654325	9.91e-09
BovineHD0800006656	8	21906858	9.75e-09
BovineHD0100023635	1	82298913	9.59e-09
BovineHD0500036209	5	101000000	9.42e-09
BovineHD2400008632	24	31755883	9.42e-09
BovineHD0700005545	7	19885090	9.39e-09
BovineHD0200015780	2	55578606	9.37e-09
BovineHD1100000040	11	171387	9.06e-09
BovineHD1500025559	15	5309462	8.96e-09
BovineHD2400009535	24	34617165	8.95e-09
BovineHD0700017615	7	61271443	8.84e-09
BovineHD0400031373	4	110000000	8.77e-09
BovineHD1700010891	17	39934467	8.77e-09
BovineHD1700016812	17	59215804	8.76e-09
BovineHD0200018438	2	63701261	8.61e-09
BovineHD0600032129	6	114000000	8.5e-09
BovineHD2700012672	27	43774955	8.42e-09
BovineHD1900002082	19	7780597	8.37e-09
BovineHD0500014392	5	50005529	8.36e-09
BovineHD2400000718	24	2637347	8.32e-09
BovineHD0300011605	3	37428841	8.29e-09
BovineHD2300007242	23	26749849	8.22e-09
BovineHD0800018586	8	62313669	8.21e-09
BovineHD1900002443	19	8753976	8.21e-09
BovineHD1700007111	17	25300063	8.13e-09
BovineHD2400017117	24	59292324	7.92e-09
BovineHD0200030292	2	105000000	7.88e-09
BovineHD0700025439	7	86726981	7.84e-09
BovineHD0800011685	8	39403986	7.78e-09
BovineHD0800019512	8	65117476	7.74e-09
BovineHD0800015902	8	52991513	7.72e-09
BovineHD0100010266	1	35789295	7.68e-09
BovineHD0200036257	2	125000000	7.67e-09
BovineHD1900015115	19	53969077	7.64e-09
BovineHD1900015077	19	53823991	7.61e-09
BovineHD1700010892	17	39936035	7.6e-09
BovineHD0800015913	8	53014294	7.56e-09
BovineHD1100011877	11	40389114	7.56e-09
BovineHD2400000723	24	2654568	7.48e-09
BovineHD2700005212	27	17991742	7.44e-09
BovineHD2400000737	24	2740224	7.41e-09
Hapmap49833-BTA-103929	13	18657767	7.36e-09
BovineHD0400019802	4	71476421	7.19e-09
BovineHD0700010016	7	35074621	7.16e-09
BovineHD0800018551	8	62129479	7.16e-09
BovineHD2200015966	22	55816773	7.16e-09

## Sheet: Chromium_SNP_effects
SNP_ID	Chromosome	Location (bp)	Variance
BovineHD2900008869	29	29986947	5.59e-06
BovineHD2000018748	20	65338474	3.81e-06
BovineHD2000018747	20	65337692	3.41e-06
BovineHD2000018744	20	65334698	3.26e-06
BovineHD0900001111	9	5329964	2.95e-06
BovineHD1800002098	18	6266797	2.65e-06
BovineHD0900024888	9	88432756	2.55e-06
BovineHD2800013124	28	45356279	2.38e-06
BovineHD0900001108	9	5307152	2.17e-06
BovineHD1000025554	10	89782984	2.17e-06
BovineHD0900001109	9	5317829	1.89e-06
BovineHD2000001521	20	4783871	1.81e-06
Hapmap38839-BTA-51129	20	65528353	1.29e-06
BovineHD1400018122	14	64969053	1.28e-06
BovineHD2800008803	28	33138388	1.15e-06
BovineHD1200007812	12	25874687	1.13e-06
BovineHD2300004841	23	19096800	9.37e-07
Hapmap32393-BTA-162885	12	25878820	7.92e-07
BovineHD0100011856	1	41595007	6.43e-07
BovineHD4100011694	14	69794181	5.79e-07
BovineHD0900001096	9	5258574	5.24e-07
BovineHD2400004954	24	18822648	5.07e-07
BovineHD1400004376	14	15602085	4.67e-07
BovineHD0100016125	1	57026655	3.51e-07
BovineHD0900001101	9	5275509	3.34e-07
BovineHD0300030806	3	107000000	3.32e-07
BovineHD1800002086	18	6239469	3.31e-07
BovineHD2400004534	24	16999510	3.25e-07
BovineHD1600001310	16	4575222	3.08e-07
BovineHD2000020127	20	69077095	3.07e-07
BovineHD2600008011	26	29966097	2.99e-07
BovineHD2600008050	26	30081526	2.72e-07
BovineHD2600008055	26	30095092	2.63e-07
BovineHD1100014785	11	50197783	2.58e-07
BovineHD0100003653	1	11693207	2.52e-07
BovineHD2600008012	26	29967396	2.48e-07
BovineHD2600008062	26	30107873	2.46e-07
BovineHD0500025352	5	89337417	2.39e-07
BovineHD2200013621	22	47403507	2.32e-07
BovineHD0100003654	1	11697283	2.31e-07
BovineHD2600008013	26	29968148	2.29e-07
BovineHD0700008656	7	30671303	2.23e-07
BovineHD0100003656	1	11698909	2.22e-07
BovineHD2600008058	26	30099746	2.15e-07
BovineHD0100003690	1	11795910	1.94e-07
ARS-BFGL-NGS-29594	18	6331293	1.94e-07
BovineHD1000031453	10	59272892	1.79e-07
BovineHD1200007795	12	25809752	1.78e-07
BovineHD0800004609	8	14720873	1.72e-07
BovineHD0800004608	8	14715762	1.64e-07
BovineHD2600008010	26	29964747	1.6e-07
BovineHD1000017416	10	59276548	1.59e-07
BovineHD1100013071	11	45036976	1.59e-07
BovineHD1400022301	14	79420896	1.55e-07
BovineHD0900001104	9	5294264	1.52e-07
BovineHD2200012398	22	42875210	1.46e-07
BovineHD1700007492	17	26558344	1.45e-07
BovineHD0900001103	9	5292406	1.42e-07
BovineHD1000025504	10	89621933	1.36e-07
BovineHD1400019588	14	69793328	1.34e-07
BovineHD1400022267	14	79325930	1.31e-07
BovineHD0100003655	1	11698105	1.28e-07
BovineHD0100003692	1	11806504	1.27e-07
BovineHD0800031286	8	105000000	1.26e-07
BovineHD1900015418	19	54907457	1.26e-07
BovineHD0800031285	8	105000000	1.24e-07
BovineHD1500019761	15	68379414	1.22e-07
BovineHD2200012389	22	42804984	1.22e-07
BovineHD2200012436	22	43014210	1.21e-07
BovineHD2900008315	29	28186992	1.2e-07
BovineHD1400002398	14	8715622	1.19e-07
BovineHD2600008015	26	29969797	1.17e-07
BovineHD0700008650	7	30665033	1.14e-07
BovineHD2400005048	24	19256679	1.12e-07
BovineHD1400019608	14	69838673	1.11e-07
BovineHD1000017417	10	59280368	1.1e-07
BovineHD0700008135	7	28866734	1.03e-07
BovineHD0800031289	8	105000000	1.02e-07
BovineHD2700002250	27	7147211	1.01e-07
BovineHD4100001794	3	3437647	9.97e-08
BovineHD1800002064	18	6204306	9.93e-08
BovineHD0900024889	9	88433350	9.84e-08
BovineHD0100003661	1	11721633	9.52e-08
BovineHD1400022268	14	79328333	9.51e-08
BovineHD1400019609	14	69839646	9.5e-08
BovineHD2200012386	22	42793012	9.24e-08
BovineHD0100011859	1	41597200	9.22e-08
BovineHD0900024905	9	88455616	8.67e-08
BovineHD1500003376	15	13636453	8.62e-08
BovineHD2600008016	26	29974317	8.53e-08
BovineHD1800001480	18	4936335	8.52e-08
BovineHD1100022116	11	77232589	8.41e-08
BovineHD2500003144	25	11424742	8.3e-08
BovineHD2200013623	22	47418738	8.29e-08
BovineHD0100003243	1	10107341	8.11e-08
BovineHD0900016390	9	59729898	7.99e-08
BovineHD0100015040	1	53423077	7.87e-08
BovineHD1000025556	10	89786028	7.69e-08
BovineHD1400001717	14	6452718	7.51e-08
BovineHD2600008060	26	30105518	7.44e-08
BovineHD0700031370	7	108000000	7.37e-08
BovineHD0900001115	9	5362503	7.34e-08
BovineHD2200013620	22	47397307	7.17e-08
BovineHD1400010283	14	35679559	7.12e-08
BovineHD0900024904	9	88455163	7.11e-08
BovineHD2900002788	29	9507272	6.92e-08
BovineHD1000025501	10	89617156	6.82e-08
BovineHD2500002757	25	10268784	6.79e-08
Hapmap43797-BTA-17694	5	92527538	6.7e-08
BovineHD0100002904	1	9331541	6.57e-08
BovineHD2600008061	26	30106549	6.31e-08
BovineHD2800008344	28	31652964	6.24e-08
BovineHD0800026550	8	89547592	6.16e-08
BovineHD1000017447	10	59563636	6.12e-08
ARS-BFGL-NGS-51630	20	5096097	5.99e-08
BovineHD0100004264	1	13854309	5.95e-08
BovineHD1400019591	14	69806425	5.86e-08
BovineHD2400004586	24	17177092	5.85e-08
BTB-00813380	21	27615555	5.79e-08
BovineHD0900001092	9	5232640	5.71e-08
BovineHD0900000272	9	1381348	5.65e-08
BovineHD1000026405	10	91679930	5.58e-08
BovineHD2000019043	20	66094188	5.58e-08
BovineHD1400017082	14	61574517	5.5e-08
BovineHD2100020101	21	68762712	5.48e-08
BovineHD0600026281	6	94782154	5.46e-08
BovineHD2000018856	20	65587259	5.29e-08
BovineHD2000019050	20	66109490	5.08e-08
BovineHD1900010684	19	36832507	5.05e-08
BovineHD1800002070	18	6210289	4.93e-08
BovineHD0900017013	9	61836514	4.92e-08
BovineHD2000021120	20	5134024	4.91e-08
BovineHD1100014577	11	49626450	4.86e-08
BovineHD0700031371	7	108000000	4.79e-08
BovineHD0100003662	1	11725542	4.77e-08
BovineHD2400004545	24	17053610	4.77e-08
BovineHD2100009805	21	34195456	4.75e-08
BovineHD2000018857	20	65587773	4.74e-08
BovineHD0600030099	6	107000000	4.71e-08
BovineHD0100004069	1	13165958	4.64e-08
BovineHD1800001805	18	5566240	4.62e-08
BovineHD1800002089	18	6251438	4.62e-08
BovineHD2400018477	24	12740629	4.53e-08
BovineHD1400022525	14	80088671	4.49e-08
BovineHD2800010622	28	38379599	4.48e-08
BovineHD1400022537	14	80120015	4.45e-08
BovineHD2100009804	21	34192147	4.41e-08
BovineHD0500025761	5	90831780	4.4e-08
BovineHD2800007556	28	28339603	4.4e-08
BovineHD0800014512	8	48396371	4.33e-08
ARS-BFGL-NGS-12750	7	30672350	4.29e-08
BovineHD2200002923	22	9825898	4.15e-08
BovineHD1400022294	14	79405004	4.11e-08
BovineHD0900001090	9	5214480	4.1e-08
BovineHD1500003389	15	13654881	4.08e-08
BovineHD0100001684	1	5162651	4.05e-08
BovineHD0500023859	5	84289183	4.04e-08
BovineHD0200023889	2	83554766	4.03e-08
BovineHD1400019603	14	69833026	4.02e-08
BovineHD1400017087	14	61595073	3.86e-08
BovineHD1400002417	14	8789695	3.83e-08
BovineHD1400002290	14	8312400	3.79e-08
BovineHD2000018553	20	64758547	3.74e-08
BovineHD0800032018	8	107000000	3.73e-08
BovineHD0900028996	9	100000000	3.73e-08
BovineHD1400022536	14	80117627	3.71e-08
BovineHD0700025252	7	86103783	3.7e-08
BovineHD2000019059	20	66133405	3.69e-08
BovineHD0400013932	4	50472139	3.68e-08
BovineHD1400019601	14	69830443	3.68e-08
BovineHD2100009798	21	34161890	3.67e-08
BovineHD1400015634	14	56168954	3.62e-08
BovineHD2400004593	24	17194051	3.57e-08
BovineHD2500003005	25	10999992	3.57e-08
BovineHD0800030654	8	103000000	3.52e-08
BovineHD1400002439	14	8837482	3.52e-08
BovineHD0300023839	3	83284330	3.5e-08
BovineHD1500008484	15	31424062	3.5e-08
BovineHD2000018745	20	65335940	3.45e-08
BovineHD2000018858	20	65588224	3.44e-08
BovineHD2000018816	20	65493350	3.43e-08
BovineHD0600033483	6	118000000	3.41e-08
BovineHD0800030653	8	103000000	3.37e-08
BovineHD0100019033	1	67487884	3.36e-08
BovineHD1100013973	11	47673119	3.34e-08
BovineHD0600030100	6	107000000	3.33e-08
BovineHD0700000121	7	654958	3.3e-08
BovineHD1400022527	14	80093720	3.28e-08
BovineHD0400001048	4	4041523	3.22e-08
BovineHD1100009019	11	30156675	3.2e-08
BovineHD2900006162	29	21463639	3.19e-08
BovineHD0500022476	5	79229168	3.17e-08
BovineHD2000018855	20	65586404	3.13e-08
BovineHD2900014952	29	51376290	3.13e-08
BovineHD0100003235	1	10070483	3.12e-08
BovineHD2000018859	20	65589004	3.11e-08
BovineHD0700008645	7	30658705	3.09e-08
BovineHD0100015287	1	54326091	3.08e-08
BovineHD1400017587	14	63451473	3.08e-08
BovineHD0300021307	3	73125644	3e-08
BovineHD2900008259	29	28010894	3e-08
BovineHD2700002584	27	8204506	2.98e-08
BovineHD1900010685	19	36840819	2.95e-08
BovineHD1100013850	11	47337783	2.94e-08
BovineHD0100023117	1	80353079	2.93e-08
BovineHD1000017425	10	59362213	2.92e-08
BovineHD2000018809	20	65474963	2.92e-08
BovineHD0400002555	4	8259656	2.91e-08
BovineHD2600008967	26	33465274	2.9e-08
BovineHD2500003553	25	12667995	2.89e-08
BovineHD2600005523	26	21354763	2.89e-08
BovineHD1400004614	14	16271212	2.86e-08
BovineHD1600011950	16	42763341	2.86e-08
BovineHD2000020136	20	69090598	2.8e-08
BovineHD0500026012	5	91635928	2.79e-08
BovineHD1100014317	11	48650180	2.79e-08
BovineHD0900007549	9	28010869	2.78e-08
BovineHD1000018101	10	62758493	2.78e-08
BovineHD1100023473	11	81956340	2.76e-08
ARS-BFGL-NGS-11947	29	51407498	2.76e-08
BovineHD0100004067	1	13163491	2.74e-08
BovineHD1600023040	16	79060647	2.72e-08
BovineHD2200003449	22	11701556	2.71e-08
BovineHD1000017426	10	59366153	2.7e-08

## Sheet: Cobalt_SNP_effects
SNP_ID	Chromosome	Location (bp)	Variance
BovineHD0300000366	3	1366479	1.02e-06
BovineHD2200006295	22	21735256	9.33e-07
BovineHD0800026738	8	90017513	4.86e-07
ARS-BFGL-NGS-74378	14	3640788	4.8e-07
BovineHD0200005294	2	18490510	4.53e-07
BovineHD1200022427	12	78701051	3.77e-07
BovineHD2300000743	23	3502392	3.44e-07
BovineHD1300001293	13	4954379	3.43e-07
BovineHD2400006494	24	23778540	3.2e-07
BovineHD2800009824	28	36059831	2.66e-07
BovineHD1300023651	13	81601227	2.64e-07
BovineHD0200004779	2	16773410	2.33e-07
BovineHD2600001382	26	6113363	2.04e-07
BovineHD1300001289	13	4944645	1.98e-07
BovineHD1000002519	10	7733957	1.97e-07
BovineHD2800009825	28	36061310	1.96e-07
BovineHD2400018507	24	23782204	1.93e-07
BovineHD1300001290	13	4947403	1.85e-07
BovineHD0200035569	2	123000000	1.84e-07
BovineHD1000017366	10	59047053	1.66e-07
BovineHD0200033112	2	115000000	1.65e-07
BovineHD4100018659	28	36060497	1.64e-07
BovineHD1400000717	14	3634856	1.23e-07
BovineHD2600001383	26	6114865	1.23e-07
BovineHD4100012432	16	29455113	1.2e-07
BovineHD2600001384	26	6115821	1.19e-07
BovineHD1600010956	16	38172884	1.12e-07
BovineHD2500001405	25	5737399	1.06e-07
BovineHD1600010980	16	38250693	9.99e-08
BovineHD1900000335	19	1591038	9.75e-08
BovineHD0200004784	2	16779206	9.24e-08
BovineHD1900000397	19	1796560	8.32e-08
BovineHD1300001292	13	4952958	7.99e-08
BovineHD1200022248	12	78164486	7.86e-08
BovineHD0700005847	7	21112179	7.31e-08
BovineHD1300015630	13	55059307	7.24e-08
BovineHD0200004783	2	16777875	7.2e-08
BovineHD0600032139	6	114000000	7.14e-08
BovineHD0200007191	2	24969703	7.1e-08
BovineHD0500033502	5	116000000	6.94e-08
BovineHD2000019233	20	66601746	6.93e-08
BovineHD2600001385	26	6117930	6.85e-08
BovineHD0200005069	2	17733867	6.68e-08
BovineHD1100021273	11	74478406	6.5e-08
BovineHD1900000403	19	1808238	6.18e-08
BovineHD0200033111	2	115000000	5.95e-08
BovineHD0600032155	6	114000000	5.87e-08
BovineHD0600019521	6	70385243	5.82e-08
BovineHD0400006223	4	20829197	5.71e-08
BovineHD1300015626	13	55043088	5.5e-08
BovineHD2500001403	25	5722587	5.4e-08
BovineHD1700015200	17	53786548	5.17e-08
BovineHD0600019731	6	70912452	4.97e-08
BovineHD1600000649	16	2348465	4.94e-08
Hapmap23992-BTA-139506	27	40870573	4.52e-08
BovineHD0800011034	8	37012208	4.45e-08
BovineHD1600009144	16	32222597	4.43e-08
BovineHD2400005515	24	20675468	4.22e-08
BovineHD1900000395	19	1793783	4.19e-08
BovineHD1600006558	16	23649463	4.14e-08
BovineHD0800022462	8	75103965	4e-08
BovineHD2200006824	22	23196761	4e-08
BovineHD0600019513	6	70360477	3.99e-08
BovineHD2200006818	22	23189863	3.88e-08
BovineHD2000004168	20	12946478	3.73e-08
BovineHD0600019520	6	70382449	3.59e-08
BovineHD1300013359	13	45775273	3.59e-08
BovineHD1400000716	14	3630517	3.45e-08
BovineHD1600008293	16	29455847	3.39e-08
BovineHD2300001359	23	5650919	3.36e-08
BovineHD0100045806	1	157000000	3.32e-08
BovineHD1000016677	10	56122029	3.14e-08
BovineHD2200006820	22	23193342	3.14e-08
BovineHD0600032129	6	114000000	3.11e-08
BovineHD1600023637	16	80914963	3.1e-08
BovineHD1600023962	16	29452078	3.06e-08
BovineHD1900000341	19	1611380	3.05e-08
BovineHD1300001296	13	4958276	3e-08
BovineHD0500025715	5	90615255	2.98e-08
BovineHD1300001277	13	4922864	2.98e-08
BovineHD1200022429	12	78705073	2.92e-08
BovineHD1600011006	16	38349768	2.92e-08
BovineHD1900000394	19	1792867	2.85e-08
BovineHD0400033392	4	115000000	2.82e-08
BovineHD1200003905	12	13402573	2.78e-08
BovineHD0800027111	8	91223798	2.72e-08
BovineHD2400006289	24	23086987	2.71e-08
BovineHD0200036224	2	125000000	2.64e-08
BovineHD1400010430	14	36231064	2.63e-08
BovineHD1300013357	13	45769271	2.59e-08
BovineHD0600019535	6	70405843	2.54e-08
BovineHD1300023594	13	81451727	2.53e-08
BovineHD1500008685	15	32021054	2.53e-08
BovineHD1200015129	12	54638972	2.52e-08
BovineHD1200003896	12	13371655	2.51e-08
BovineHD2200006865	22	23264367	2.46e-08
BovineHD0700006918	7	25151001	2.45e-08
ARS-BFGL-NGS-18943	20	5601132	2.41e-08
BovineHD1600011307	16	39651114	2.4e-08
BovineHD0600025102	6	91498739	2.35e-08
BovineHD1000031449	10	59004199	2.35e-08
BovineHD0500025713	5	90610566	2.3e-08
BovineHD0600019733	6	70914082	2.3e-08
BovineHD1200022241	12	78137199	2.3e-08
BovineHD0100022819	1	79305052	2.26e-08
ARS-BFGL-NGS-24796	26	9009427	2.24e-08
BovineHD0200033113	2	115000000	2.23e-08
BovineHD1300001297	13	4959944	2.23e-08
BovineHD0600025099	6	91492050	2.21e-08
BovineHD1800014470	18	49097098	2.15e-08
BovineHD4100014478	20	5593265	2.15e-08
BovineHD0200033083	2	114000000	2.12e-08
BovineHD1000017492	10	59822709	2.08e-08
BovineHD2200006815	22	23186340	2.08e-08
BovineHD0500025708	5	90586713	2.06e-08
BovineHD2000002190	20	6942103	2e-08
BovineHD1200023145	12	80887644	1.99e-08
BovineHD1400016063	14	57678310	1.98e-08
BovineHD2400006288	24	23083864	1.98e-08
BovineHD1600017371	16	61891821	1.97e-08
BovineHD1600011306	16	39648079	1.96e-08
BovineHD0600019515	6	70369018	1.93e-08
BovineHD0700005559	7	19948536	1.92e-08
BovineHD2400001416	24	5304919	1.9e-08
BovineHD0200033080	2	114000000	1.89e-08
BovineHD0300005022	3	15389572	1.89e-08
BovineHD1900000338	19	1602240	1.85e-08
BovineHD4100001648	2	127000000	1.84e-08
BovineHD0600032754	6	115000000	1.84e-08
BovineHD2400004124	24	14976578	1.84e-08
BovineHD1300015889	13	55858083	1.83e-08
BovineHD0700033620	7	19965431	1.79e-08
BovineHD1600017352	16	61779921	1.78e-08
BovineHD0800013364	8	44737353	1.76e-08
BovineHD1900000489	19	2101928	1.74e-08
BTB-00295891	7	19795330	1.72e-08
BovineHD1200015149	12	54692853	1.69e-08
BovineHD0700005375	7	19322331	1.66e-08
BovineHD0800027101	8	91192473	1.66e-08
BovineHD1200004291	12	14435606	1.66e-08
BovineHD2000019225	20	66581923	1.65e-08
BovineHD0800023323	8	77857574	1.62e-08
BovineHD1400003788	14	13125016	1.62e-08
BovineHD4100011929	15	31286985	1.62e-08
BovineHD0200005350	2	18628062	1.61e-08
BovineHD0400011809	4	43125883	1.58e-08
BovineHD1300023531	13	81246027	1.58e-08
BovineHD2000004163	20	12934367	1.58e-08
BTB-00682535	17	61744405	1.57e-08
BovineHD0700005543	7	19878047	1.56e-08
BovineHD1900011958	19	42020856	1.55e-08
BovineHD2800007889	28	29735364	1.55e-08
BovineHD0100045817	1	157000000	1.5e-08
BovineHD2400001982	24	7165932	1.49e-08
BovineHD0200019728	2	68263991	1.48e-08
BovineHD1700020179	17	69119374	1.46e-08
BovineHD4100013837	19	1781979	1.45e-08
BovineHD0800013311	8	44494910	1.42e-08
BovineHD2300001361	23	5653688	1.42e-08
BovineHD1400013020	14	46091296	1.41e-08
BovineHD0100027920	1	97790244	1.4e-08
BovineHD1200003898	12	13379951	1.4e-08
BovineHD1400010169	14	35257454	1.4e-08
BovineHD2200000486	22	1873263	1.4e-08
BovineHD2400002797	24	9824131	1.38e-08
BovineHD1900000490	19	2103364	1.37e-08
BovineHD2300001360	23	5652546	1.36e-08
BovineHD0500021658	5	75929954	1.35e-08
BovineHD1200018905	12	69060226	1.34e-08
BovineHD2300001363	23	5658326	1.32e-08
BovineHD0600019498	6	70317483	1.31e-08
BovineHD1700013928	17	49145592	1.31e-08
BovineHD1700017613	17	61782572	1.3e-08
BovineHD2400002192	24	7814550	1.3e-08
BovineHD2400002800	24	9827309	1.3e-08
BovineHD1400000995	14	4444500	1.28e-08
BovineHD0400008084	4	27969691	1.26e-08
BovineHD2900005869	29	20340423	1.26e-08
BovineHD0600019514	6	70363749	1.25e-08
BovineHD0600019708	6	70869877	1.25e-08
BovineHD1000031120	10	7720862	1.25e-08
BovineHD1200018264	12	66883374	1.24e-08
BovineHD2400001984	24	7168738	1.23e-08
BovineHD1300000465	13	1851472	1.22e-08
BovineHD2900001793	29	6442789	1.22e-08
BovineHD0100022817	1	79297086	1.21e-08
BovineHD0900017324	9	63080183	1.21e-08
BovineHD2400006298	24	23125218	1.2e-08
BovineHD1200022409	12	78587995	1.19e-08
BovineHD1400010162	14	35231540	1.19e-08
BovineHD1700013969	17	49232144	1.19e-08
BovineHD2000004158	20	12923012	1.18e-08
BovineHD2300001362	23	5657236	1.18e-08
BovineHD0800007022	8	23428292	1.17e-08
BovineHD1700016177	17	57081966	1.17e-08
BovineHD2000004167	20	12944090	1.16e-08
BovineHD2400006299	24	23128302	1.16e-08
BovineHD0500004051	5	13403654	1.15e-08
BovineHD1200018900	12	69033563	1.15e-08
BovineHD0600025089	6	91458383	1.14e-08
BovineHD0800007021	8	23426264	1.14e-08
BovineHD1200015150	12	54693531	1.14e-08
BovineHD2600002166	26	8701092	1.14e-08
BovineHD1200015144	12	54687816	1.13e-08
BovineHD2500007062	25	24954746	1.13e-08
BovineHD0600019744	6	70937216	1.12e-08
BovineHD0700005537	7	19844095	1.12e-08
BovineHD2500011388	25	40462732	1.11e-08
BovineHD0300005021	3	15383115	1.1e-08
BovineHD1000002522	10	7737692	1.1e-08
BovineHD1200022379	12	78523271	1.1e-08
BovineHD1200015143	12	54685306	1.09e-08
BovineHD2100007422	21	25698404	1.09e-08
BovineHD0600025100	6	91493323	1.08e-08
BovineHD2200011441	22	40179626	1.08e-08
BovineHD2400002802	24	9829096	1.08e-08
BovineHD2900006043	29	21011247	1.08e-08
BovineHD0200005160	2	18054390	1.07e-08
BovineHD0800027607	8	92969059	1.06e-08
BovineHD1300015948	13	55968797	1.06e-08
BovineHD1600010941	16	38120785	1.06e-08
BovineHD0700005592	7	20097113	1.05e-08
BovineHD1400007846	14	27454521	1.05e-08
BovineHD1500023757	15	81623531	1.05e-08

## Sheet: Copper_SNP_effects
SNP_ID	Chromosome	Location (bp)	Variance
BovineHD1800019281	18	29327376	1.7e-06
BovineHD1800009064	18	29303817	1.57e-06
BovineHD2900001847	29	6699031	2.35e-07
BovineHD1800008711	18	27993344	1.91e-07
BovineHD1600022141	16	76678157	1.48e-07
BovineHD1600022154	16	76707110	1.33e-07
BovineHD1600022140	16	76677303	1.23e-07
BovineHD0200007202	2	25009591	1.06e-07
BovineHD1300022711	13	78437414	8.83e-08
BovineHD2900011164	29	36942764	7.77e-08
BovineHD2200013924	22	48402079	6.66e-08
BovineHD2300000625	23	3131857	5.66e-08
BovineHD2300006398	23	23951476	4.07e-08
BovineHD0700007729	7	27669824	3.98e-08
BovineHD2300000546	23	2844228	3.19e-08
BovineHD2400016220	24	56759927	3.02e-08
BovineHD1600010977	16	38241177	2.99e-08
BovineHD1600013525	16	48794655	2.85e-08
BovineHD1200000134	12	752376	2.45e-08
BovineHD2000005135	20	17023910	2.31e-08
BovineHD1900007871	19	26476107	2.25e-08
BovineHD0700007727	7	27666566	2.18e-08
BovineHD1300023914	13	82447537	2.15e-08
BovineHD0200005301	2	18498676	2.03e-08
BovineHD1200000080	12	536294	1.96e-08
BovineHD1600022158	16	76718925	1.94e-08
BovineHD1600022153	16	76706284	1.66e-08
BovineHD0800022319	8	74246419	1.65e-08
BovineHD1300023485	13	81075381	1.65e-08
BovineHD0400031464	4	110000000	1.62e-08
BovineHD1600022145	16	76689149	1.62e-08
BTB-00403463	9	91459477	1.57e-08
BovineHD1600022763	16	78279908	1.57e-08
BovineHD0500022752	5	80314476	1.56e-08
BovineHD0200005280	2	18453122	1.5e-08
BovineHD2000005163	20	17168455	1.38e-08
BovineHD2200013653	22	47464052	1.37e-08
BovineHD2900010235	29	34319846	1.37e-08
BovineHD1600011306	16	39648079	1.36e-08
BovineHD1600013484	16	48687788	1.35e-08
BovineHD2000001225	20	3792367	1.33e-08
BovineHD1600012750	16	46317196	1.31e-08
BovineHD0400006443	4	21677305	1.28e-08
BovineHD1600013584	16	48905026	1.25e-08
BovineHD1600021761	16	75739894	1.25e-08
BovineHD1600011307	16	39651114	1.23e-08
BovineHD1600013485	16	48688818	1.19e-08
BovineHD1700003739	17	12870334	1.11e-08
BovineHD2900011159	29	36933882	1.11e-08
BovineHD1500004015	15	15953852	1.09e-08
BovineHD2900010232	29	34315774	1.09e-08
BovineHD1500018778	15	65622428	1.07e-08
BovineHD1600021759	16	75737885	1.06e-08
BovineHD1200011245	12	39543386	1.05e-08
BovineHD0800031158	8	105000000	1.04e-08
BovineHD0400030783	4	108000000	1.03e-08
BovineHD1500004014	15	15952236	9.83e-09
BovineHD1500004012	15	15950166	9.71e-09
BovineHD1300021515	13	74529866	9.65e-09
BovineHD2000004878	20	16239351	9.62e-09
BovineHD4100010677	14	5174657	9.53e-09
BovineHD1200011242	12	39534035	9.41e-09
BovineHD0700000882	7	3191056	9.33e-09
BovineHD1900018832	19	26446866	9.15e-09
BovineHD1600013552	16	48853048	9.06e-09
BovineHD1600024661	16	78188845	8.59e-09
BovineHD1400002519	14	9079727	8.55e-09
BovineHD1300025070	13	74521107	8.28e-09
BovineHD0600022716	6	82229517	8.25e-09
BovineHD1200000155	12	817054	7.93e-09
ARS-BFGL-NGS-23457	18	16515915	7.81e-09
BovineHD0300030468	3	106000000	7.69e-09
BovineHD1200011243	12	39540535	7.63e-09
BovineHD0100047210	1	125000000	7.62e-09
BovineHD1400006812	14	23458632	7.55e-09
BovineHD0200005119	2	17901970	7.47e-09
BovineHD0400030782	4	108000000	7.35e-09
BovineHD0200005296	2	18491673	7.24e-09
BovineHD0700007734	7	27676810	7.17e-09
BovineHD0500011915	5	41791892	7.15e-09
BovineHD0900025816	9	91454497	7.07e-09
BovineHD1400019077	14	68315521	7.02e-09
BovineHD0100035148	1	125000000	6.98e-09
BovineHD1600013534	16	48812436	6.98e-09
BovineHD1200000202	12	965897	6.74e-09
BovineHD1400010604	14	36925734	6.71e-09
BovineHD0800031151	8	105000000	6.63e-09
BovineHD1600021769	16	75748307	6.6e-09
BovineHD1200000193	12	950816	6.48e-09
BovineHD0700007736	7	27680064	6.47e-09
BovineHD1600013567	16	48873558	6.37e-09
BovineHD0400036269	4	109000000	6.35e-09
BovineHD0500009697	5	33348735	6.32e-09
BovineHD1700005109	17	17694631	6.22e-09
BovineHD1600013568	16	48877244	6.18e-09
BovineHD1200000185	12	931154	6.17e-09
BovineHD0300029520	3	103000000	6.13e-09
BovineHD1100015497	11	53135954	6.11e-09
BovineHD0300009356	3	29585246	6.03e-09
BovineHD1200000151	12	810696	5.98e-09
BovineHD1200000186	12	934425	5.91e-09
BovineHD1700005106	17	17691701	5.91e-09
BovineHD1800008768	18	28137191	5.78e-09
BovineHD0200005122	2	17916659	5.76e-09
BovineHD4100012541	16	48874660	5.73e-09
BovineHD1500004013	15	15950972	5.68e-09
BovineHD0200005124	2	17925417	5.6e-09
BovineHD1100020235	11	70595863	5.57e-09
BovineHD0500013114	5	45514359	5.5e-09
BovineHD0500030400	5	106000000	5.5e-09
BovineHD0500011919	5	41806265	5.49e-09
BovineHD1800009063	18	29295680	5.48e-09
BovineHD0500016572	5	58854859	5.46e-09
BovineHD1600022155	16	76710852	5.42e-09
BTB-01375511	21	51357564	5.42e-09
BovineHD1200000195	12	957753	5.35e-09
BovineHD1100023048	11	80533860	5.25e-09
BovineHD0200009960	2	33891069	5.23e-09
BovineHD2400005552	24	20791317	5.19e-09
BTB-00403474	9	91469581	5.15e-09
BovineHD0900014007	9	50768516	5.13e-09
BTB-00369009	8	105000000	5.07e-09
ARS-BFGL-NGS-43715	11	86888060	5.05e-09
BovineHD2200013920	22	48383463	4.93e-09
BovineHD1200000150	12	809826	4.92e-09
BovineHD0500011916	5	41796667	4.87e-09
Hapmap43046-BTA-77404	24	56772444	4.86e-09
BovineHD1200000213	12	989431	4.85e-09
BovineHD1700005108	17	17693977	4.83e-09
BovineHD0500011663	5	40758563	4.81e-09
BovineHD1600022156	16	76712717	4.8e-09
BovineHD2200011785	22	41226345	4.77e-09
BovineHD1200000174	12	866871	4.71e-09
BovineHD0400019726	4	71310503	4.7e-09
BovineHD1300021524	13	74559259	4.7e-09
BovineHD4100012491	16	38270826	4.66e-09
BovineHD0200005302	2	18499244	4.57e-09
BovineHD0900025818	9	91457786	4.51e-09
BovineHD1300024345	13	83664207	4.48e-09
BovineHD2400016187	24	56625942	4.43e-09
BovineHD2400016209	24	56736873	4.43e-09
BovineHD2100003961	21	14961642	4.4e-09
BovineHD1700003743	17	12884425	4.34e-09
BovineHD0700001564	7	5558901	4.31e-09
BovineHD2200013626	22	47428720	4.27e-09
BovineHD1100030861	11	106000000	4.26e-09
BovineHD2900010358	29	34624996	4.25e-09
BovineHD1800009036	18	29126794	4.23e-09
BovineHD0600017607	6	63615813	4.2e-09
BovineHD2200013926	22	48408579	4.18e-09
BovineHD1200000192	12	949844	4.03e-09
BovineHD1600012712	16	46130642	4.01e-09
BovineHD0500016562	5	58798881	3.99e-09
BovineHD2200004556	22	15684504	3.95e-09
BovineHD0200031482	2	109000000	3.91e-09
BovineHD1200000201	12	964595	3.91e-09
BovineHD1100031041	11	107000000	3.86e-09
BovineHD1200000199	12	961804	3.83e-09
BovineHD1800016917	18	58102905	3.82e-09
BovineHD1600021773	16	75753074	3.77e-09
BovineHD1300019971	13	69879808	3.74e-09
BovineHD1300021559	13	74659238	3.74e-09
BovineHD1800001594	18	5162353	3.72e-09
BovineHD2300000651	23	3210006	3.72e-09
BovineHD1600016290	16	58304794	3.7e-09
BovineHD0800030446	8	102000000	3.68e-09
BovineHD1200027531	12	875900	3.66e-09
BovineHD1900008699	19	29624840	3.64e-09
BovineHD1200000207	12	980065	3.62e-09
BovineHD2100017404	21	59991283	3.62e-09
BovineHD0200005295	2	18491114	3.61e-09
BovineHD1200000214	12	996250	3.61e-09
BovineHD2400008034	24	29545107	3.6e-09
BovineHD4100001101	2	29309428	3.59e-09
BovineHD0900004601	9	17005767	3.59e-09
BovineHD1800001474	18	4920997	3.58e-09
BovineHD2200001376	22	4979793	3.56e-09
BovineHD2300002421	23	9849614	3.56e-09
BovineHD1200000234	12	1057633	3.55e-09
BovineHD0700001565	7	5559433	3.54e-09
BovineHD4100009301	12	858175	3.51e-09
BovineHD2400016188	24	56632290	3.5e-09
BovineHD1300019969	13	69877540	3.47e-09
BovineHD1200000182	12	916499	3.45e-09
BTB-00172924	4	30732178	3.43e-09
BovineHD2200013635	22	47438456	3.43e-09
BovineHD0200010620	2	36177594	3.42e-09
ARS-BFGL-NGS-116116	18	2004632	3.42e-09
BovineHD2300002424	23	9854011	3.35e-09
BovineHD2700013460	27	2444650	3.35e-09
BovineHD0400032240	4	112000000	3.34e-09
BovineHD1300022836	13	78898558	3.34e-09
BovineHD0300009355	3	29584304	3.33e-09
BovineHD1900007867	19	26459426	3.32e-09
BTB-00891813	24	56487933	3.31e-09
BovineHD0700007737	7	27682091	3.26e-09
BovineHD1500018606	15	65067467	3.26e-09
BovineHD1800001573	18	5123723	3.26e-09
BovineHD1200000172	12	857628	3.25e-09
Hapmap33520-BTA-161429	20	16244333	3.24e-09
BovineHD0900025820	9	91469904	3.23e-09
BovineHD1200000232	12	1053932	3.15e-09
BovineHD1600016286	16	58300935	3.12e-09
BovineHD0900027836	9	97450753	3.11e-09
BovineHD1200000238	12	1063841	3.11e-09
BovineHD1800009021	18	29082552	3.11e-09
BovineHD1500005058	15	19962773	3.05e-09
ARS-BFGL-NGS-58275	6	49910900	3.04e-09
BovineHD2000005166	20	17171483	3.03e-09
BovineHD2400018498	24	20797489	3.03e-09
ARS-BFGL-NGS-17731	11	86926025	3.01e-09
BovineHD0200033752	2	117000000	2.99e-09
BovineHD2900011149	29	36884285	2.99e-09
BovineHD0700000881	7	3187460	2.98e-09
BovineHD1200013880	12	50596909	2.98e-09
BovineHD0800022216	8	73930332	2.94e-09
BovineHD1800000531	18	2003843	2.94e-09
BovineHD2100005675	21	19712526	2.93e-09
BovineHD0900025817	9	91456552	2.91e-09
BovineHD1600012724	16	46186113	2.9e-09
ARS-BFGL-NGS-23973	2	136000000	2.88e-09
BovineHD1200000197	12	960248	2.88e-09
BovineHD1200001085	12	3485892	2.88e-09
BovineHD1600012721	16	46171018	2.87e-09

## Sheet: Iron_SNP_effects
SNP_ID	Chromosome	Location (bp)	Variance
BovineHD1200019993	12	72493830	0.000316
BovineHD1200019992	12	72492838	0.000185
BovineHD0700009307	7	32584446	9.08e-05
BovineHD0700009308	7	32587669	8.2e-05
BovineHD1200019998	12	72504287	5.51e-05
BovineHD1200019989	12	72487334	5.38e-05
BovineHD0700009300	7	32560967	5.27e-05
BovineHD1200019994	12	72494734	5.05e-05
BovineHD0700009302	7	32569248	4.51e-05
BovineHD0700009299	7	32559288	1.8e-05
BovineHD0400019132	4	69726316	1.11e-05
BovineHD2200002713	22	9042827	6.47e-06
BovineHD2200016649	22	57682126	5.29e-06
BovineHD0100041940	1	145000000	3.76e-06
BovineHD0400008669	4	30619282	2.53e-06
BovineHD0700009294	7	32543016	1.04e-06
BovineHD0800025704	8	86624077	1.03e-06
BovineHD0800003490	8	10716650	9.3e-07
BTB-01518845	7	32553636	9.07e-07
BovineHD1800008270	18	26667160	6.99e-07
BovineHD2300000443	23	2405898	6.33e-07
BovineHD0800003323	8	10272396	6.24e-07
BovineHD0700009310	7	32593803	6.19e-07
BovineHD0700009311	7	32594462	5.84e-07
BovineHD0700009298	7	32558565	5.66e-07
BovineHD0800003340	8	10309084	5.59e-07
BovineHD0800003328	8	10281923	5.51e-07
BovineHD1800008267	18	26662274	5.45e-07
BovineHD0800003333	8	10292939	5.42e-07
BovineHD0400014606	4	52937893	4.95e-07
BovineHD0800027085	8	91137107	4.17e-07
BovineHD0800003326	8	10278436	3.94e-07
BovineHD0400004599	4	15410189	3.83e-07
BovineHD1300023222	13	80226514	3.67e-07
BovineHD2200003085	22	10264161	3.62e-07
BovineHD2200002820	22	9479476	3.45e-07
BovineHD0800027084	8	91133653	3.35e-07
BovineHD1300023225	13	80231123	3.31e-07
BovineHD0200002578	2	8913778	2.93e-07
BovineHD1200022319	12	78387982	2.92e-07
BovineHD2800011135	28	40228713	2.71e-07
BovineHD1300023217	13	80219967	2.63e-07
BovineHD1200020003	12	72509035	2.6e-07
BovineHD1000009020	10	27477394	2.57e-07
BovineHD2200016648	22	57680607	2.44e-07
BovineHD1900003461	19	13163559	2.4e-07
BovineHD2200016529	22	57305772	2.39e-07
BovineHD0800025690	8	86599247	2.3e-07
BovineHD2200016660	22	57700985	2.13e-07
BovineHD0700031060	7	106000000	2.12e-07
ARS-BFGL-NGS-20709	22	56877831	2.12e-07
BovineHD0800019409	8	64739941	2.07e-07
BovineHD2200016644	22	57674794	1.93e-07
BovineHD1000002821	10	8488211	1.9e-07
BovineHD0900006085	9	22584848	1.89e-07
BovineHD2900004893	29	16440653	1.89e-07
BovineHD0400002023	4	6897939	1.88e-07
BovineHD2200016646	22	57677402	1.88e-07
BovineHD1000009019	10	27476816	1.8e-07
BovineHD0800019412	8	64744820	1.78e-07
BovineHD2200000897	22	3307135	1.73e-07
BovineHD0900022659	9	81481712	1.69e-07
BovineHD1800008266	18	26660641	1.6e-07
BovineHD2200016664	22	57708622	1.59e-07
BovineHD2200016645	22	57676097	1.56e-07
BovineHD0800019411	8	64742362	1.55e-07
BovineHD0800025694	8	86607283	1.55e-07
BovineHD0400009634	4	33883260	1.53e-07
BovineHD2200016665	22	57709863	1.53e-07
BovineHD2200016661	22	57702944	1.42e-07
BovineHD0200002580	2	8923924	1.41e-07
BovineHD2200016662	22	57705129	1.41e-07
BovineHD2200003068	22	10233019	1.39e-07
BovineHD0100041933	1	145000000	1.36e-07
BovineHD0400014047	4	50798071	1.35e-07
BovineHD0400036024	4	52954149	1.29e-07
BovineHD2200016349	22	56904209	1.29e-07
BovineHD2200016663	22	57706003	1.27e-07
BovineHD1000002246	10	7175489	1.26e-07
BovineHD1800008269	18	26664449	1.24e-07
BovineHD0500030012	5	105000000	1.23e-07
BovineHD0500006032	5	20881675	1.21e-07
BovineHD1100023296	11	81498504	1.2e-07
BovineHD0700008981	7	31726077	1.19e-07
BovineHD0800027073	8	91097907	1.19e-07
BovineHD0700009318	7	32610936	1.17e-07
BTB-00220941	5	8435987	1.16e-07
ARS-BFGL-NGS-64145	7	32604367	1.15e-07
BovineHD4100005894	7	31725617	1.13e-07
BovineHD0800025693	8	86606706	1.11e-07
BovineHD2800010494	28	38005264	1.11e-07
BovineHD0500000718	5	2736837	1.1e-07
BovineHD0800025699	8	86611431	1.1e-07
BovineHD1600000309	16	1216450	1.05e-07
BovineHD2200003072	22	10236567	1.04e-07
BovineHD0500030016	5	105000000	1.02e-07
Hapmap45824-BTA-21209	26	1065894	1.02e-07
BovineHD0700001997	7	7848225	1.01e-07
BovineHD0300020059	3	67899226	9.8e-08
BovineHD0800003345	8	10332966	9.77e-08
BovineHD2200003075	22	10238278	9.44e-08
BovineHD0400013840	4	50115683	9.36e-08
BovineHD0700009341	7	32658475	9.34e-08
BovineHD0800025700	8	86612187	9.34e-08
BovineHD0500005739	5	19795887	9.26e-08
BovineHD0700001522	7	5466583	9.24e-08
BovineHD1200019997	12	72501540	9.19e-08
BovineHD0100047266	1	151000000	9.16e-08
BovineHD1800013209	18	44691650	9.07e-08
BovineHD1900002778	19	9893387	9.07e-08
BovineHD2200016666	22	57711966	9.06e-08
BovineHD0500030015	5	105000000	8.81e-08
BovineHD0800025695	8	86608264	8.35e-08
BovineHD4100002620	4	6899995	8.16e-08
BovineHD2200016350	22	56904697	8.12e-08
BovineHD0400013838	4	50099456	7.9e-08
BovineHD2800011123	28	40154888	7.89e-08
BovineHD0400009641	4	33907561	7.79e-08
BovineHD0800025696	8	86608839	7.79e-08
BovineHD2500004792	25	17005796	7.79e-08
BovineHD0400013842	4	50120178	7.7e-08
BovineHD2100017900	21	61503965	7.59e-08
BovineHD1200018937	12	69173053	7.53e-08
BovineHD2200003062	22	10228853	7.28e-08
BovineHD0400013844	4	50126627	7.25e-08
BovineHD0400015971	4	58618230	7.16e-08
BovineHD0800033876	8	91102861	6.88e-08
BovineHD0400002068	4	7008858	6.81e-08
BovineHD2200003074	22	10237516	6.79e-08
BovineHD0400013825	4	50059465	6.65e-08
BovineHD0600025883	6	93556251	6.48e-08
BovineHD2000001382	20	4291751	6.42e-08
BovineHD1700017427	17	61193714	6.34e-08
BovineHD1200022464	12	78815170	6.12e-08
BovineHD0400002750	4	8915342	6.1e-08
BovineHD0400013834	4	50086356	5.88e-08
BovineHD0900006670	9	24662316	5.72e-08
BovineHD0400013847	4	50132115	5.42e-08
BovineHD2400016489	24	57622575	5.26e-08
BovineHD1100018852	11	66773154	5.1e-08
BovineHD0300020145	3	68136454	5.08e-08
BovineHD0500032683	5	113000000	5.02e-08
BovineHD1800016839	18	57901876	4.97e-08
BovineHD0800033586	8	10711429	4.87e-08
BovineHD1100018857	11	66778531	4.83e-08
BTA-22597-no-rs	27	9191858	4.72e-08
BovineHD0600025204	6	91763577	4.7e-08
BovineHD1300025088	13	80254866	4.7e-08
BovineHD0800027125	8	91295630	4.64e-08
BTA-42041-no-rs	17	6746199	4.6e-08
BovineHD0600028195	6	101000000	4.41e-08
BovineHD0600029656	6	106000000	4.39e-08
BovineHD2200002887	22	9725515	4.39e-08
BovineHD4100015816	22	54599072	4.38e-08
BovineHD0900007561	9	28067858	4.37e-08
BovineHD0400000246	4	1144517	4.34e-08
BovineHD0300020089	3	67970831	4.26e-08
BovineHD0900017961	9	65400850	4.15e-08
BovineHD0800003344	8	10329068	4.07e-08
BovineHD1100024332	11	84811543	4.07e-08
BovineHD0500006068	5	21014185	4.02e-08
BovineHD1600023344	16	80055459	3.9e-08
BovineHD0400008662	4	30594474	3.89e-08
BovineHD2000001383	20	4294910	3.78e-08
BovineHD1300023216	13	80219077	3.77e-08
BovineHD2700011196	27	38710656	3.77e-08
BovineHD0100038277	1	135000000	3.76e-08
BovineHD0800027103	8	91195828	3.74e-08
BovineHD1200015144	12	54687816	3.72e-08
BovineHD2500004790	25	16999841	3.7e-08
BovineHD1800007819	18	25423496	3.69e-08
BovineHD0900007665	9	28290172	3.64e-08
BovineHD0300020136	3	68115586	3.63e-08
BovineHD0200023886	2	83548913	3.62e-08
BovineHD0800027061	8	91075708	3.62e-08
BovineHD0400013835	4	50087609	3.61e-08
BovineHD0500000809	5	3199958	3.59e-08
BovineHD0900017965	9	65406673	3.52e-08
BovineHD0500023558	5	83210784	3.48e-08
BovineHD0800025725	8	86709080	3.48e-08
BovineHD0300019383	3	65246064	3.42e-08
BovineHD1200019987	12	72484210	3.42e-08
BovineHD0900004917	9	18174413	3.4e-08
BovineHD0400015984	4	58695365	3.39e-08
BovineHD1500004529	15	17790625	3.37e-08
BovineHD2800010945	28	39497807	3.37e-08
BovineHD1500025171	15	44724003	3.33e-08
BovineHD0900017957	9	65390387	3.29e-08
BovineHD0800027102	8	91194327	3.28e-08
BovineHD1700017812	17	62444738	3.21e-08
BovineHD0900017954	9	65385609	3.14e-08
BovineHD0400013843	4	50120991	3.13e-08
BovineHD1200022465	12	78816124	3.04e-08
BovineHD1800015558	18	52763049	3.04e-08
BovineHD2200015506	22	54544716	3e-08
BovineHD0400003444	4	11360411	2.96e-08
BovineHD0400009643	4	33915360	2.94e-08
BovineHD2800010521	28	38061056	2.91e-08
BovineHD1000022303	10	78091763	2.9e-08
BovineHD1700017811	17	62442790	2.9e-08
BovineHD0900017955	9	65387183	2.88e-08
BovineHD1200022462	12	78813639	2.88e-08
BovineHD1000001027	10	3307967	2.87e-08
BovineHD1800016832	18	57871180	2.85e-08
BovineHD1000022298	10	78084790	2.84e-08
BovineHD0600032475	6	115000000	2.82e-08
BovineHD2200016668	22	57714418	2.82e-08
BovineHD0400013846	4	50129589	2.79e-08
BovineHD1000022299	10	78085431	2.79e-08
BovineHD1600000302	16	1205434	2.78e-08
Hapmap58058-rs29012133	15	15213319	2.77e-08
BovineHD2500005650	25	20411737	2.77e-08
BovineHD0900017966	9	65408648	2.73e-08
BovineHD0900017958	9	65392084	2.71e-08
BovineHD2200015531	22	54596523	2.71e-08
BovineHD0900017962	9	65403133	2.7e-08
BovineHD2200007361	22	25127697	2.7e-08
BovineHD0400020582	4	74388293	2.69e-08
ARS-BFGL-NGS-23776	4	5312990	2.67e-08
BovineHD0600015432	6	56411780	2.67e-08
BovineHD1100031721	11	88724168	2.67e-08
BovineHD1600023345	16	80056224	2.66e-08
BovineHD1900003460	19	13161079	2.66e-08
BovineHD2200016506	22	57220254	2.66e-08

## Sheet: Magnesium_SNP_effects
SNP_ID	Chromosome	Location (bp)	Variance
BovineHD1200024229	12	83731932	1e-10
BovineHD0900030987	9	106000000	9.08e-11
BovineHD1600020868	16	73443739	8.64e-11
BovineHD0100014515	1	51672353	8.61e-11
BovineHD2500001703	25	6732367	8.49e-11
BovineHD1100026955	11	92679137	8.44e-11
BovineHD1700010999	17	40207642	8.37e-11
BovineHD0400034841	4	119000000	8.14e-11
BovineHD1100010584	11	35774066	8.11e-11
BovineHD0400000901	4	3575441	8.08e-11
BovineHD2200012862	22	44570510	7.91e-11
BovineHD2400005085	24	19318862	7.87e-11
BovineHD2500001068	25	4683046	7.82e-11
BovineHD1700016797	17	59078705	7.72e-11
BovineHD1600005409	16	19725510	7.68e-11
BTA-68535-no-rs	3	83306806	7.62e-11
BovineHD0800024409	8	82158932	7.5e-11
BovineHD0200005660	2	19683273	7.42e-11
BovineHD0800003337	8	10304613	7.37e-11
BovineHD0900007919	9	29106835	7.27e-11
BovineHD2700002160	27	6863380	7.26e-11
BovineHD1200005352	12	17722509	7.24e-11
BovineHD4100013049	17	40205130	7.24e-11
BovineHD1000012884	10	42508886	7.17e-11
BovineHD0100014427	1	51342027	7.16e-11
BovineHD0200011975	2	41251021	7.16e-11
BovineHD1300019969	13	69877540	7.12e-11
BovineHD4100010512	14	1509091	7.08e-11
BovineHD1500007705	15	28696501	7.07e-11
BovineHD1400012249	14	43137843	7.06e-11
BovineHD1100010367	11	34996609	7.02e-11
BovineHD0600003405	6	13167458	6.99e-11
BovineHD1700016710	17	58825619	6.95e-11
BovineHD2000017437	20	62011321	6.94e-11
BovineHD0100009331	1	32282536	6.86e-11
BovineHD0400033925	4	117000000	6.85e-11
BovineHD1900004558	19	16507582	6.8e-11
BovineHD2000014007	20	50577363	6.75e-11
BovineHD1800008697	18	27948389	6.71e-11
BovineHD1600023410	16	80227580	6.68e-11
BovineHD2200001091	22	4025510	6.67e-11
BovineHD0100032634	1	115000000	6.65e-11
BovineHD0300033190	3	115000000	6.64e-11
BovineHD0400015311	4	56054883	6.64e-11
BovineHD2300009913	23	33745146	6.63e-11
BovineHD0600007056	6	25621255	6.62e-11
BovineHD0600024786	6	90526703	6.62e-11
BovineHD0400008053	4	27829152	6.61e-11
BovineHD0400035817	4	111000000	6.61e-11
BovineHD0800021251	8	70604932	6.6e-11
BovineHD2400010010	24	36564528	6.56e-11
BovineHD0400015370	4	56308795	6.51e-11
BovineHD1600018707	16	66091246	6.51e-11
BovineHD0200002650	2	9173824	6.46e-11
BovineHD0400000547	4	2339551	6.45e-11
BovineHD1500010371	15	37718747	6.45e-11
BovineHD1200024020	12	83208396	6.44e-11
BovineHD1600007567	16	27308985	6.42e-11
BovineHD1900002433	19	8717684	6.42e-11
BovineHD0400010818	4	38577828	6.4e-11
BovineHD1200005384	12	17783330	6.36e-11
BovineHD0400035487	4	74750616	6.33e-11
BovineHD0700000489	7	1882563	6.33e-11
BovineHD0400032005	4	112000000	6.32e-11
BovineHD1300011664	13	40402419	6.32e-11
BovineHD0200009351	2	31561855	6.29e-11
BovineHD0600006963	6	25296967	6.29e-11
BovineHD0200020210	2	70285143	6.28e-11
BovineHD0500013271	5	46199021	6.28e-11
BovineHD1200006574	12	21830453	6.26e-11
BovineHD1500025907	15	58837156	6.26e-11
BovineHD0100038154	1	134000000	6.24e-11
BovineHD0500001789	5	6595671	6.23e-11
BovineHD0900029867	9	102000000	6.23e-11
BovineHD0400004154	4	13962721	6.18e-11
BovineHD0400027042	4	96814968	6.18e-11
BovineHD1100031112	11	107000000	6.17e-11
BovineHD1500010372	15	37719632	6.17e-11
BovineHD1000015594	10	52148822	6.16e-11
BovineHD2300009064	23	31374981	6.16e-11
BovineHD1500004665	15	18481207	6.15e-11
BovineHD0600015876	6	58028665	6.13e-11
BovineHD0700030685	7	105000000	6.13e-11
BovineHD2300006531	23	24254314	6.13e-11
BovineHD0300004442	3	13676438	6.12e-11
BovineHD1100026139	11	90344914	6.04e-11
ARS-BFGL-NGS-16742	3	43720374	6.01e-11
BovineHD2300007484	23	27292820	6.01e-11
BovineHD1100010601	11	35812102	6e-11
BovineHD1000019643	10	68479502	5.97e-11
BovineHD2300012337	23	42732076	5.97e-11
BovineHD0200039356	2	135000000	5.94e-11
BovineHD0600005602	6	20279494	5.93e-11
BovineHD0900022432	9	80845763	5.93e-11
BovineHD1000021989	10	77096065	5.93e-11
BovineHD1500018441	15	64418892	5.92e-11
BovineHD0600018358	6	66531401	5.88e-11
BovineHD2100002608	21	10698429	5.88e-11
BovineHD2100013943	21	48684199	5.88e-11
BovineHD2900007966	29	27149322	5.88e-11
BovineHD0800005029	8	16051488	5.87e-11
BovineHD1300012520	13	42964880	5.87e-11
BovineHD0400013806	4	49990744	5.86e-11
BovineHD2300001648	23	6644870	5.86e-11
BovineHD2300011670	23	40487381	5.86e-11
BovineHD2100008229	21	28414280	5.84e-11
BovineHD0200011962	2	41149436	5.82e-11
BovineHD2900008017	29	27286830	5.82e-11
BovineHD1400012440	14	43917957	5.81e-11
BovineHD1400017155	14	61838138	5.81e-11
BovineHD1200006998	12	23289285	5.8e-11
BovineHD0200037894	2	130000000	5.79e-11
BovineHD1500010234	15	37320801	5.78e-11
BovineHD0200036789	2	127000000	5.77e-11
BovineHD1500015339	15	53068137	5.75e-11
BovineHD1600008169	16	29033032	5.75e-11
BovineHD2000009600	20	33430750	5.74e-11
BovineHD2500002068	25	8008876	5.73e-11
BovineHD2900008023	29	27303359	5.73e-11
BTB-00067270	1	141000000	5.72e-11
BovineHD0700027938	7	95992706	5.71e-11
Hapmap26696-BTA-147023	14	15836610	5.7e-11
BovineHD0200036195	2	125000000	5.68e-11
BovineHD0300033265	3	115000000	5.68e-11
BovineHD1700019696	17	67882829	5.67e-11
Hapmap43584-BTA-46507	19	13649935	5.66e-11
BovineHD2400018359	24	3974698	5.66e-11
BovineHD0800008709	8	28765198	5.65e-11
BovineHD1600008423	16	29786264	5.62e-11
ARS-BFGL-NGS-14883	18	1307078	5.62e-11
BovineHD0700000507	7	1920977	5.61e-11
BovineHD0800011141	8	37340371	5.61e-11
BovineHD1200016118	12	58702028	5.61e-11
BovineHD2100017336	21	59807811	5.59e-11
BovineHD0800003336	8	10303863	5.57e-11
BovineHD4100011979	15	38095404	5.57e-11
BovineHD1800001798	18	5559258	5.57e-11
BovineHD0300032574	3	113000000	5.55e-11
BovineHD0400007021	4	23812077	5.55e-11
BovineHD0200039569	2	135000000	5.54e-11
BovineHD0300033374	3	115000000	5.54e-11
BovineHD0400003488	4	11554624	5.54e-11
BovineHD0400021008	4	75948691	5.51e-11
ARS-BFGL-NGS-77753	11	69155670	5.51e-11
BovineHD1200003640	12	12589367	5.51e-11
BovineHD0900008173	9	30106804	5.5e-11
BovineHD1000018602	10	64496709	5.5e-11
BovineHD1800003100	18	9000497	5.5e-11
BovineHD0400006317	4	21182534	5.49e-11
BovineHD1300001682	13	6574005	5.49e-11
BovineHD0500007403	5	25271837	5.46e-11
BovineHD1500005440	15	21455449	5.46e-11
BovineHD0900007204	9	26730354	5.45e-11
BovineHD1700016674	17	58726062	5.45e-11
BovineHD1700016844	17	59438667	5.45e-11
BovineHD0700028265	7	96929730	5.44e-11
BovineHD1800016322	18	55743728	5.44e-11
BovineHD0200004657	2	16326088	5.42e-11
BovineHD1300013583	13	46431501	5.42e-11
BovineHD1500002177	15	8478455	5.42e-11
BovineHD2100011336	21	39413244	5.42e-11
BovineHD0800002396	8	7502993	5.41e-11
BovineHD0900000727	9	3772197	5.41e-11
BovineHD2400009943	24	36213301	5.41e-11
ARS-BFGL-NGS-103280	5	84523411	5.4e-11
BovineHD1700017143	17	60178444	5.4e-11
BovineHD2300008296	23	29187005	5.4e-11
Hapmap27591-BTA-140252	29	1104258	5.4e-11
BovineHD0200004231	2	14980788	5.37e-11
BovineHD0200039103	2	134000000	5.37e-11
BovineHD0400000824	4	3332201	5.37e-11
BovineHD0200003084	2	11191597	5.36e-11
BovineHD0500018884	5	67596753	5.36e-11
BovineHD0900012441	9	44805630	5.36e-11
BovineHD2200010678	22	37579096	5.36e-11
BovineHD2900010814	29	35751504	5.36e-11
BovineHD2700005709	27	20087360	5.35e-11
BovineHD0300032606	3	113000000	5.34e-11
BovineHD1800009623	18	31745752	5.34e-11
BovineHD2500002345	25	8832122	5.34e-11
BovineHD0400010846	4	38670540	5.33e-11
BovineHD0800010983	8	36846309	5.33e-11
BovineHD0900030156	9	103000000	5.33e-11
BovineHD1900006534	19	22734241	5.33e-11
ARS-BFGL-NGS-112970	6	54920283	5.32e-11
BovineHD2900012222	29	40342618	5.32e-11
BovineHD0200035660	2	123000000	5.31e-11
BovineHD0700020180	7	68930701	5.31e-11
BovineHD2500003851	25	13771872	5.31e-11
BovineHD0100005474	1	18142738	5.3e-11
BovineHD0900021744	9	77974736	5.3e-11
BovineHD1400010209	14	35423053	5.3e-11
BovineHD1500009253	15	34159568	5.29e-11
BovineHD0200008278	2	28333533	5.27e-11
BovineHD0400032621	4	113000000	5.27e-11
BovineHD1300003330	13	11944399	5.27e-11
Hapmap47455-BTA-97830	18	45194522	5.27e-11
BovineHD2000007179	20	23934803	5.26e-11
BovineHD0100033414	1	118000000	5.25e-11
BovineHD0400008045	4	27776633	5.23e-11
BovineHD2300014819	23	50916602	5.23e-11
BovineHD0100033461	1	119000000	5.22e-11
BovineHD0400000634	4	2700998	5.22e-11
BovineHD0700019050	7	65336729	5.22e-11
BovineHD1100003826	11	11331133	5.22e-11
BovineHD1300004799	13	16812458	5.22e-11
BovineHD0400033477	4	116000000	5.21e-11
BovineHD0900006670	9	24662316	5.21e-11
BovineHD0900006064	9	22505055	5.2e-11
BovineHD1900005714	19	19985690	5.2e-11
BovineHD0600007051	6	25616219	5.19e-11
BovineHD0700031620	7	108000000	5.19e-11
BovineHD2700012279	27	42438584	5.19e-11
BovineHD0200023999	2	84071247	5.17e-11
BovineHD0700026219	7	89388323	5.17e-11
BovineHD0300025862	3	89915217	5.16e-11
BovineHD0700017243	7	60204245	5.16e-11
BovineHD2100018898	21	64228410	5.16e-11
BovineHD2500001527	25	6098347	5.16e-11
BovineHD1700007607	17	26932714	5.15e-11
BovineHD4100013663	18	40831031	5.15e-11
BovineHD0100040189	1	141000000	5.14e-11
BovineHD0100040898	1	142000000	5.14e-11

## Sheet: Manganese_SNP_effects
SNP_ID	Chromosome	Location (bp)	Variance
BovineHD0200019864	2	68777548	2.91e-06
BovineHD1100002593	11	6924499	1.49e-06
BovineHD1300023531	13	81246027	1.41e-06
BovineHD1100002592	11	6922927	1.16e-06
BovineHD2300008977	23	31007415	1.06e-06
BovineHD1800002974	18	8509770	9.87e-07
BovineHD1100002589	11	6920608	8.32e-07
BovineHD4100018975	29	29956551	7.35e-07
BovineHD1100002588	11	6919437	7.04e-07
BovineHD1200016525	12	60249706	6.35e-07
BovineHD1300017422	13	60749088	6.31e-07
BovineHD1300016055	13	56228769	6.02e-07
BovineHD2300011770	23	40791973	5.96e-07
BovineHD2300011757	23	40763738	5.56e-07
BovineHD1300017425	13	60755994	5.14e-07
BovineHD1800002690	18	7723942	5.11e-07
BovineHD0300014212	3	46582080	4.66e-07
BovineHD1900017580	19	61222686	4.43e-07
BovineHD1300017421	13	60747885	4.32e-07
BovineHD2100002321	21	9742241	4.11e-07
BovineHD2800010937	28	39483525	3.41e-07
BovineHD1400021625	14	77103464	3e-07
BovineHD2100001894	21	8503043	2.95e-07
BovineHD0400024821	4	89577146	2.93e-07
BovineHD0900027823	9	97420279	2.58e-07
ARS-BFGL-NGS-116605	3	45057762	2.53e-07
BovineHD2300011745	23	40713628	2.36e-07
BovineHD0800026158	8	88153902	2.32e-07
BovineHD0100014684	1	52273623	1.82e-07
BovineHD0600018395	6	66699755	1.82e-07
BovineHD0600018399	6	66735701	1.81e-07
BovineHD1200022678	12	79511346	1.8e-07
BovineHD0600018407	6	66752193	1.7e-07
BovineHD2300010297	23	35251558	1.62e-07
ARS-BFGL-NGS-115756	10	8711277	1.58e-07
BovineHD1200028026	12	56434061	1.52e-07
BovineHD0200019283	2	66642462	1.42e-07
BovineHD1200015595	12	56396571	1.41e-07
BovineHD2400003599	24	12704327	1.4e-07
BovineHD2800002020	28	6787158	1.39e-07
BovineHD0600018404	6	66747068	1.38e-07
BovineHD0600018397	6	66710184	1.31e-07
BovineHD2800010943	28	39493642	1.28e-07
BovineHD4100016139	23	31114892	1.27e-07
BovineHD0600029186	6	105000000	1.22e-07
BovineHD0800026111	8	88015667	1.19e-07
BTB-01362502	6	66660028	1.18e-07
BovineHD0600018421	6	66795626	1.13e-07
BovineHD0600029185	6	105000000	1.13e-07
BovineHD1300001516	13	6005365	1.09e-07
BovineHD2800004913	28	17618592	1.08e-07
BovineHD0600018396	6	66702887	1.07e-07
BovineHD0900027835	9	97445902	1.06e-07
BovineHD0300014208	3	46571365	1.03e-07
BovineHD1200016491	12	60190133	1.02e-07
BovineHD0600018424	6	66811521	1e-07
BovineHD1300001898	13	7237381	9.81e-08
BovineHD2300009032	23	31252301	9.19e-08
BovineHD2300015672	23	35554551	9.15e-08
BovineHD2300011766	23	40779134	8.95e-08
BovineHD1300016060	13	56241886	8.79e-08
BTB-01474706	6	66711012	8.53e-08
BovineHD0200012346	2	42658600	8.52e-08
BovineHD1100000723	11	2053969	8.52e-08
BovineHD2300008939	23	30859194	8.39e-08
BovineHD0900026483	9	93596104	8.32e-08
BovineHD0200012334	2	42614199	7.92e-08
BovineHD2600004395	26	17421435	7.82e-08
BovineHD0600018441	6	66844942	7.55e-08
BovineHD0600018394	6	66696768	7.43e-08
BovineHD0600018391	6	66677720	7.27e-08
BovineHD0600018429	6	66822273	7.1e-08
BovineHD0600018444	6	66849122	7.05e-08
BovineHD1200022680	12	79516751	6.93e-08
BovineHD0200019874	2	68814842	6.82e-08
BovineHD0600018432	6	66826527	6.74e-08
BovineHD1100000726	11	2058675	6.71e-08
BovineHD0600018390	6	66670771	6.7e-08
BovineHD0600018389	6	66667351	6.62e-08
BTA-96312-no-rs	6	66747934	6.62e-08
BovineHD2800011331	28	40820387	6.59e-08
BovineHD0600018422	6	66806854	6.43e-08
BovineHD1100000722	11	2052561	6.4e-08
BovineHD2700009177	27	32549095	6.38e-08
BovineHD1300001648	13	6481573	6.36e-08
BovineHD0600018403	6	66746311	6.19e-08
Hapmap31226-BTA-68802	23	30930877	6.17e-08
BovineHD1800002970	18	8503285	6.15e-08
BovineHD2900008849	29	29917564	6.09e-08
BovineHD0700000385	7	1501833	6.08e-08
BovineHD0600018423	6	66810140	6.05e-08
BovineHD2800011323	28	40805938	6.01e-08
BovineHD0600018375	6	66592785	5.96e-08
BovineHD0200019869	2	68797993	5.95e-08
BovineHD0100019401	1	68636073	5.87e-08
BovineHD0200005083	2	17791900	5.82e-08
BovineHD1100000724	11	2055906	5.78e-08
BovineHD2800011332	28	40820941	5.78e-08
BovineHD0600018420	6	66791470	5.76e-08
BovineHD1200018875	12	68934703	5.67e-08
BovineHD0600018402	6	66745139	5.59e-08
BovineHD1300016975	13	59295534	5.56e-08
BovineHD2800007021	28	27012231	5.46e-08
ARS-BFGL-NGS-91204	14	80824324	5.45e-08
BovineHD2800011320	28	40803804	5.4e-08
BovineHD0900018580	9	67241777	5.37e-08
BovineHD0800025101	8	84384718	5.36e-08
BovineHD2800007011	28	26989761	5.35e-08
BovineHD2100005925	21	20335407	5.28e-08
BovineHD0100040189	1	141000000	5.24e-08
BovineHD0600018414	6	66773860	5.22e-08
BovineHD2300006209	23	23436942	5.21e-08
BovineHD0200019865	2	68781272	5.2e-08
BovineHD0400006758	4	22914737	5.16e-08
BovineHD2800006134	28	23457159	5.13e-08
BovineHD0800022048	8	73394544	5.09e-08
BovineHD0600018454	6	66873325	5.06e-08
BovineHD0900026481	9	93593039	4.93e-08
BovineHD0800026126	8	88077327	4.92e-08
BovineHD4100013418	18	8236104	4.91e-08
BovineHD0600018443	6	66847445	4.86e-08
BovineHD1300016980	13	59314183	4.78e-08
BovineHD2800011107	28	40103421	4.74e-08
ARS-BFGL-NGS-77399	23	31107936	4.72e-08
BovineHD1800002975	18	8511063	4.71e-08
BovineHD2700009150	27	32456423	4.59e-08
BovineHD1700006825	17	24029216	4.56e-08
BovineHD2100001895	21	8503631	4.51e-08
BovineHD1400022849	14	80840345	4.49e-08
BovineHD0800026125	8	88073114	4.45e-08
BovineHD0100019631	1	69259764	4.44e-08
BovineHD0200037043	2	128000000	4.42e-08
BovineHD0200005160	2	18054390	4.41e-08
BovineHD0600018358	6	66531401	4.4e-08
BovineHD2000012405	20	43526204	4.35e-08
BovineHD0400006751	4	22884746	4.31e-08
ARS-BFGL-NGS-112547	27	32541258	4.31e-08
BovineHD2800004921	28	17660742	4.27e-08
BovineHD1900019078	19	61719375	4.26e-08
BovineHD2800004923	28	17667502	4.22e-08
BovineHD1900001544	19	6091320	4.21e-08
BovineHD1400002986	14	10561984	4.15e-08
BovineHD1400021727	14	77460669	4.1e-08
BovineHD0600018401	6	66743340	4.05e-08
BovineHD1900017599	19	61258848	4.02e-08
BovineHD2300009026	23	31237153	3.96e-08
BovineHD0900026482	9	93593734	3.89e-08
BovineHD0200016850	2	59207985	3.82e-08
BovineHD1800003093	18	8986655	3.8e-08
BovineHD0600029181	6	105000000	3.79e-08
BovineHD1400007855	14	27503929	3.79e-08
BovineHD0200019875	2	68816033	3.78e-08
BovineHD1300001502	13	5947551	3.77e-08
BovineHD2000021343	20	44552200	3.74e-08
BovineHD1800003146	18	9103397	3.73e-08
BovineHD1800003136	18	9083625	3.72e-08
BovineHD1900017584	19	61229952	3.69e-08
BovineHD1300021564	13	74672667	3.65e-08
BovineHD0200034282	2	119000000	3.64e-08
BovineHD0900022032	9	79240560	3.63e-08
BovineHD2100004690	21	16955114	3.63e-08
BovineHD0200019870	2	68799921	3.62e-08
BovineHD1400008768	14	30332250	3.61e-08
BovineHD0200005082	2	17791248	3.59e-08
BovineHD1100029597	11	102000000	3.59e-08
BovineHD1500025723	15	33013907	3.55e-08
ARS-BFGL-NGS-14014	23	30953561	3.55e-08
BovineHD0900018660	9	67475746	3.53e-08
BovineHD2800010941	28	39489272	3.49e-08
BovineHD1300001791	13	6921819	3.46e-08
ARS-BFGL-NGS-41117	11	6724678	3.4e-08
BovineHD0600018377	6	66606938	3.36e-08
BovineHD2900008836	29	29895275	3.35e-08
BovineHD0600018374	6	66588359	3.33e-08
BovineHD1700006826	17	24030172	3.3e-08
BovineHD2400002902	24	10201403	3.22e-08
BovineHD2600004373	26	17323592	3.22e-08
BovineHD1300016990	13	59356186	3.18e-08
BovineHD1400006245	14	21676857	3.17e-08
ARS-BFGL-NGS-118652	23	35249334	3.13e-08
BovineHD2700009147	27	32433089	3.11e-08
BovineHD0400024564	4	88707418	3.1e-08
BovineHD1400006240	14	21660091	3.1e-08
BovineHD0800026160	8	88158959	3.08e-08
BovineHD2800007010	28	26988933	3.08e-08
BovineHD2700008832	27	31559640	3.07e-08
BovineHD0400006761	4	22929298	3.06e-08
BovineHD4100005542	6	104000000	3.05e-08
BovineHD2900008835	29	29893002	3.05e-08
BovineHD0900018649	9	67425553	3.04e-08
BovineHD1000001138	10	3684453	3.04e-08
BovineHD1100002712	11	7367391	3.03e-08
BovineHD1400010555	14	36758594	2.93e-08
BovineHD2100002086	21	9050219	2.92e-08
BovineHD2300009029	23	31244748	2.9e-08
BovineHD0500011736	5	41102692	2.89e-08
BovineHD1300002223	13	8433013	2.89e-08
BovineHD1300018144	13	63374860	2.85e-08
BTB-02072074	21	38226290	2.85e-08
BovineHD2300009828	23	33487828	2.85e-08
BovineHD0600018456	6	66879280	2.81e-08
BovineHD2700013367	27	6357401	2.81e-08
BovineHD2800010944	28	39496013	2.81e-08
BovineHD2900010657	29	35330757	2.81e-08
BovineHD0200019872	2	68809830	2.79e-08
BovineHD0900022044	9	79308303	2.79e-08
BovineHD0600018465	6	66909378	2.77e-08
BovineHD2400003597	24	12702570	2.77e-08
BovineHD1000010217	10	31681702	2.73e-08
BovineHD1300016063	13	56245119	2.7e-08
BovineHD2600004394	26	17420785	2.7e-08
BovineHD0400024560	4	88692634	2.61e-08
BovineHD0600029200	6	105000000	2.61e-08
BovineHD2600009774	26	35747939	2.61e-08
BovineHD0600001296	6	4922173	2.6e-08
BovineHD1300022722	13	78468722	2.58e-08
BovineHD1700006827	17	24031099	2.58e-08
BovineHD0100014894	1	52975816	2.57e-08
BovineHD0200003576	2	12700406	2.57e-08
BovineHD1300021565	13	74675560	2.56e-08
BovineHD0600021924	6	79326812	2.55e-08
BovineHD1200022893	12	80028104	2.48e-08
BovineHD1000002896	10	8767080	2.47e-08
BovineHD0200019867	2	68784621	2.44e-08

## Sheet: Phosphorus_SNP_effects
SNP_ID	Chromosome	Location (bp)	Variance
BovineHD0500001811	5	6673063	1.55e-07
BovineHD0300033296	3	115000000	1.1e-07
BTB-00159950	3	115000000	1.06e-07
BovineHD0300033316	3	115000000	6.6e-08
BovineHD0500001812	5	6673998	4.67e-08
BovineHD0300033319	3	115000000	4.2e-08
BovineHD0300033318	3	115000000	3.93e-08
BovineHD0300033322	3	115000000	3.28e-08
BovineHD0300033325	3	115000000	3.15e-08
BovineHD0800024409	8	82158932	2.57e-08
BovineHD1000015099	10	50202030	2.53e-08
BovineHD1000015107	10	50214954	2.32e-08
BTB-00427152	10	50213424	1.81e-08
BovineHD0800022929	8	76441087	1.75e-08
BovineHD1000015096	10	50196150	1.36e-08
BovineHD0400021052	4	76127643	1.35e-08
BovineHD1000015097	10	50199907	1.22e-08
BovineHD0800003343	8	10317574	1.21e-08
BovineHD2500003851	25	13771872	1.12e-08
BovineHD0800022928	8	76438722	1.1e-08
BovineHD0100038154	1	134000000	1.01e-08
BovineHD0600013668	6	49678320	1e-08
ARS-BFGL-NGS-113427	4	76123840	9.74e-09
BovineHD0300033293	3	115000000	9.64e-09
BovineHD1500010370	15	37717350	9.52e-09
BovineHD1500011507	15	41832209	7.93e-09
BovineHD0800022934	8	76457724	7.84e-09
BovineHD0800022937	8	76464313	7.34e-09
BovineHD0800003336	8	10303863	7.1e-09
BovineHD0800003333	8	10292939	6.81e-09
BovineHD2300008462	23	29667266	6.62e-09
BovineHD1000015113	10	50239238	6.31e-09
BovineHD0400016236	4	59867566	6.02e-09
BovineHD1000015017	10	49896490	5.95e-09
BovineHD0800003337	8	10304613	5.91e-09
BovineHD0800003323	8	10272396	5.9e-09
BovineHD1500010371	15	37718747	5.79e-09
BovineHD0800003328	8	10281923	5.02e-09
BovineHD1900008853	19	30090193	4.96e-09
BovineHD1000015116	10	50242128	4.95e-09
BovineHD0800022774	8	75960243	4.91e-09
BovineHD1000015114	10	50240653	4.83e-09
BovineHD1000015115	10	50241318	4.71e-09
BovineHD0800003338	8	10305947	4.62e-09
BovineHD1400021929	14	78332048	4.6e-09
BovineHD0800022256	8	74070163	4.39e-09
BovineHD0800003326	8	10278436	4.31e-09
BovineHD4100013049	17	40205130	4.21e-09
BovineHD0300033080	3	114000000	4.13e-09
BovineHD0200036196	2	125000000	4.1e-09
BovineHD0800003677	8	11260199	4.02e-09
BovineHD0100041298	1	143000000	3.99e-09
BovineHD0400016237	4	59868643	3.91e-09
ARS-BFGL-NGS-29892	23	50948353	3.88e-09
BovineHD0400007407	4	25331847	3.69e-09
BovineHD0800022773	8	75959131	3.68e-09
BovineHD0400016235	4	59866365	3.53e-09
BovineHD1400021927	14	78329427	3.42e-09
BovineHD2300014827	23	50958423	3.34e-09
BovineHD1000015016	10	49892863	3.33e-09
BovineHD1400021928	14	78330245	3.29e-09
BovineHD0300033331	3	115000000	3.19e-09
BovineHD0400001571	4	5501099	3.17e-09
BovineHD2900001087	29	3811391	3.14e-09
BovineHD0400019111	4	69607038	3.08e-09
BovineHD0400000824	4	3332201	3.05e-09
BovineHD0200036195	2	125000000	3.02e-09
BovineHD0800023036	8	76880736	2.99e-09
BovineHD2100016465	21	57282600	2.95e-09
BovineHD0300033365	3	115000000	2.86e-09
BovineHD0200033449	2	116000000	2.78e-09
BovineHD1400021926	14	78328628	2.73e-09
BovineHD2000010257	20	35908333	2.57e-09
BovineHD0800003340	8	10309084	2.56e-09
BovineHD0800021417	8	71243696	2.47e-09
BovineHD1900008397	19	28620211	2.47e-09
BTA-50515-no-rs	20	37721846	2.42e-09
BovineHD0300033294	3	115000000	2.39e-09
BovineHD0100040896	1	142000000	2.33e-09
BovineHD0700030685	7	105000000	2.2e-09
BovineHD0200038237	2	132000000	2.11e-09
BovineHD0400007342	4	25140679	2.09e-09
BovineHD0800031520	8	106000000	2.09e-09
BovineHD0400021008	4	75948691	2.07e-09
BovineHD0800023449	8	78181743	2.05e-09
BovineHD0400008053	4	27829152	2.02e-09
BovineHD0800012169	8	40838116	2.01e-09
BovineHD2300002212	23	8972127	2e-09
BovineHD2900001086	29	3810237	2e-09
BovineHD0600009857	6	35437040	1.99e-09
BovineHD2300014818	23	50915447	1.96e-09
BovineHD1000015025	10	49916486	1.95e-09
BovineHD1500013520	15	47221958	1.93e-09
BovineHD4100001554	2	116000000	1.88e-09
BovineHD1100021074	11	73749274	1.88e-09
BovineHD0100040894	1	142000000	1.86e-09
BovineHD0800003342	8	10315108	1.84e-09
BovineHD4100000852	1	148000000	1.83e-09
BovineHD1100009367	11	31195205	1.82e-09
BovineHD2000010300	20	36028900	1.82e-09
ARS-USMARC-Parent-DQ866817-no-rs	15	38078775	1.8e-09
BovineHD0700010155	7	35514877	1.78e-09
BovineHD2900010695	29	35421281	1.78e-09
BovineHD0700030687	7	105000000	1.75e-09
BovineHD0400016233	4	59848413	1.73e-09
BovineHD0800023451	8	78185861	1.73e-09
BovineHD1000019431	10	67782737	1.71e-09
BovineHD2600008877	26	33125426	1.69e-09
BovineHD1400017606	14	63500579	1.67e-09
BovineHD2300004885	23	19249548	1.65e-09
BovineHD2900010694	29	35420579	1.59e-09
BovineHD0600009853	6	35424229	1.49e-09
BovineHD2300013737	23	47383336	1.48e-09
BovineHD0100040895	1	142000000	1.47e-09
BovineHD0100041276	1	143000000	1.47e-09
BovineHD0200033448	2	116000000	1.46e-09
BovineHD0400020360	4	73516701	1.46e-09
BovineHD0800023448	8	78180750	1.46e-09
BovineHD1700000874	17	3674219	1.45e-09
BovineHD1000015021	10	49905968	1.43e-09
BovineHD0800021416	8	71242930	1.42e-09
BovineHD2300014079	23	48518145	1.39e-09
BovineHD0400016248	4	59903607	1.37e-09
BovineHD2300001681	23	6737750	1.36e-09
BovineHD2300014779	23	50771629	1.33e-09
BovineHD0400007406	4	25328544	1.32e-09
BovineHD1000015020	10	49901890	1.32e-09
Hapmap34596-BES7_Contig444_1293	15	38078775	1.32e-09
BovineHD0800022871	8	76204905	1.31e-09
BovineHD0600009856	6	35433565	1.3e-09
BovineHD1900003275	19	12271861	1.3e-09
BovineHD1300016469	13	57373562	1.29e-09
BovineHD2200009521	22	33182502	1.29e-09
BovineHD2300002214	23	8974589	1.29e-09
BovineHD0800010345	8	34841715	1.28e-09
BovineHD1000015132	10	50301297	1.28e-09
BovineHD2400016973	24	58927767	1.28e-09
BovineHD0400011106	4	40041132	1.26e-09
BovineHD1000015123	10	50266972	1.26e-09
BovineHD0400016252	4	59907245	1.23e-09
BovineHD2000010302	20	36031761	1.23e-09
BovineHD2600008872	26	33109482	1.21e-09
BovineHD0600027610	6	99126650	1.16e-09
BovineHD4000000079	0	0	1.15e-09
BovineHD2300002196	23	8939979	1.14e-09
BovineHD0100031588	1	112000000	1.13e-09
BovineHD0200005675	2	19749961	1.13e-09
BovineHD4100002738	4	25998524	1.13e-09
BovineHD0800000979	8	3009082	1.13e-09
BovineHD1000015027	10	49935099	1.12e-09
BovineHD2600008875	26	33117116	1.12e-09
BTB-01930921	4	39987629	1.11e-09
BovineHD4100011814	15	16364590	1.09e-09
BovineHD0800022276	8	74124942	1.08e-09
BovineHD0800022911	8	76389464	1.08e-09
BovineHD0800031531	8	106000000	1.08e-09
BovineHD0400007582	4	25983671	1.07e-09
BovineHD0400016270	4	59938469	1.07e-09
BovineHD1900002411	19	8666347	1.07e-09
BovineHD2300002207	23	8966454	1.07e-09
BovineHD0400016250	4	59905755	1.06e-09
BovineHD2300002216	23	8978381	1.03e-09
BovineHD2800007400	28	28003255	1.03e-09
BovineHD0200006769	2	23713277	1.02e-09
BTA-48498-no-rs	2	103000000	1.02e-09
BovineHD0400019097	4	69534363	1.01e-09
BovineHD0800010384	8	34957931	1.01e-09
BovineHD2300002201	23	8954889	9.94e-10
BovineHD0400016245	4	59900248	9.82e-10
BovineHD1500010492	15	38020500	9.78e-10
BovineHD0200006772	2	23718237	9.52e-10
BovineHD4100001561	2	117000000	9.51e-10
BovineHD0400014334	4	51847442	9.5e-10
BovineHD0800014281	8	47652779	9.43e-10
BovineHD0100028396	1	99485722	9.42e-10
BovineHD2300002222	23	9011847	9.39e-10
BovineHD0700030437	7	104000000	9.34e-10
BovineHD0400009926	4	35191614	9.23e-10
ARS-BFGL-NGS-5804	2	125000000	9.22e-10
BovineHD0600013615	6	49509381	9.21e-10
BovineHD1600021628	16	75449326	9.17e-10
BovineHD0400009933	4	35273555	9.01e-10
BovineHD2200007386	22	25215442	8.91e-10
ARS-BFGL-NGS-110186	2	131000000	8.88e-10
BovineHD0400016244	4	59899298	8.86e-10
BovineHD0400003508	4	11609454	8.85e-10
BovineHD2300014592	23	50054981	8.84e-10
BovineHD0300032644	3	113000000	8.78e-10
BovineHD2000011096	20	39022432	8.74e-10
BovineHD0700010235	7	35724197	8.71e-10
BovineHD1800013905	18	47140694	8.63e-10
BovineHD2300002205	23	8961285	8.56e-10
BovineHD2300014685	23	50327580	8.5e-10
BovineHD0100040898	1	142000000	8.49e-10
BovineHD1400020795	14	74107935	8.49e-10
BovineHD0600009814	6	35252875	8.47e-10
BovineHD0800010326	8	34777848	8.46e-10
BovineHD0400036066	4	62306361	8.44e-10
BovineHD1900002406	19	8653925	8.42e-10
BovineHD2300002215	23	8976786	8.42e-10
BovineHD1900002403	19	8635384	8.36e-10
BovineHD0400016276	4	59966407	8.3e-10
BovineHD1500009328	15	34414105	8.29e-10
BovineHD0800022890	8	76279097	8.19e-10
BovineHD0400020361	4	73517388	8.18e-10
BovineHD0600013613	6	49506279	8.05e-10
BovineHD0600009815	6	35255460	8.04e-10
BovineHD2400013880	24	49743078	8.03e-10
BovineHD1500020492	15	71076198	7.94e-10
Hapmap43542-BTA-27796	4	13903560	7.87e-10
BovineHD0500018512	5	66081248	7.87e-10
BovineHD1000019430	10	67774108	7.87e-10
BovineHD2600008874	26	33114051	7.85e-10
BovineHD0400020947	4	75638612	7.82e-10
BovineHD0600013614	6	49506980	7.8e-10
BovineHD0300032574	3	113000000	7.79e-10
BovineHD0800021991	8	73176259	7.79e-10
BovineHD1100029741	11	102000000	7.76e-10
BovineHD2600001955	26	8016399	7.76e-10
BovineHD1200006487	12	21537799	7.69e-10
BovineHD0300032576	3	113000000	7.63e-10
BovineHD1500010363	15	37702048	7.62e-10
BovineHD1400017026	14	61366079	7.55e-10
BovineHD0400016249	4	59904802	7.53e-10
BovineHD1500010487	15	38006145	7.51e-10

## Sheet: Potassium_SNP_effects
SNP_ID	Chromosome	Location (bp)	Variance
BovineHD0500001811	5	6673063	1.08e-07
BovineHD0600013668	6	49678320	1.06e-07
BovineHD1000015099	10	50202030	9.17e-08
BovineHD1000015107	10	50214954	8.11e-08
BTB-00427152	10	50213424	7.75e-08
BovineHD1000015116	10	50242128	6.52e-08
BovineHD1000015113	10	50239238	5.93e-08
BovineHD1000015115	10	50241318	3.36e-08
BovineHD1000015097	10	50199907	2.73e-08
BovineHD2900001086	29	3810237	2.53e-08
BovineHD4100013049	17	40205130	2.06e-08
BovineHD1000015114	10	50240653	1.88e-08
BovineHD0500001812	5	6673998	1.86e-08
BovineHD1000015096	10	50196150	1.41e-08
BovineHD0100038154	1	134000000	1.4e-08
BovineHD0300033296	3	115000000	1.16e-08
BovineHD0800022256	8	74070163	1.01e-08
BovineHD0800003343	8	10317574	9.64e-09
BTB-00159950	3	115000000	9.02e-09
BovineHD1900003275	19	12271861	8.04e-09
BovineHD0400020360	4	73516701	7.97e-09
BovineHD1000015021	10	49905968	7.84e-09
BovineHD1900008853	19	30090193	7.61e-09
BovineHD1000015017	10	49896490	7.04e-09
BovineHD0800022929	8	76441087	6.86e-09
BovineHD0500003204	5	10983240	6.76e-09
BovineHD1000015016	10	49892863	6.54e-09
BovineHD2300008462	23	29667266	6.34e-09
BovineHD1000017993	10	62385753	6.24e-09
BovineHD1000015025	10	49916486	6.2e-09
BovineHD1500010371	15	37718747	5.76e-09
BovineHD0400020361	4	73517388	5.71e-09
BovineHD2300004885	23	19249548	5.71e-09
BovineHD0500003203	5	10982541	5.68e-09
BovineHD2900001087	29	3811391	5.46e-09
BovineHD1600020681	16	72807855	5.39e-09
BovineHD1000015020	10	49901890	5.2e-09
BovineHD1600004478	16	16545747	5.17e-09
BovineHD0100041298	1	143000000	5.13e-09
BovineHD1000015123	10	50266972	4.99e-09
BovineHD0800024409	8	82158932	4.69e-09
BovineHD0300033316	3	115000000	4.34e-09
BovineHD0400021052	4	76127643	4.22e-09
BovineHD2400016767	24	58333962	4.21e-09
BovineHD1500010370	15	37717350	4.09e-09
BovineHD1100021074	11	73749274	3.97e-09
BovineHD0800003328	8	10281923	3.87e-09
ARS-BFGL-NGS-113427	4	76123840	3.86e-09
BovineHD1000019431	10	67782737	3.54e-09
BovineHD0300033318	3	115000000	3.44e-09
BovineHD0800003323	8	10272396	3.38e-09
BovineHD1700000874	17	3674219	3.38e-09
BovineHD0400016236	4	59867566	3.3e-09
BovineHD0800003326	8	10278436	3.25e-09
BovineHD0200036196	2	125000000	3.14e-09
BovineHD0400001571	4	5501099	3.1e-09
BovineHD2300014079	23	48518145	3.03e-09
BovineHD1000017994	10	62389309	2.97e-09
BovineHD0400000660	4	2787326	2.92e-09
BovineHD2300014659	23	50240942	2.77e-09
BovineHD0800003336	8	10303863	2.75e-09
BovineHD0300032574	3	113000000	2.72e-09
BovineHD0800029452	8	99673232	2.68e-09
BovineHD0300033325	3	115000000	2.66e-09
BovineHD0800029494	8	99807955	2.64e-09
BovineHD0700010235	7	35724197	2.62e-09
BovineHD0600013613	6	49506279	2.52e-09
BovineHD0600013614	6	49506980	2.51e-09
BovineHD0800003340	8	10309084	2.44e-09
BovineHD0800023036	8	76880736	2.39e-09
BovineHD0300033365	3	115000000	2.37e-09
BovineHD0800022934	8	76457724	2.33e-09
BovineHD0800003338	8	10305947	2.32e-09
BovineHD0300033319	3	115000000	2.25e-09
BovineHD0800022937	8	76464313	2.19e-09
BovineHD0500003927	5	13069626	2.04e-09
BovineHD0400019111	4	69607038	2.02e-09
BovineHD0800022928	8	76438722	2.02e-09
BovineHD2000010257	20	35908333	1.96e-09
BovineHD2500003851	25	13771872	1.96e-09
Hapmap50182-BTA-100796	8	99804172	1.93e-09
BovineHD0200036195	2	125000000	1.92e-09
BovineHD0600013615	6	49509381	1.92e-09
BovineHD1900008397	19	28620211	1.91e-09
BovineHD0400016235	4	59866365	1.9e-09
BovineHD2300002196	23	8939979	1.9e-09
BovineHD1000019430	10	67774108	1.89e-09
BovineHD0300033322	3	115000000	1.87e-09
BovineHD0800003337	8	10304613	1.83e-09
BovineHD2400016973	24	58927767	1.82e-09
BovineHD1700010999	17	40207642	1.77e-09
BovineHD1600021628	16	75449326	1.76e-09
BovineHD1000015132	10	50301297	1.73e-09
BovineHD0800013394	8	44869781	1.7e-09
BovineHD0600009853	6	35424229	1.67e-09
BovineHD0300033293	3	115000000	1.63e-09
BovineHD1600017070	16	60751921	1.63e-09
BovineHD0800015343	8	51183286	1.59e-09
BovineHD1000015027	10	49935099	1.59e-09
ARS-BFGL-NGS-5804	2	125000000	1.54e-09
BovineHD0300032576	3	113000000	1.53e-09
BovineHD1100021078	11	73757511	1.53e-09
BovineHD2300008469	23	29682163	1.53e-09
ARS-USMARC-Parent-DQ866817-no-rs	15	38078775	1.52e-09
BovineHD2100016465	21	57282600	1.5e-09
BovineHD0800003333	8	10292939	1.48e-09
BovineHD1500020727	15	71833758	1.45e-09
BovineHD2300014643	23	50202501	1.45e-09
BovineHD2300002201	23	8954889	1.43e-09
BovineHD2900006099	29	21245875	1.43e-09
BovineHD2000009600	20	33430750	1.4e-09
BovineHD0100041255	1	143000000	1.36e-09
BovineHD0600009857	6	35437040	1.36e-09
BovineHD1300000935	13	3434095	1.35e-09
ARS-BFGL-NGS-29892	23	50948353	1.31e-09
BovineHD0100031568	1	112000000	1.29e-09
BovineHD0200006772	2	23718237	1.29e-09
BovineHD0100007966	1	26856218	1.28e-09
BovineHD0400000824	4	3332201	1.28e-09
BovineHD1300000934	13	3433591	1.28e-09
BovineHD2300002216	23	8978381	1.26e-09
BovineHD2300002215	23	8976786	1.25e-09
BovineHD0100040894	1	142000000	1.24e-09
BovineHD0600027610	6	99126650	1.22e-09
BovineHD0100040896	1	142000000	1.21e-09
BovineHD0400002877	4	9331723	1.21e-09
BovineHD1300005693	13	19602518	1.21e-09
BovineHD2900006101	29	21262786	1.21e-09
BovineHD2300002214	23	8974589	1.2e-09
BovineHD0200025628	2	90220576	1.18e-09
BovineHD0200038947	2	134000000	1.18e-09
BovineHD0400007274	4	24815450	1.18e-09
BovineHD4100011814	15	16364590	1.18e-09
BovineHD1500004185	15	16367812	1.18e-09
BovineHD0100041276	1	143000000	1.17e-09
Hapmap34596-BES7_Contig444_1293	15	38078775	1.17e-09
BovineHD0200038986	2	134000000	1.16e-09
BovineHD0100031569	1	112000000	1.15e-09
BovineHD0500002993	5	10446633	1.14e-09
BovineHD1500009435	15	34670992	1.14e-09
BovineHD1500010487	15	38006145	1.14e-09
BovineHD0700020775	7	70621019	1.11e-09
BovineHD0800016984	8	56292132	1.1e-09
BovineHD0100031588	1	112000000	1.09e-09
BovineHD1100009482	11	31491202	1.09e-09
BovineHD0400007582	4	25983671	1.08e-09
BovineHD0100040895	1	142000000	1.07e-09
BovineHD0400008053	4	27829152	1.07e-09
BovineHD0400016237	4	59868643	1.07e-09
BovineHD0400016252	4	59907245	1.05e-09
BovineHD2300014640	23	50198513	1.05e-09
BovineHD0800022890	8	76279097	1.04e-09
BovineHD1000012879	10	42496116	1.03e-09
BovineHD1400018130	14	64982443	1.03e-09
BovineHD4100016745	24	58336540	1.03e-09
BovineHD1100009367	11	31195205	1.02e-09
BovineHD1500021640	15	74627139	1.02e-09
BovineHD2600008877	26	33125426	1.02e-09
BovineHD0800022911	8	76389464	1.01e-09
BovineHD1500009320	15	34388280	9.91e-10
BovineHD2300014629	23	50168773	9.89e-10
BovineHD4100001554	2	116000000	9.79e-10
BovineHD0300033080	3	114000000	9.63e-10
BovineHD2300014622	23	50156511	9.6e-10
BovineHD0800012169	8	40838116	9.52e-10
BovineHD0100006377	1	21470719	9.46e-10
BovineHD1100029741	11	102000000	9.39e-10
BovineHD0400000898	4	3568658	9.38e-10
BovineHD0800029858	8	101000000	9.36e-10
BovineHD4100000852	1	148000000	9.35e-10
BovineHD0400007407	4	25331847	9.11e-10
BovineHD0400000634	4	2700998	9.01e-10
BovineHD0600009814	6	35252875	8.86e-10
BovineHD0600009887	6	35496911	8.78e-10
BovineHD1500019092	15	66463991	8.78e-10
BovineHD2800007400	28	28003255	8.76e-10
BovineHD2300014594	23	50057177	8.72e-10
BovineHD0800022773	8	75959131	8.71e-10
BovineHD0800022774	8	75960243	8.68e-10
BovineHD0200036306	2	125000000	8.59e-10
BovineHD0100040898	1	142000000	8.53e-10
BovineHD0400020951	4	75647018	8.53e-10
BovineHD1500010372	15	37719632	8.49e-10
BovineHD0200038946	2	134000000	8.44e-10
BovineHD2300014630	23	50178419	8.44e-10
BovineHD2300008459	23	29660841	8.43e-10
BovineHD0600009856	6	35433565	8.38e-10
BovineHD1500010488	15	38007483	8.33e-10
BovineHD0800015933	8	53069222	8.32e-10
BovineHD4000000079	0	0	8.31e-10
BovineHD1900002406	19	8653925	8.27e-10
BovineHD2700000138	27	373745	8.27e-10
BovineHD0600009890	6	35505788	8.23e-10
BovineHD0800015339	8	51180809	8.22e-10
BovineHD1600004610	16	17024334	8.22e-10
ARS-BFGL-NGS-26090	1	112000000	8.15e-10
BovineHD0400035919	4	24810013	8.15e-10
BovineHD1700016675	17	58726751	8.15e-10
BovineHD1500011049	15	40211055	8.13e-10
BovineHD2800008688	28	32820896	8.13e-10
BovineHD2200011301	22	39450391	8.11e-10
BovineHD0800003677	8	11260199	8e-10
BovineHD1500004655	15	18450473	7.9e-10
BovineHD1900002411	19	8666347	7.9e-10
BovineHD0400020363	4	73521769	7.86e-10
BovineHD1200006487	12	21537799	7.84e-10
BovineHD1100031336	11	90596467	7.8e-10
BovineHD0800003342	8	10315108	7.78e-10
BovineHD0800015333	8	51168033	7.74e-10
BovineHD0200008699	2	29759831	7.66e-10
BovineHD0800023451	8	78185861	7.61e-10
BovineHD1500009437	15	34672236	7.58e-10
BovineHD2300008449	23	29626276	7.58e-10
BovineHD2400005977	24	22127390	7.58e-10
ARS-BFGL-NGS-113895	23	50036208	7.57e-10
BovineHD2200016002	22	55916185	7.51e-10
BovineHD1000015034	10	49949582	7.46e-10
BovineHD2300002211	23	8971408	7.46e-10
BovineHD0100041310	1	143000000	7.45e-10
BovineHD1600004470	16	16526454	7.42e-10
BovineHD2300002222	23	9011847	7.41e-10
BovineHD0100031555	1	111000000	7.4e-10
BovineHD0400002824	4	9155979	7.36e-10
BovineHD2000009601	20	33436532	7.34e-10

[truncated: 4 more sheets: Selenium_SNP_effects, Sodium_SNP_effects, Sulfur_SNP_effects, Zinc_SNP_effects]
