# Supplementary material for: Detection of quantitative trait loci for mineral content of Nelore longissimus dorsi muscle
Source: Genet Sel Evol. 2015 Mar 11;47(1):15. doi: 10.1186/s12711-014-0083-3 (PMC4355494; doi:10.1186/s12711-014-0083-3)
Supplement: Additional file 2: Table S2. — Summary of SNP effects for arsenic, calcium, chromium, cobalt, copper, iron, magnesium, manganese, phosphorus, potassium, selenium, sodium, sulfur and zinc in the longissimus dorsi muscle of Nelore cattle. Summary of effects of 224 markers that had the largest posterior probability of being incorporated in the model for each trait. Tabs are divided by mineral type. [file 12711_2014_83_MOESM2_ESM.xlsx]

## Sheet: Arsenic_gene_clusters
Annotation Cluster 1	Enrichment Score: 1.6719189936014687
Category	Term	Count	%	PValue	Genes	List Total	Pop Hits	Pop Total	Fold Enrichment	Bonferroni	Benjamini	FDR
GOTERM_BP_FAT	GO:0065003~macromolecular complex assembly	9	0.439024	0.00972799	ADRM1, TAF4, GATA5, RRM1, TUBA4A, LOC520044, ASF1A, PDSS2, TUBA1D, SCO1	91	291	8785	2.98573	0.987345	0.987345	12.9384
GOTERM_BP_FAT	GO:0070271~protein complex biogenesis	7	0.341463	0.0102408	ADRM1, TAF4, GATA5, RRM1, TUBA4A, PDSS2, TUBA1D, SCO1	91	180	8785	3.75427	0.98996	0.899802	13.5751
GOTERM_BP_FAT	GO:0006461~protein complex assembly	7	0.341463	0.0102408	ADRM1, TAF4, GATA5, RRM1, TUBA4A, PDSS2, TUBA1D, SCO1	91	180	8785	3.75427	0.98996	0.899802	13.5751
GOTERM_BP_FAT	GO:0043933~macromolecular complex subunit organization	9	0.439024	0.0133866	ADRM1, TAF4, GATA5, RRM1, TUBA4A, LOC520044, ASF1A, PDSS2, TUBA1D, SCO1	91	308	8785	2.82093	0.997581	0.865754	17.388
GOTERM_BP_FAT	GO:0034622~cellular macromolecular complex assembly	6	0.292683	0.0451506	ADRM1, TUBA4A, LOC520044, ASF1A, TUBA1D, SCO1	91	190	8785	3.04858	1	0.983924	48.0472
GOTERM_BP_FAT	GO:0043623~cellular protein complex assembly	4	0.195122	0.0563361	ADRM1, TUBA4A, TUBA1D, SCO1	91	85	8785	4.54299	1	0.975345	56.0382
GOTERM_BP_FAT	GO:0034621~cellular macromolecular complex subunit organization	6	0.292683	0.0569846	ADRM1, TUBA4A, LOC520044, ASF1A, TUBA1D, SCO1	91	203	8785	2.85335	1	0.962309	56.4644
Annotation Cluster 2	Enrichment Score: 1.5529296447323138
Category	Term	Count	%	PValue	Genes	List Total	Pop Hits	Pop Total	Fold Enrichment	Bonferroni	Benjamini	FDR
GOTERM_CC_FAT	GO:0044430~cytoskeletal part	12	0.585366	0.00261703	NUP133, ACTA1, ACTN4, LOC615622, MYO1H, DES, CALM, TEKT1, TUBA4A, TCHP, MYH13, JAKMIP1, TUBA1D	73	403	6966	2.84143	0.325018	0.325018	3.08081
GOTERM_CC_FAT	GO:0043232~intracellular non-membrane-bounded organelle	21	1.02439	0.0105473	LOC788405, NUP133, ACTN4, ACTA1, ANKRA2, LOC615622, UTP15, LOC616893, MYO1H, DBT, DES, CALM, TEKT1, TCHP, TUBA4A, MYH13, TSG118, LOC520044, RPS21, SS18L1, TUBA1D, JAKMIP1	73	1148	6966	1.74557	0.796176	0.548531	11.8933
GOTERM_CC_FAT	GO:0043228~non-membrane-bounded organelle	21	1.02439	0.0105473	LOC788405, NUP133, ACTN4, ACTA1, ANKRA2, LOC615622, UTP15, LOC616893, MYO1H, DBT, DES, CALM, TEKT1, TCHP, TUBA4A, MYH13, TSG118, LOC520044, RPS21, SS18L1, TUBA1D, JAKMIP1	73	1148	6966	1.74557	0.796176	0.548531	11.8933
GOTERM_CC_FAT	GO:0005856~cytoskeleton	13	0.634146	0.0139825	NUP133, ACTN4, ANKRA2, ACTA1, LOC615622, MYO1H, DES, CALM, TEKT1, TCHP, TUBA4A, MYH13, JAKMIP1, TUBA1D	73	575	6966	2.15743	0.879026	0.505426	15.4775
GOTERM_CC_FAT	GO:0005874~microtubule	5	0.243902	0.0195419	TEKT1, LOC615622, TUBA4A, TUBA1D, JAKMIP1	73	100	6966	4.77123	0.948197	0.522922	20.9961
SP_PIR_KEYWORDS	microtubule	5	0.243902	0.0208812	TEKT1, LOC615622, TUBA4A, TUBA1D, JAKMIP1	88	89	7349	4.69165	0.940852	0.940852	21.8916
GOTERM_CC_FAT	GO:0015630~microtubule cytoskeleton	6	0.292683	0.0765097	CALM, TEKT1, LOC615622, TUBA4A, TUBA1D, JAKMIP1	73	220	6966	2.60249	0.999993	0.818338	61.3451
SP_PIR_KEYWORDS	cytoskeleton	5	0.243902	0.209405	NUP133, ANKRA2, ACTA1, CALM, LOC615622, JAKMIP1	88	199	7349	2.09828	1	0.99474	93.6142
GOTERM_BP_FAT	GO:0007017~microtubule-based process	3	0.146341	0.396762	TEKT1, TUBA4A, TUBA1D	91	133	8785	2.17756	1	0.999988	99.9226
Annotation Cluster 3	Enrichment Score: 1.1420852017906493
Category	Term	Count	%	PValue	Genes	List Total	Pop Hits	Pop Total	Fold Enrichment	Bonferroni	Benjamini	FDR
GOTERM_MF_FAT	GO:0001882~nucleoside binding	18	0.878049	0.0345754	LOC614129, STK16, NUP133, ACTN4, ACTA1, RTCD1, AARS, MAP4K1, MYO1H, ACACB, EPHB1, MCM9, OASL, DDX19A, SPEG, DDX19B, RRM1, ABCB10, MYH13	91	1099	9249	1.66467	0.998612	0.998612	35.3498
GOTERM_MF_FAT	GO:0005524~ATP binding	17	0.829268	0.0353784	LOC614129, STK16, NUP133, ACTA1, RTCD1, AARS, MAP4K1, MYO1H, ACACB, EPHB1, MCM9, OASL, DDX19A, SPEG, DDX19B, RRM1, ABCB10, MYH13	91	1018	9249	1.69728	0.998812	0.965535	36.0132
GOTERM_MF_FAT	GO:0032559~adenyl ribonucleotide binding	17	0.829268	0.037938	LOC614129, STK16, NUP133, ACTA1, RTCD1, AARS, MAP4K1, MYO1H, ACACB, EPHB1, MCM9, OASL, DDX19A, SPEG, DDX19B, RRM1, ABCB10, MYH13	91	1027	9249	1.68241	0.999277	0.910259	38.0863
GOTERM_MF_FAT	GO:0032555~purine ribonucleotide binding	20	0.97561	0.0438194	LOC614129, STK16, NUP133, ACTA1, GTPBP5, RTCD1, AARS, MAP4K1, MYO1H, ACACB, EPHB1, MCM9, OASL, DDX19A, SPEG, DDX19B, RRM1, ABCB10, TUBA4A, MYH13, TUBA1D	91	1304	9249	1.55886	0.99977	0.876905	42.6182
GOTERM_MF_FAT	GO:0032553~ribonucleotide binding	20	0.97561	0.0438194	LOC614129, STK16, NUP133, ACTA1, GTPBP5, RTCD1, AARS, MAP4K1, MYO1H, ACACB, EPHB1, MCM9, OASL, DDX19A, SPEG, DDX19B, RRM1, ABCB10, TUBA4A, MYH13, TUBA1D	91	1304	9249	1.55886	0.99977	0.876905	42.6182
GOTERM_MF_FAT	GO:0030554~adenyl nucleotide binding	17	0.829268	0.0570072	LOC614129, STK16, NUP133, ACTA1, RTCD1, AARS, MAP4K1, MYO1H, ACACB, EPHB1, MCM9, OASL, DDX19A, SPEG, DDX19B, RRM1, ABCB10, MYH13	91	1083	9249	1.59542	0.999983	0.88867	51.6932
GOTERM_MF_FAT	GO:0001883~purine nucleoside binding	17	0.829268	0.0610179	LOC614129, STK16, NUP133, ACTA1, RTCD1, AARS, MAP4K1, MYO1H, ACACB, EPHB1, MCM9, OASL, DDX19A, SPEG, DDX19B, RRM1, ABCB10, MYH13	91	1093	9249	1.58082	0.999992	0.859453	54.1792
GOTERM_MF_FAT	GO:0017076~purine nucleotide binding	20	0.97561	0.0636646	LOC614129, STK16, NUP133, ACTA1, GTPBP5, RTCD1, AARS, MAP4K1, MYO1H, ACACB, EPHB1, MCM9, OASL, DDX19A, SPEG, DDX19B, RRM1, ABCB10, TUBA4A, MYH13, TUBA1D	91	1363	9249	1.49138	0.999995	0.827491	55.7548
GOTERM_MF_FAT	GO:0000166~nucleotide binding	20	0.97561	0.215058	LOC614129, STK16, NUP133, ACTA1, GTPBP5, RTCD1, AARS, MAP4K1, MYO1H, ACACB, EPHB1, MCM9, OASL, DDX19A, SPEG, DDX19B, RRM1, ABCB10, TUBA4A, MYH13, TUBA1D	91	1615	9249	1.25867	1	0.983698	95.0293
SP_PIR_KEYWORDS	nucleotide-binding	7	0.341463	0.894121	LOC614129, NUP133, ACTA1, DDX19A, RTCD1, MAP4K1, TUBA4A, TUBA1D	88	754	7349	0.775304	1	0.999766	100
Annotation Cluster 4	Enrichment Score: 1.0628300138968918
Category	Term	Count	%	PValue	Genes	List Total	Pop Hits	Pop Total	Fold Enrichment	Bonferroni	Benjamini	FDR
GOTERM_BP_FAT	GO:0006403~RNA localization	3	0.146341	0.0375005	NUP133, ACTA1, NUP160, DDX19A	91	30	8785	9.65385	1	0.986036	41.8261
GOTERM_BP_FAT	GO:0050657~nucleic acid transport	3	0.146341	0.0375005	NUP133, ACTA1, NUP160, DDX19A	91	30	8785	9.65385	1	0.986036	41.8261
GOTERM_BP_FAT	GO:0050658~RNA transport	3	0.146341	0.0375005	NUP133, ACTA1, NUP160, DDX19A	91	30	8785	9.65385	1	0.986036	41.8261
GOTERM_BP_FAT	GO:0051236~establishment of RNA localization	3	0.146341	0.0375005	NUP133, ACTA1, NUP160, DDX19A	91	30	8785	9.65385	1	0.986036	41.8261
GOTERM_CC_FAT	GO:0005643~nuclear pore	3	0.146341	0.0428077	NUP133, ACTA1, NUP160, DDX19A	73	32	6966	8.94606	0.998588	0.730862	40.694
GOTERM_BP_FAT	GO:0015931~nucleobase, nucleoside, nucleotide and nucleic acid transport	3	0.146341	0.0496423	NUP133, ACTA1, NUP160, DDX19A	91	35	8785	8.27473	1	0.977479	51.4058
GOTERM_CC_FAT	GO:0046930~pore complex	3	0.146341	0.063881	NUP133, ACTA1, NUP160, DDX19A	73	40	6966	7.15685	0.99995	0.808011	54.5384
GOTERM_CC_FAT	GO:0012505~endomembrane system	7	0.341463	0.102434	NUP133, ST3GAL2, ACTA1, NUP160, DDX19A, CYP51A1, STIM1, EXTL2	73	312	6966	2.14094	1	0.834889	72.4871
GOTERM_CC_FAT	GO:0005635~nuclear envelope	3	0.146341	0.242098	NUP133, ACTA1, NUP160, DDX19A	73	91	6966	3.14587	1	0.977178	96.3493
GOTERM_CC_FAT	GO:0031967~organelle envelope	5	0.243902	0.551989	NUP133, ACTA1, NUP160, MTCH2, DDX19A, SCO1	73	377	6966	1.26558	1	0.993385	99.9931
GOTERM_CC_FAT	GO:0031975~envelope	5	0.243902	0.554125	NUP133, ACTA1, NUP160, MTCH2, DDX19A, SCO1	73	378	6966	1.26223	1	0.992143	99.9935
Annotation Cluster 5	Enrichment Score: 1.0426271535420821
Category	Term	Count	%	PValue	Genes	List Total	Pop Hits	Pop Total	Fold Enrichment	Bonferroni	Benjamini	FDR
GOTERM_BP_FAT	GO:0006412~translation	7	0.341463	0.0698542	LOC614129, LOC788405, LOC538904, AARS, EIF3K, LOC616893, RPS21	91	283	8785	2.38788	1	0.972582	64.1688
GOTERM_MF_FAT	GO:0003743~translation initiation factor activity	3	0.146341	0.0735763	LOC614129, LOC538904, EIF3K	91	46	9249	6.62852	0.999999	0.832438	61.2229
GOTERM_MF_FAT	GO:0008135~translation factor activity, nucleic acid binding	3	0.146341	0.14494	LOC614129, LOC538904, EIF3K	91	69	9249	4.41902	1	0.946502	85.644
Annotation Cluster 6	Enrichment Score: 0.8763946610883592
Category	Term	Count	%	PValue	Genes	List Total	Pop Hits	Pop Total	Fold Enrichment	Bonferroni	Benjamini	FDR
UP_SEQ_FEATURE	cross-link:Glycyl lysine isopeptide (Lys-Gly) (interchain with G-Cter in ubiquitin)	4	0.195122	0.0532206	ADRM1, ACTN4, CALM, LOC520044	75	65	5635	4.62359	0.999999	0.99901	50.9239
SP_PIR_KEYWORDS	isopeptide bond	4	0.195122	0.125087	ADRM1, ACTN4, CALM, LOC520044	88	104	7349	3.21198	1	0.988628	79.0827
SP_PIR_KEYWORDS	ubl conjugation	4	0.195122	0.352796	ADRM1, ACTN4, CALM, LOC520044	88	178	7349	1.87666	1	0.992238	99.3868
Annotation Cluster 7	Enrichment Score: 0.8199438538870215
Category	Term	Count	%	PValue	Genes	List Total	Pop Hits	Pop Total	Fold Enrichment	Bonferroni	Benjamini	FDR
INTERPRO	IPR014014:RNA helicase, DEAD-box type, Q motif	3	0.146341	0.034686	LOC614129, DDX19A, DDX19B	105	26	9171	10.078	0.999825	0.999825	36.6913
INTERPRO	IPR011545:DNA/RNA helicase, DEAD/DEAH box type, N-terminal	3	0.146341	0.0535564	LOC614129, DDX19A, DDX19B	105	33	9171	7.94026	0.999999	0.998821	50.973
SMART	SM00487:DEXDc	3	0.146341	0.0903533	LOC614129, DDX19A, DDX19B	47	48	4364	5.80319	0.987172	0.987172	59.1424
SMART	SM00490:HELICc	3	0.146341	0.0935855	LOC614129, DDX19A, DDX19B	47	49	4364	5.68476	0.98911	0.895644	60.4941
INTERPRO	IPR014001:DEAD-like helicase, N-terminal	3	0.146341	0.102714	LOC614129, DDX19A, DDX19B	105	48	9171	5.45893	1	0.999857	75.4262
INTERPRO	IPR001650:DNA/RNA helicase, C-terminal	3	0.146341	0.106323	LOC614129, DDX19A, DDX19B	105	49	9171	5.34752	1	0.998977	76.6758
INTERPRO	IPR014021:Helicase, superfamily 1 and 2, ATP-binding	3	0.146341	0.117349	LOC614129, DDX19A, DDX19B	105	52	9171	5.03901	1	0.997794	80.1398
SP_PIR_KEYWORDS	helicase	3	0.146341	0.11797	LOC614129, DDX19A, DDX19B	88	50	7349	5.01068	1	0.996328	77.0014
GOTERM_MF_FAT	GO:0070035~purine NTP-dependent helicase activity	3	0.146341	0.11868	LOC614129, DDX19A, DDX19B	91	61	9249	4.99856	1	0.927556	79.1127
GOTERM_MF_FAT	GO:0008026~ATP-dependent helicase activity	3	0.146341	0.11868	LOC614129, DDX19A, DDX19B	91	61	9249	4.99856	1	0.927556	79.1127
GOTERM_MF_FAT	GO:0004386~helicase activity	3	0.146341	0.232559	LOC614129, DDX19A, DDX19B	91	94	9249	3.24375	1	0.983834	96.2414
GOTERM_MF_FAT	GO:0042623~ATPase activity, coupled	4	0.195122	0.247573	LOC614129, DDX19A, DDX19B, ABCB10	91	177	9249	2.29689	1	0.98329	97.0579
GOTERM_MF_FAT	GO:0016887~ATPase activity	4	0.195122	0.348613	LOC614129, DDX19A, DDX19B, ABCB10	91	215	9249	1.89093	1	0.985284	99.5075
SP_PIR_KEYWORDS	atp-binding	6	0.292683	0.772068	LOC614129, NUP133, ACTA1, DDX19A, DDX19B, RTCD1, MAP4K1	88	537	7349	0.933088	1	0.998922	100
SP_PIR_KEYWORDS	hydrolase	5	0.243902	0.968786	LOC614129, GDE1, DDX19A, DDX19B, DNPEP	88	689	7349	0.606033	1	0.999988	100
Annotation Cluster 8	Enrichment Score: 0.6067299245908798
Category	Term	Count	%	PValue	Genes	List Total	Pop Hits	Pop Total	Fold Enrichment	Bonferroni	Benjamini	FDR
GOTERM_BP_FAT	GO:0009108~coenzyme biosynthetic process	3	0.146341	0.080392	DBT, GGT6, PDSS2	91	46	8785	6.29599	1	0.976393	69.5122
GOTERM_BP_FAT	GO:0051188~cofactor biosynthetic process	3	0.146341	0.136	DBT, GGT6, PDSS2	91	63	8785	4.59707	1	0.995683	87.4053
GOTERM_BP_FAT	GO:0006732~coenzyme metabolic process	3	0.146341	0.250463	DBT, GGT6, PDSS2	91	94	8785	3.08101	1	0.999899	98.3197
GOTERM_BP_FAT	GO:0051186~cofactor metabolic process	3	0.146341	0.348926	DBT, GGT6, PDSS2	91	120	8785	2.41346	1	0.999959	99.7717
SP_PIR_KEYWORDS	transferase	4	0.195122	0.968552	DBT, GGT6, ST3GAL2, PDSS2	88	566	7349	0.590186	1	0.999991	100
Annotation Cluster 9	Enrichment Score: 0.5549802130817364
Category	Term	Count	%	PValue	Genes	List Total	Pop Hits	Pop Total	Fold Enrichment	Bonferroni	Benjamini	FDR
KEGG_PATHWAY	bta04510:Focal adhesion	4	0.195122	0.259374	ACTN4, LAMA5, BCAR1, ITGA4	49	182	4940	2.21574	1	0.998893	95.4452
KEGG_PATHWAY	bta04810:Regulation of actin cytoskeleton	4	0.195122	0.28065	ACTN4, BCAR1, ITGA4, SLC9A1	49	190	4940	2.12245	1	0.996302	96.6253
KEGG_PATHWAY	bta04670:Leukocyte transendothelial migration	3	0.146341	0.297144	ACTN4, BCAR1, ITGA4	49	112	4940	2.70044	1	0.991732	97.3417
Annotation Cluster 10	Enrichment Score: 0.5417798788812623
Category	Term	Count	%	PValue	Genes	List Total	Pop Hits	Pop Total	Fold Enrichment	Bonferroni	Benjamini	FDR
INTERPRO	IPR018247:EF-HAND 1	4	0.195122	0.174518	ACTN4, CALM, LOC524650, STIM1	105	127	9171	2.75096	1	0.999603	91.6556
GOTERM_BP_FAT	GO:0051050~positive regulation of transport	3	0.146341	0.175404	ACTN4, CALM, STIM1	91	74	8785	3.91372	1	0.998682	93.501
INTERPRO	IPR018248:EF hand	3	0.146341	0.242385	ACTN4, CALM, LOC524650	105	83	9171	3.15697	1	0.999797	97.2527
SMART	SM00054:EFh	3	0.146341	0.256815	ACTN4, CALM, LOC524650	47	93	4364	2.9952	0.999999	0.967068	93.9517
INTERPRO	IPR002048:Calcium-binding EF-hand	3	0.146341	0.284518	ACTN4, CALM, LOC524650	105	93	9171	2.81751	1	0.999726	98.6905
SP_PIR_KEYWORDS	calcium	6	0.292683	0.300452	SYT1, ACTN4, CALM, LOC524650, STIM1, SS18L1	88	308	7349	1.62684	1	0.995108	98.4757
GOTERM_MF_FAT	GO:0005509~calcium ion binding	7	0.341463	0.408954	SYT1, ACTN4, CALM, CAPN12, LOC524650, STIM1, CDH4	91	528	9249	1.34747	1	0.988551	99.8524
INTERPRO	IPR018249:EF-HAND 2	3	0.146341	0.435541	ACTN4, CALM, LOC524650	105	130	9171	2.0156	1	0.999992	99.9392
INTERPRO	IPR011992:EF-Hand type	3	0.146341	0.458552	ACTN4, CALM, LOC524650	105	136	9171	1.92668	1	0.99999	99.9645
Annotation Cluster 11	Enrichment Score: 0.497419971661239
Category	Term	Count	%	PValue	Genes	List Total	Pop Hits	Pop Total	Fold Enrichment	Bonferroni	Benjamini	FDR
GOTERM_BP_FAT	GO:0034470~ncRNA processing	3	0.146341	0.277122	CCDC76, AARS, UTP15	91	101	8785	2.86748	1	0.999937	98.9943
GOTERM_BP_FAT	GO:0006396~RNA processing	5	0.243902	0.290133	CCDC76, LOC788363, RTCD1, AARS, UTP15, LOC619140	91	266	8785	1.81463	1	0.99993	99.2226
GOTERM_BP_FAT	GO:0034660~ncRNA metabolic process	3	0.146341	0.400379	CCDC76, AARS, UTP15	91	134	8785	2.16131	1	0.999981	99.9289
Annotation Cluster 12	Enrichment Score: 0.49173629823634296
Category	Term	Count	%	PValue	Genes	List Total	Pop Hits	Pop Total	Fold Enrichment	Bonferroni	Benjamini	FDR
GOTERM_CC_FAT	GO:0012505~endomembrane system	7	0.341463	0.102434	NUP133, ST3GAL2, ACTA1, NUP160, DDX19A, CYP51A1, STIM1, EXTL2	73	312	6966	2.14094	1	0.834889	72.4871
GOTERM_CC_FAT	GO:0031300~intrinsic to organelle membrane	3	0.146341	0.185163	ST3GAL2, STIM1, EXTL2	73	76	6966	3.76676	1	0.953649	91.3296
GOTERM_CC_FAT	GO:0005789~endoplasmic reticulum membrane	3	0.146341	0.280562	CYP51A1, STIM1, EXTL2	73	101	6966	2.8344	1	0.983691	98.04
GOTERM_CC_FAT	GO:0042175~nuclear envelope-endoplasmic reticulum network	3	0.146341	0.299777	CYP51A1, STIM1, EXTL2	73	106	6966	2.7007	1	0.983622	98.5814
GOTERM_CC_FAT	GO:0044432~endoplasmic reticulum part	3	0.146341	0.401295	CYP51A1, STIM1, EXTL2	73	133	6966	2.15244	1	0.982576	99.7814
GOTERM_CC_FAT	GO:0031090~organelle membrane	6	0.292683	0.669258	ST3GAL2, MTCH2, CYP51A1, STIM1, EXTL2, SCO1	73	542	6966	1.05636	1	0.993456	99.9998
GOTERM_CC_FAT	GO:0005783~endoplasmic reticulum	4	0.195122	0.843266	CYP51A1, RESP18, STIM1, EXTL2	73	441	6966	0.86553	1	0.999041	100
Annotation Cluster 13	Enrichment Score: 0.4821002104012059
Category	Term	Count	%	PValue	Genes	List Total	Pop Hits	Pop Total	Fold Enrichment	Bonferroni	Benjamini	FDR
SP_PIR_KEYWORDS	zinc-finger	7	0.341463	0.247102	TAF4, GATA5, POLR2K, ZBED5, SOBP, XAF1, ANKZF1, GATAD1	88	357	7349	1.63748	1	0.995631	96.3959
SP_PIR_KEYWORDS	zinc	11	0.536585	0.267533	TAF4, LIMS2, GATA5, POLR2K, ZBED5, SOBP, XAF1, ANKZF1, GATAD1, ZNF331, SLC30A7, DNPEP	88	670	7349	1.37108	1	0.994565	97.3884
GOTERM_MF_FAT	GO:0046872~metal ion binding	27	1.31707	0.286649	SYT1, LIMS2, C19H17ORF48, POLR2K, LOC524650, CYP51A1, SOBP, CDH4, ZNF331, GATA5, FBXO43, XAF1, ZFAT, ANKZF1, GATAD1, SLC30A7, SCO1, TAF4, GDE1, ACTN4, LOC100140999, ZHX2, STIM1, DNPEP, CALM, ZBED5, CAPN12, SLC9A1	91	2387	9249	1.14965	1	0.989021	98.481
GOTERM_MF_FAT	GO:0043169~cation binding	27	1.31707	0.309769	SYT1, LIMS2, C19H17ORF48, POLR2K, LOC524650, CYP51A1, SOBP, CDH4, ZNF331, GATA5, FBXO43, XAF1, ZFAT, ANKZF1, GATAD1, SLC30A7, SCO1, TAF4, GDE1, ACTN4, LOC100140999, ZHX2, STIM1, DNPEP, CALM, ZBED5, CAPN12, SLC9A1	91	2415	9249	1.13632	1	0.990164	98.9903
GOTERM_MF_FAT	GO:0043167~ion binding	27	1.31707	0.330109	SYT1, LIMS2, C19H17ORF48, POLR2K, LOC524650, CYP51A1, SOBP, CDH4, ZNF331, GATA5, FBXO43, XAF1, ZFAT, ANKZF1, GATAD1, SLC30A7, SCO1, TAF4, GDE1, ACTN4, LOC100140999, ZHX2, STIM1, DNPEP, CALM, ZBED5, CAPN12, SLC9A1	91	2439	9249	1.12514	1	0.987809	99.3031
GOTERM_MF_FAT	GO:0008270~zinc ion binding	16	0.780488	0.349276	TAF4, LIMS2, C19H17ORF48, POLR2K, LOC100140999, ZHX2, SOBP, ZNF331, DNPEP, GATA5, ZBED5, FBXO43, ZFAT, XAF1, GATAD1, ANKZF1, SLC30A7	91	1367	9249	1.18961	1	0.982	99.5137
SP_PIR_KEYWORDS	metal-binding	14	0.682927	0.418363	SYT1, TAF4, LIMS2, GDE1, POLR2K, CYP51A1, SOBP, ZNF331, DNPEP, GATA5, ZBED5, XAF1, GATAD1, ANKZF1, SCO1	88	1010	7349	1.15758	1	0.992101	99.8244
GOTERM_MF_FAT	GO:0046914~transition metal ion binding	18	0.878049	0.491109	TAF4, LIMS2, C19H17ORF48, POLR2K, CYP51A1, LOC100140999, ZHX2, SOBP, ZNF331, DNPEP, GATA5, ZBED5, FBXO43, ZFAT, XAF1, GATAD1, ANKZF1, SLC30A7, SCO1	91	1698	9249	1.07743	1	0.993609	99.9769
Annotation Cluster 14	Enrichment Score: 0.4318412163997029
Category	Term	Count	%	PValue	Genes	List Total	Pop Hits	Pop Total	Fold Enrichment	Bonferroni	Benjamini	FDR
INTERPRO	IPR013106:Immunoglobulin V-set	3	0.146341	0.255014	CRTAM, MPZ, CNTN5	105	86	9171	3.04684	1	0.999669	97.7902
INTERPRO	IPR007110:Immunoglobulin-like	4	0.195122	0.40582	CRTAM, MPZ, CNTN5, SPEG	105	203	9171	1.72104	1	0.999991	99.8819
INTERPRO	IPR013783:Immunoglobulin-like fold	4	0.195122	0.489303	CRTAM, MPZ, CNTN5, SPEG	105	231	9171	1.51243	1	0.999992	99.9834
Annotation Cluster 15	Enrichment Score: 0.42954074447190305
Category	Term	Count	%	PValue	Genes	List Total	Pop Hits	Pop Total	Fold Enrichment	Bonferroni	Benjamini	FDR
GOTERM_BP_FAT	GO:0006412~translation	7	0.341463	0.0698542	LOC614129, LOC788405, LOC538904, AARS, EIF3K, LOC616893, RPS21	91	283	8785	2.38788	1	0.972582	64.1688
KEGG_PATHWAY	bta03010:Ribosome	3	0.146341	0.196098	LOC788405, LOC616893, RPS21	49	84	4940	3.60058	1	0.999402	89.4134
GOTERM_MF_FAT	GO:0005198~structural molecule activity	6	0.292683	0.314585	LOC788405, DES, TUBA4A, LOC616893, RPS21, TUBA1D	91	382	9249	1.5964	1	0.987902	99.0742
GOTERM_MF_FAT	GO:0003735~structural constituent of ribosome	3	0.146341	0.498438	LOC788405, LOC616893, RPS21	91	171	9249	1.78311	1	0.993007	99.9807
SP_PIR_KEYWORDS	ribosomal protein	3	0.146341	0.561997	LOC788405, LOC616893, RPS21	88	158	7349	1.58566	1	0.997039	99.9937
GOTERM_CC_FAT	GO:0005840~ribosome	3	0.146341	0.622837	LOC788405, LOC616893, RPS21	73	202	6966	1.4172	1	0.993549	99.9991
SP_PIR_KEYWORDS	ribonucleoprotein	3	0.146341	0.690423	LOC788405, LOC616893, RPS21	88	200	7349	1.25267	1	0.998136	99.9999
GOTERM_CC_FAT	GO:0030529~ribonucleoprotein complex	4	0.195122	0.705401	LOC788405, ACTN4, LOC616893, RPS21	73	348	6966	1.09684	1	0.994688	100
Annotation Cluster 16	Enrichment Score: 0.3478551704267116
Category	Term	Count	%	PValue	Genes	List Total	Pop Hits	Pop Total	Fold Enrichment	Bonferroni	Benjamini	FDR
GOTERM_CC_FAT	GO:0005887~integral to plasma membrane	4	0.195122	0.333246	KCTD10, STIM1, ITGA4, EPHB1	73	197	6966	1.93756	1	0.987001	99.2096
GOTERM_CC_FAT	GO:0031226~intrinsic to plasma membrane	4	0.195122	0.356048	KCTD10, STIM1, ITGA4, EPHB1	73	205	6966	1.86194	1	0.987739	99.4783
GOTERM_CC_FAT	GO:0044459~plasma membrane part	7	0.341463	0.76236	KCTD10, SYT1, LIMS2, DDX19A, STIM1, ITGA4, EPHB1	73	715	6966	0.934227	1	0.99656	100
Annotation Cluster 17	Enrichment Score: 0.3431096176179713
Category	Term	Count	%	PValue	Genes	List Total	Pop Hits	Pop Total	Fold Enrichment	Bonferroni	Benjamini	FDR
SP_PIR_KEYWORDS	cytoplasmic vesicle	3	0.146341	0.332343	SYT1, ATG9A, NSG2	88	100	7349	2.50534	1	0.99271	99.1173
GOTERM_CC_FAT	GO:0031410~cytoplasmic vesicle	4	0.195122	0.520263	SYT1, ATG9A, NSG2, SLC30A7	73	265	6966	1.44037	1	0.994734	99.9845
GOTERM_CC_FAT	GO:0031982~vesicle	4	0.195122	0.540583	SYT1, ATG9A, NSG2, SLC30A7	73	273	6966	1.39816	1	0.993734	99.9907
Annotation Cluster 18	Enrichment Score: 0.3258802239142071
Category	Term	Count	%	PValue	Genes	List Total	Pop Hits	Pop Total	Fold Enrichment	Bonferroni	Benjamini	FDR
GOTERM_CC_FAT	GO:0005626~insoluble fraction	4	0.195122	0.375935	DES, ANKRA2, CYP51A1, SLC9A1	73	212	6966	1.80047	1	0.98034	99.6413
GOTERM_CC_FAT	GO:0000267~cell fraction	4	0.195122	0.445777	DES, ANKRA2, CYP51A1, SLC9A1	73	237	6966	1.61054	1	0.988043	99.9131
GOTERM_CC_FAT	GO:0005624~membrane fraction	3	0.146341	0.628245	ANKRA2, CYP51A1, SLC9A1	73	204	6966	1.4033	1	0.9929	99.9993
Annotation Cluster 19	Enrichment Score: 0.31930696625056304
Category	Term	Count	%	PValue	Genes	List Total	Pop Hits	Pop Total	Fold Enrichment	Bonferroni	Benjamini	FDR
GOTERM_BP_FAT	GO:0030001~metal ion transport	5	0.243902	0.334341	KCTD10, STIM1, SCO1, SLC9A1, SLC30A7	91	285	8785	1.69366	1	0.999959	99.6875
GOTERM_BP_FAT	GO:0006811~ion transport	7	0.341463	0.426571	KCTD10, LOC100139857, TRPV4, STIM1, SCO1, SLC9A1, SLC30A7	91	511	8785	1.32244	1	0.999988	99.9623
GOTERM_BP_FAT	GO:0006812~cation transport	5	0.243902	0.500465	KCTD10, STIM1, SCO1, SLC9A1, SLC30A7	91	357	8785	1.35208	1	0.999999	99.9947
SP_PIR_KEYWORDS	ion transport	3	0.146341	0.739974	STIM1, SLC9A1, SLC30A7	88	220	7349	1.13879	1	0.998414	100
Annotation Cluster 20	Enrichment Score: 0.2747610561075993
Category	Term	Count	%	PValue	Genes	List Total	Pop Hits	Pop Total	Fold Enrichment	Bonferroni	Benjamini	FDR
GOTERM_BP_FAT	GO:0055080~cation homeostasis	3	0.146341	0.330191	LOC100139857, SCO1, SLC9A1	91	115	8785	2.51839	1	0.999973	99.6587
GOTERM_BP_FAT	GO:0006811~ion transport	7	0.341463	0.426571	KCTD10, LOC100139857, TRPV4, STIM1, SCO1, SLC9A1, SLC30A7	91	511	8785	1.32244	1	0.999988	99.9623
GOTERM_BP_FAT	GO:0050801~ion homeostasis	3	0.146341	0.516552	LOC100139857, SCO1, SLC9A1	91	168	8785	1.7239	1	0.999998	99.9966
GOTERM_BP_FAT	GO:0048878~chemical homeostasis	3	0.146341	0.658698	LOC100139857, SCO1, SLC9A1	91	218	8785	1.32851	1	1	100
GOTERM_BP_FAT	GO:0042592~homeostatic process	3	0.146341	0.882345	LOC100139857, SCO1, SLC9A1	91	353	8785	0.82044	1	1	100
Annotation Cluster 21	Enrichment Score: 0.23594284136293145
Category	Term	Count	%	PValue	Genes	List Total	Pop Hits	Pop Total	Fold Enrichment	Bonferroni	Benjamini	FDR
GOTERM_CC_FAT	GO:0005730~nucleolus	3	0.146341	0.537784	ACTN4, UTP15, TSG118	73	173	6966	1.65476	1	0.994814	99.9901
GOTERM_CC_FAT	GO:0070013~intracellular organelle lumen	7	0.341463	0.559528	DBT, PDPR, TAF4, ACTN4, GATA5, RTCD1, UTP15, TSG118	73	579	6966	1.15367	1	0.991176	99.9944
GOTERM_CC_FAT	GO:0043233~organelle lumen	7	0.341463	0.561272	DBT, PDPR, TAF4, ACTN4, GATA5, RTCD1, UTP15, TSG118	73	580	6966	1.15168	1	0.989715	99.9947
GOTERM_CC_FAT	GO:0031974~membrane-enclosed lumen	7	0.341463	0.60218	DBT, PDPR, TAF4, ACTN4, GATA5, RTCD1, UTP15, TSG118	73	604	6966	1.10591	1	0.992831	99.9983
GOTERM_CC_FAT	GO:0031981~nuclear lumen	5	0.243902	0.650064	TAF4, ACTN4, GATA5, RTCD1, UTP15, TSG118	73	426	6966	1.12001	1	0.993784	99.9996
Annotation Cluster 22	Enrichment Score: 0.22268538884226968
Category	Term	Count	%	PValue	Genes	List Total	Pop Hits	Pop Total	Fold Enrichment	Bonferroni	Benjamini	FDR
GOTERM_MF_FAT	GO:0043565~sequence-specific DNA binding	5	0.243902	0.372093	TAF4, GATA5, ZHX2, PBX1, FOXJ3, GATAD1	91	317	9249	1.60311	1	0.98414	99.6876
GOTERM_MF_FAT	GO:0003700~transcription factor activity	6	0.292683	0.456496	ZNF215, TAF4, GATA5, ZHX2, PBX1, FOXJ3, GATAD1	91	455	9249	1.34027	1	0.991355	99.9478
GOTERM_BP_FAT	GO:0006355~regulation of transcription, DNA-dependent	9	0.439024	0.646079	ZNF215, TAF4, GATA5, LOC100140999, ZHX2, PBX1, FOXJ3, GATAD1, ZNF679, ZNF331	91	845	8785	1.02822	1	1	100
GOTERM_BP_FAT	GO:0051252~regulation of RNA metabolic process	9	0.439024	0.666019	ZNF215, TAF4, GATA5, LOC100140999, ZHX2, PBX1, FOXJ3, GATAD1, ZNF679, ZNF331	91	860	8785	1.01029	1	1	100
GOTERM_MF_FAT	GO:0003677~DNA binding	10	0.487805	0.693399	ZNF215, MCM9, TAF4, GATA5, POLR2K, ZBED5, ZHX2, PBX1, FOXJ3, GATAD1, LOC520044	91	1038	9249	0.979165	1	0.999511	100
GOTERM_MF_FAT	GO:0030528~transcription regulator activity	7	0.341463	0.705256	ZNF215, TAF4, GATA5, ZHX2, VGLL2, PBX1, FOXJ3, GATAD1	91	715	9249	0.995051	1	0.999507	100
GOTERM_BP_FAT	GO:0045449~regulation of transcription	11	0.536585	0.772699	ZNF215, TAF4, GATA5, LOC100140999, ZHX2, VGLL2, PBX1, FOXJ3, GATAD1, ZNF679, ASF1A, ZNF331	91	1166	8785	0.91074	1	1	100
Annotation Cluster 23	Enrichment Score: 0.17487960623313012
Category	Term	Count	%	PValue	Genes	List Total	Pop Hits	Pop Total	Fold Enrichment	Bonferroni	Benjamini	FDR
GOTERM_BP_FAT	GO:0006811~ion transport	7	0.341463	0.426571	KCTD10, LOC100139857, TRPV4, STIM1, SCO1, SLC9A1, SLC30A7	91	511	8785	1.32244	1	0.999988	99.9623
GOTERM_MF_FAT	GO:0005216~ion channel activity	3	0.146341	0.740154	KCTD10, LOC100139857, TRPV4	91	268	9249	1.13773	1	0.999705	100
GOTERM_MF_FAT	GO:0022838~substrate specific channel activity	3	0.146341	0.745764	KCTD10, LOC100139857, TRPV4	91	271	9249	1.12514	1	0.999666	100
GOTERM_MF_FAT	GO:0015267~channel activity	3	0.146341	0.753084	KCTD10, LOC100139857, TRPV4	91	275	9249	1.10877	1	0.999639	100
GOTERM_MF_FAT	GO:0022803~passive transmembrane transporter activity	3	0.146341	0.753084	KCTD10, LOC100139857, TRPV4	91	275	9249	1.10877	1	0.999639	100
Annotation Cluster 24	Enrichment Score: 0.16348623726822523
Category	Term	Count	%	PValue	Genes	List Total	Pop Hits	Pop Total	Fold Enrichment	Bonferroni	Benjamini	FDR
SP_PIR_KEYWORDS	protein transport	4	0.195122	0.439486	ATG9A, ACTN4, DDX19A, JAKMIP1	88	205	7349	1.62949	1	0.992158	99.8861
SP_PIR_KEYWORDS	transport	9	0.439024	0.660171	ATG9A, ACTN4, MTCH2, DDX19A, STIM1, GLTP, JAKMIP1, SLC9A1, SLC30A7	88	740	7349	1.01568	1	0.998142	99.9997
GOTERM_BP_FAT	GO:0015031~protein transport	4	0.195122	0.788455	ATG9A, ACTN4, DDX19A, JAKMIP1	91	403	8785	0.958198	1	1	100
GOTERM_BP_FAT	GO:0045184~establishment of protein localization	4	0.195122	0.789869	ATG9A, ACTN4, DDX19A, JAKMIP1	91	404	8785	0.955826	1	1	100
GOTERM_BP_FAT	GO:0008104~protein localization	4	0.195122	0.842627	ATG9A, ACTN4, DDX19A, JAKMIP1	91	446	8785	0.865816	1	1	100
Annotation Cluster 25	Enrichment Score: 0.15348837734938509
Category	Term	Count	%	PValue	Genes	List Total	Pop Hits	Pop Total	Fold Enrichment	Bonferroni	Benjamini	FDR
GOTERM_CC_FAT	GO:0031224~intrinsic to membrane	35	1.70732	0.363671	SYT1, NUP160, CYP51A1, NSG2, TRHR, PAQR9, GPRC5B, EXTL2, EPHB1, TMBIM1B, LOC618173, ST3GAL2, MTCH2, DDX19A, ABCB10, TRPV4, LOC617297, LOC783518, TMEM45A, SLC30A7, NUP133, LOC790683, CRTAM, MPZ, ATG9A, ACTA1, GDE1, TMC5, HIAT1, STIM1, ITGA4, PTPRN, KCTD10, GGT6, LOC100139857, GPR17, SLC9A1	73	3101	6966	1.07703	1	0.985562	99.5475
GOTERM_CC_FAT	GO:0016021~integral to membrane	34	1.65854	0.364488	SYT1, NUP160, CYP51A1, NSG2, TRHR, PAQR9, GPRC5B, EPHB1, TMBIM1B, LOC618173, ST3GAL2, MTCH2, DDX19A, ABCB10, TRPV4, LOC617297, LOC783518, SLC30A7, TMEM45A, NUP133, LOC790683, CRTAM, MPZ, ATG9A, ACTA1, GDE1, TMC5, HIAT1, STIM1, ITGA4, PTPRN, KCTD10, GGT6, LOC100139857, GPR17, SLC9A1	73	3006	6966	1.07932	1	0.981683	99.5544
SP_PIR_KEYWORDS	transmembrane	20	0.97561	0.583703	SYT1, CRTAM, ATG9A, MPZ, GDE1, CYP51A1, NSG2, TRHR, STIM1, ITGA4, PTPRN, GPRC5B, TMBIM1B, GGT6, ST3GAL2, MTCH2, GPR17, SLC9A1, SLC30A7, TMEM45A	88	1639	7349	1.01905	1	0.997182	99.9965
UP_SEQ_FEATURE	topological domain:Cytoplasmic	10	0.487805	0.64871	SYT1, GGT6, ATG9A, MPZ, GDE1, NSG2, TRHR, STIM1, PTPRN, SLC9A1	75	739	5635	1.01669	1	1	99.9999
SP_PIR_KEYWORDS	membrane	23	1.12195	0.658401	SYT1, CRTAM, LIMS2, MPZ, ATG9A, GDE1, ANKRA2, CYP51A1, NSG2, TRHR, STIM1, ITGA4, PTPRN, GPRC5B, TMBIM1B, GGT6, ST3GAL2, MTCH2, DDX19A, GPR17, SLC9A1, SLC30A7, JAKMIP1	88	1963	7349	0.978483	1	0.998559	99.9997
UP_SEQ_FEATURE	topological domain:Extracellular	7	0.341463	0.703032	GGT6, MPZ, TRHR, STIM1, PTPRN, SLC9A1, SLC30A7	75	527	5635	0.997976	1	1	100
SP_PIR_KEYWORDS	glycoprotein	11	0.536585	0.813304	METTL9, SYT1, GGT6, MPZ, GDE1, TRHR, STIM1, ANGPTL1, PTPRN, SLC9A1, SPON1	88	1048	7349	0.876551	1	0.999293	100
UP_SEQ_FEATURE	glycosylation site:N-linked (GlcNAc...)	10	0.487805	0.904804	METTL9, SYT1, GGT6, GDE1, TRHR, STIM1, ANGPTL1, PTPRN, SLC9A1, SPON1	75	961	5635	0.781824	1	1	100
UP_SEQ_FEATURE	transmembrane region	13	0.634146	0.913027	SYT1, ATG9A, MPZ, GDE1, CYP51A1, NSG2, TRHR, STIM1, PTPRN, GGT6, MTCH2, SLC30A7, SLC9A1	75	1235	5635	0.790877	1	1	100
SP_PIR_KEYWORDS	signal	8	0.390244	0.948404	METTL9, MPZ, RESP18, STIM1, ANGPTL1, ITGA4, PTPRN, SPON1	88	960	7349	0.695928	1	0.999971	100
UP_SEQ_FEATURE	signal peptide	8	0.390244	0.978255	METTL9, MPZ, RESP18, STIM1, ANGPTL1, ITGA4, PTPRN, SPON1	75	960	5635	0.626111	1	1	100
SP_PIR_KEYWORDS	Secreted	3	0.146341	0.993806	RESP18, ANGPTL1, SPON1	88	583	7349	0.429733	1	1	100
Annotation Cluster 26	Enrichment Score: 0.13012053431498696
Category	Term	Count	%	PValue	Genes	List Total	Pop Hits	Pop Total	Fold Enrichment	Bonferroni	Benjamini	FDR
SP_PIR_KEYWORDS	g-protein coupled receptor	3	0.146341	0.624302	TRHR, GPR17, GPRC5B	88	177	7349	1.41545	1	0.998063	99.9989
SP_PIR_KEYWORDS	receptor	6	0.292683	0.692542	TRHR, PAQR9, GPR17, ITGA4, PTPRN, GPRC5B	88	487	7349	1.02889	1	0.997708	99.9999
SP_PIR_KEYWORDS	transducer	3	0.146341	0.70858	TRHR, GPR17, GPRC5B	88	207	7349	1.21031	1	0.9978	99.9999
GOTERM_BP_FAT	GO:0007186~G-protein coupled receptor protein signaling pathway	7	0.341463	0.984664	LOC618173, LOC790683, NSG2, TRHR, GPR17, LOC617297, GPRC5B, LOC783518	91	1162	8785	0.581557	1	1	100
Annotation Cluster 27	Enrichment Score: 0.10703632948364734
Category	A	Count	%	PValue	Genes	List Total	Pop Hits	Pop Total	Fold Enrichment	Bonferroni	Benjamini	FDR
GOTERM_MF_FAT	GO:0005525~GTP binding	3	0.146341	0.772298	GTPBP5, TUBA4A, TUBA1D	91	286	9249	1.06613	1	0.999631	100
GOTERM_MF_FAT	GO:0032561~guanyl ribonucleotide binding	3	0.146341	0.783844	GTPBP5, TUBA4A, TUBA1D	91	293	9249	1.04066	1	0.99965	100
GOTERM_MF_FAT	GO:0019001~guanyl nucleotide binding	3	0.146341	0.788636	GTPBP5, TUBA4A, TUBA1D	91	296	9249	1.03011	1	0.999523	100
Annotation Cluster 28	Enrichment Score: 0.08823123222503199
Category	Term	Count	%	PValue	Genes	List Total	Pop Hits	Pop Total	Fold Enrichment	Bonferroni	Benjamini	FDR
GOTERM_MF_FAT	GO:0004674~protein serine/threonine kinase activity	3	0.146341	0.761982	STK16, SPEG, MAP4K1	91	280	9249	1.08897	1	0.999627	100
GOTERM_MF_FAT	GO:0004672~protein kinase activity	4	0.195122	0.786642	STK16, SPEG, MAP4K1, EPHB1	91	423	9249	0.96111	1	0.999593	100
GOTERM_BP_FAT	GO:0006793~phosphorus metabolic process	6	0.292683	0.80126	STK16, SPEG, CDC14B, MAP4K1, PTPRN, EPHB1	91	646	8785	0.896642	1	1	100
GOTERM_BP_FAT	GO:0006796~phosphate metabolic process	6	0.292683	0.80126	STK16, SPEG, CDC14B, MAP4K1, PTPRN, EPHB1	91	646	8785	0.896642	1	1	100
GOTERM_BP_FAT	GO:0006468~protein amino acid phosphorylation	4	0.195122	0.844832	STK16, SPEG, MAP4K1, EPHB1	91	448	8785	0.861951	1	1	100
GOTERM_BP_FAT	GO:0016310~phosphorylation	4	0.195122	0.90902	STK16, SPEG, MAP4K1, EPHB1	91	521	8785	0.741178	1	1	100
Annotation Cluster 29	Enrichment Score: 0.0666342356373769
Category	Term	Count	%	PValue	Genes	List Total	Pop Hits	Pop Total	Fold Enrichment	Bonferroni	Benjamini	FDR
GOTERM_CC_FAT	GO:0044429~mitochondrial part	4	0.195122	0.763949	DBT, PDPR, MTCH2, SCO1	73	382	6966	0.999211	1	0.996123	100
SP_PIR_KEYWORDS	mitochondrion	5	0.243902	0.856777	DBT, PDPR, MTCH2, XAF1, SCO1	88	504	7349	0.828486	1	0.999626	100
SP_PIR_KEYWORDS	transit peptide	3	0.146341	0.878693	DBT, PDPR, SCO1	88	302	7349	0.829583	1	0.999689	100
GOTERM_CC_FAT	GO:0005739~mitochondrion	6	0.292683	0.886821	DBT, PDPR, ECH1, MTCH2, XAF1, SCO1	73	731	6966	0.783239	1	0.999655	100
UP_SEQ_FEATURE	transit peptide:Mitochondrion	3	0.146341	0.910382	DBT, PDPR, SCO1	75	299	5635	0.753846	1	1	100
Annotation Cluster 30	Enrichment Score: 0.031134129361938188
Category	Term	Count	%	PValue	Genes	List Total	Pop Hits	Pop Total	Fold Enrichment	Bonferroni	Benjamini	FDR
GOTERM_MF_FAT	GO:0070011~peptidase activity, acting on L-amino acid peptides	3	0.146341	0.913622	CNDP1, CAPN12, DNPEP	91	410	9249	0.743688	1	0.999992	100
GOTERM_MF_FAT	GO:0008233~peptidase activity	3	0.146341	0.922994	CNDP1, CAPN12, DNPEP	91	424	9249	0.719132	1	0.999994	100
GOTERM_BP_FAT	GO:0006508~proteolysis	4	0.195122	0.956383	FBXO39, CNDP1, CAPN12, DNPEP	91	615	8785	0.627892	1	1	100
Annotation Cluster 31	Enrichment Score: 0.03054844805030093
Category	Term	Count	%	PValue	Genes	List Total	Pop Hits	Pop Total	Fold Enrichment	Bonferroni	Benjamini	FDR
SP_PIR_KEYWORDS	glycoprotein	11	0.536585	0.813304	METTL9, SYT1, GGT6, MPZ, GDE1, TRHR, STIM1, ANGPTL1, PTPRN, SLC9A1, SPON1	88	1048	7349	0.876551	1	0.999293	100
SP_PIR_KEYWORDS	disulfide bond	4	0.195122	0.997197	MPZ, TRHR, ANGPTL1, SPON1	88	802	7349	0.416516	1	1	100
UP_SEQ_FEATURE	disulfide bond	4	0.195122	0.998437	MPZ, TRHR, ANGPTL1, SPON1	75	764	5635	0.393368	1	1	100

## Sheet: Calcium_gene_clusters
Annotation Cluster 1	Enrichment Score: 1.723761321535545
Category	Term	Count	%	PValue	Genes	List Total	Pop Hits	Pop Total	Fold Enrichment	Bonferroni	Benjamini	FDR
INTERPRO	IPR011497:Protease inhibitor, Kazal-type	3	0.165654	0.00946042	SLCO1B3, SLCO1A2, SPOCK2	99	14	9171	19.8506	0.861535	0.861535	11.2996
SMART	SM00280:KAZAL	3	0.165654	0.0246499	SLCO1B3, SLCO1A2, SPOCK2	44	25	4364	11.9018	0.698209	0.698209	21.1952
INTERPRO	IPR002350:Proteinase inhibitor I1, Kazal	3	0.165654	0.0289062	SLCO1B3, SLCO1A2, SPOCK2	99	25	9171	11.1164	0.99776	0.952667	30.9272
Annotation Cluster 2	Enrichment Score: 0.9134783564672883
Category	Term	Count	%	PValue	Genes	List Total	Pop Hits	Pop Total	Fold Enrichment	Bonferroni	Benjamini	FDR
GOTERM_MF_FAT	GO:0005506~iron ion binding	6	0.331309	0.0532377	AMBP, RSAD1, NGB, COX5A, CYP19A1, MTRR	82	233	9249	2.90453	0.999898	0.999898	48.6284
SP_PIR_KEYWORDS	heme	3	0.165654	0.166533	NGB, COX5A, CYP19A1	71	77	7349	4.03274	1	0.9991	88.7545
SP_PIR_KEYWORDS	iron	4	0.220872	0.205044	RSAD1, NGB, COX5A, CYP19A1	71	164	7349	2.52456	1	0.999148	93.6245
Annotation Cluster 3	Enrichment Score: 0.8468474030265366
Category	Term	Count	%	PValue	Genes	List Total	Pop Hits	Pop Total	Fold Enrichment	Bonferroni	Benjamini	FDR
GOTERM_MF_FAT	GO:0005506~iron ion binding	6	0.331309	0.0532377	AMBP, RSAD1, NGB, COX5A, CYP19A1, MTRR	82	233	9249	2.90453	0.999898	0.999898	48.6284
GOTERM_MF_FAT	GO:0020037~heme binding	3	0.165654	0.224647	AMBP, NGB, CYP19A1	82	102	9249	3.31743	1	0.999806	95.4856
GOTERM_MF_FAT	GO:0046906~tetrapyrrole binding	3	0.165654	0.240845	AMBP, NGB, CYP19A1	82	107	9249	3.16241	1	0.999554	96.5088
Annotation Cluster 4	Enrichment Score: 0.8215056209048444
Category	Term	Count	%	PValue	Genes	List Total	Pop Hits	Pop Total	Fold Enrichment	Bonferroni	Benjamini	FDR
SMART	SM00369:LRR_TYP	3	0.165654	0.0833763	LRRC59, CNOT6, CHAD	44	49	4364	6.07236	0.984683	0.876238	56.432
INTERPRO	IPR003591:Leucine-rich repeat, typical subtype	3	0.165654	0.0962387	LRRC59, CNOT6, CHAD	99	49	9171	5.67161	1	0.999102	72.0975
SP_PIR_KEYWORDS	leucine-rich repeat	3	0.165654	0.250081	LRRC59, CNOT6, CHAD	71	101	7349	3.07447	1	0.999381	96.8328
INTERPRO	IPR001611:Leucine-rich repeat	3	0.165654	0.257932	LRRC59, CNOT6, CHAD	99	92	9171	3.02075	1	0.999968	97.6788
Annotation Cluster 5	Enrichment Score: 0.7036360553652212
Category	Term	Count	%	PValue	Genes	List Total	Pop Hits	Pop Total	Fold Enrichment	Bonferroni	Benjamini	FDR
GOTERM_BP_FAT	GO:0048667~cell morphogenesis involved in neuron differentiation	3	0.165654	0.0984822	LOC506110, CLIC5, CXCL12	75	63	8785	5.57778	1	1	78.304
GOTERM_BP_FAT	GO:0000904~cell morphogenesis involved in differentiation	3	0.165654	0.134239	LOC506110, CLIC5, CXCL12	75	76	8785	4.62368	1	1	88.0511
GOTERM_BP_FAT	GO:0048666~neuron development	3	0.165654	0.205906	LOC506110, CLIC5, CXCL12	75	100	8785	3.514	1	0.999999	96.6562
GOTERM_BP_FAT	GO:0000902~cell morphogenesis	3	0.165654	0.224484	LOC506110, CLIC5, CXCL12	75	106	8785	3.31509	1	0.999999	97.6411
GOTERM_BP_FAT	GO:0030030~cell projection organization	3	0.165654	0.249444	LOC506110, CLIC5, CXCL12	75	114	8785	3.08246	1	0.999999	98.5435
GOTERM_BP_FAT	GO:0030182~neuron differentiation	3	0.165654	0.271368	LOC506110, CLIC5, CXCL12	75	121	8785	2.90413	1	0.999998	99.0591
GOTERM_BP_FAT	GO:0032989~cellular component morphogenesis	3	0.165654	0.287027	LOC506110, CLIC5, CXCL12	75	126	8785	2.78889	1	0.999998	99.3169
Annotation Cluster 6	Enrichment Score: 0.6363041451672998
Category	Term	Count	%	PValue	Genes	List Total	Pop Hits	Pop Total	Fold Enrichment	Bonferroni	Benjamini	FDR
GOTERM_CC_FAT	GO:0030054~cell junction	6	0.331309	0.0352887	GABRR2, CPLX3, CLDN17, PKP3, CSK, SCAMP5	64	202	6966	3.23298	0.987512	0.987512	33.8764
GOTERM_CC_FAT	GO:0045202~synapse	4	0.220872	0.143064	GABRR2, CPLX3, GABRR1, SCAMP5	64	145	6966	3.00259	1	0.990986	83.0961
SP_PIR_KEYWORDS	cell junction	4	0.220872	0.14392	GABRR2, CPLX3, PKP3, SCAMP5	71	138	7349	3.0002	1	1	84.4961
SP_PIR_KEYWORDS	synapse	3	0.165654	0.156455	GABRR2, CPLX3, SCAMP5	71	74	7349	4.19623	1	0.999998	87.0104
GOTERM_CC_FAT	GO:0005911~cell-cell junction	3	0.165654	0.205362	CLDN17, PKP3, CSK	64	93	6966	3.51109	1	0.990665	92.9111
GOTERM_CC_FAT	GO:0044459~plasma membrane part	7	0.386527	0.638718	GABRR2, CPLX3, CLDN17, PKP3, CACNA1G, CSK, SCAMP5	64	715	6966	1.0656	1	0.993045	99.9992
GOTERM_CC_FAT	GO:0005886~plasma membrane	11	0.607399	0.648533	AMBP, GABRR2, CPLX3, CLDN17, CLIC5, PKP3, CACNA1G, PIGR, CSK, AGTRAP, SCAMP5	64	1186	6966	1.00951	1	0.992601	99.9994
SP_PIR_KEYWORDS	cell membrane	4	0.220872	0.839705	GABRR2, PIGR, CSK, SCAMP5	71	475	7349	0.871638	1	0.999917	100
Annotation Cluster 7	Enrichment Score: 0.5508751885403113
Category	Term	Count	%	PValue	Genes	List Total	Pop Hits	Pop Total	Fold Enrichment	Bonferroni	Benjamini	FDR
GOTERM_CC_FAT	GO:0005739~mitochondrion	12	0.662617	0.0613585	PTCD3, IMMT, NDUFB8, MRPL27, LRRC59, FOXRED1, RSAD1, MRPL39, COX5A, ACSF2, WWOX, ATP5J	64	731	6966	1.78676	0.999558	0.978987	51.764
GOTERM_CC_FAT	GO:0044455~mitochondrial membrane part	3	0.165654	0.0721884	IMMT, NDUFB8, ATP5J	64	49	6966	6.6639	0.999893	0.952499	57.797
SP_PIR_KEYWORDS	transit peptide	6	0.331309	0.159693	PTCD3, NDUFB8, RSAD1, COX5A, ACSF2, ATP5J	71	302	7349	2.05643	1	0.999868	87.5962
KEGG_PATHWAY	bta05012:Parkinson's disease	4	0.220872	0.173518	NDUFB8, UBE2J1, COX5A, ATP5J	57	127	4940	2.72966	0.999999	0.999999	86.2436
UP_SEQ_FEATURE	transit peptide:Mitochondrion	6	0.331309	0.17428	PTCD3, NDUFB8, RSAD1, COX5A, ACSF2, ATP5J	57	299	5635	1.98381	1	1	90.8398
GOTERM_CC_FAT	GO:0031090~organelle membrane	8	0.441745	0.216248	IMMT, ST3GAL4, NDUFB8, SRPR, COX5A, EIF2AK3, ATP5J, SCAMP5	64	542	6966	1.60655	1	0.985689	93.9521
KEGG_PATHWAY	bta05016:Huntington's disease	4	0.220872	0.303059	NDUFB8, IFT57, COX5A, ATP5J	57	170	4940	2.03922	1	0.998495	97.6673
SP_PIR_KEYWORDS	mitochondrion	7	0.386527	0.347538	PTCD3, NDUFB8, MRPL27, RSAD1, COX5A, ACSF2, ATP5J	71	504	7349	1.4376	1	0.99583	99.4038
GOTERM_CC_FAT	GO:0005743~mitochondrial inner membrane	4	0.220872	0.360368	IMMT, NDUFB8, COX5A, ATP5J	64	236	6966	1.84481	1	0.99296	99.4172
GOTERM_CC_FAT	GO:0019866~organelle inner membrane	4	0.220872	0.372818	IMMT, NDUFB8, COX5A, ATP5J	64	241	6966	1.80654	1	0.991287	99.5352
SP_PIR_KEYWORDS	mitochondrion inner membrane	3	0.165654	0.386661	NDUFB8, COX5A, ATP5J	71	140	7349	2.21801	1	0.996945	99.716
KEGG_PATHWAY	bta00190:Oxidative phosphorylation	3	0.165654	0.436332	NDUFB8, COX5A, ATP5J	57	130	4940	2	1	0.998971	99.7439
GOTERM_CC_FAT	GO:0031967~organelle envelope	5	0.276091	0.446565	IMMT, NDUFB8, COX5A, KPNA1, ATP5J	64	377	6966	1.44355	1	0.991867	99.8899
GOTERM_CC_FAT	GO:0031975~envelope	5	0.276091	0.448607	IMMT, NDUFB8, COX5A, KPNA1, ATP5J	64	378	6966	1.43973	1	0.989318	99.8945
GOTERM_CC_FAT	GO:0044429~mitochondrial part	5	0.276091	0.456755	IMMT, NDUFB8, LRRC59, COX5A, ATP5J	64	382	6966	1.42466	1	0.987463	99.9111
GOTERM_CC_FAT	GO:0031966~mitochondrial membrane	4	0.220872	0.458305	IMMT, NDUFB8, COX5A, ATP5J	64	276	6966	1.57745	1	0.984316	99.914
GOTERM_CC_FAT	GO:0005740~mitochondrial envelope	4	0.220872	0.488921	IMMT, NDUFB8, COX5A, ATP5J	64	289	6966	1.50649	1	0.979749	99.956
KEGG_PATHWAY	bta05010:Alzheimer's disease	3	0.165654	0.536197	NDUFB8, COX5A, ATP5J	57	157	4940	1.65605	1	0.999007	99.9664
Annotation Cluster 8	Enrichment Score: 0.5088965313145567
Category	Term	Count	%	PValue	Genes	List Total	Pop Hits	Pop Total	Fold Enrichment	Bonferroni	Benjamini	FDR
GOTERM_MF_FAT	GO:0004984~olfactory receptor activity	10	0.552181	0.171052	LOC507269, LOC513914, LOC788573, LOC531225, LOC508392, LOC511657, LOC782723, LOC788607, LOC617119, LOC513333, LOC782797	82	714	9249	1.57973	1	0.999973	89.8133
GOTERM_BP_FAT	GO:0007166~cell surface receptor linked signal transduction	15	0.828272	0.332519	LOC513914, LOC531225, TIRAP, LOC782723, LOC513333, GABRR2, LOC507269, LOC788573, VEGFC, MYD88, LOC511657, LOC508392, LOC788607, LOC617119, EIF2AK3, LOC782797	75	1450	8785	1.21172	1	0.999997	99.7415
GOTERM_BP_FAT	GO:0007186~G-protein coupled receptor protein signaling pathway	11	0.607399	0.522837	LOC507269, GABRR2, LOC513914, LOC788573, LOC531225, LOC508392, LOC511657, LOC782723, LOC788607, LOC617119, LOC513333, LOC782797	75	1162	8785	1.10884	1	0.999999	99.9982
Annotation Cluster 9	Enrichment Score: 0.47168636317471035
Category	Term	Count	%	PValue	Genes	List Total	Pop Hits	Pop Total	Fold Enrichment	Bonferroni	Benjamini	FDR
UP_SEQ_FEATURE	nucleotide phosphate-binding region:GTP	4	0.220872	0.140563	RERGL, SRPR, ARL6, LOC782954	57	131	5635	3.01862	1	1	84.9041
GOTERM_MF_FAT	GO:0003924~GTPase activity	3	0.165654	0.179934	RERGL, SRPR, LOC782954	82	88	9249	3.84521	1	0.999759	91.0655
SP_PIR_KEYWORDS	gtp-binding	4	0.220872	0.318085	RERGL, SRPR, ARL6, LOC782954	71	208	7349	1.99052	1	0.997249	98.9874
GOTERM_MF_FAT	GO:0005525~GTP binding	4	0.220872	0.459964	RERGL, SRPR, ARL6, LOC782954	82	286	9249	1.57752	1	0.999652	99.9448
GOTERM_MF_FAT	GO:0032561~guanyl ribonucleotide binding	4	0.220872	0.475911	RERGL, SRPR, ARL6, LOC782954	82	293	9249	1.53983	1	0.999571	99.9617
GOTERM_MF_FAT	GO:0019001~guanyl nucleotide binding	4	0.220872	0.482682	RERGL, SRPR, ARL6, LOC782954	82	296	9249	1.52423	1	0.999378	99.9673
SP_PIR_KEYWORDS	nucleotide-binding	8	0.441745	0.587161	RERGL, SRPR, ULK3, OXSR1, CSK, ARL6, LOC782954, ACSF2	71	754	7349	1.09822	1	0.9989	99.9975
Annotation Cluster 10	Enrichment Score: 0.43865997571107074
Category	Term	Count	%	PValue	Genes	List Total	Pop Hits	Pop Total	Fold Enrichment	Bonferroni	Benjamini	FDR
GOTERM_BP_FAT	GO:0044093~positive regulation of molecular function	4	0.220872	0.180659	MYD88, IFT57, EIF2AK3, NKX2-5	75	174	8785	2.69272	1	1	94.6962
GOTERM_BP_FAT	GO:0042981~regulation of apoptosis	4	0.220872	0.454938	IFT57, EIF2AK3, NKX2-5, WWOX	75	295	8785	1.58825	1	0.999999	99.987
GOTERM_BP_FAT	GO:0043067~regulation of programmed cell death	4	0.220872	0.461572	IFT57, EIF2AK3, NKX2-5, WWOX	75	298	8785	1.57226	1	0.999999	99.9891
GOTERM_BP_FAT	GO:0010941~regulation of cell death	4	0.220872	0.463776	IFT57, EIF2AK3, NKX2-5, WWOX	75	299	8785	1.567	1	0.999998	99.9897
Annotation Cluster 11	Enrichment Score: 0.4158428834706072
Category	Term	Count	%	PValue	Genes	List Total	Pop Hits	Pop Total	Fold Enrichment	Bonferroni	Benjamini	FDR
GOTERM_CC_FAT	GO:0034702~ion channel complex	3	0.165654	0.218655	GABRR2, CLIC5, CACNA1G	64	97	6966	3.3663	1	0.976781	94.1625
GOTERM_MF_FAT	GO:0022836~gated channel activity	4	0.220872	0.264851	GABRR2, GABRR1, CLIC5, CACNA1G	82	204	9249	2.21162	1	0.999379	97.6392
GOTERM_MF_FAT	GO:0005216~ion channel activity	4	0.220872	0.418113	GABRR2, GABRR1, CLIC5, CACNA1G	82	268	9249	1.68347	1	0.999888	99.863
GOTERM_MF_FAT	GO:0022838~substrate specific channel activity	4	0.220872	0.425163	GABRR2, GABRR1, CLIC5, CACNA1G	82	271	9249	1.66484	1	0.999787	99.8819
GOTERM_MF_FAT	GO:0022803~passive transmembrane transporter activity	4	0.220872	0.43452	GABRR2, GABRR1, CLIC5, CACNA1G	82	275	9249	1.64062	1	0.999658	99.9033
GOTERM_MF_FAT	GO:0015267~channel activity	4	0.220872	0.43452	GABRR2, GABRR1, CLIC5, CACNA1G	82	275	9249	1.64062	1	0.999658	99.9033
GOTERM_BP_FAT	GO:0006811~ion transport	5	0.276091	0.63164	GABRR2, GABRR1, CLIC5, CACNA1G, ATP5J	75	511	8785	1.14612	1	1	100
Annotation Cluster 12	Enrichment Score: 0.3871751385463621
Category	Term	Count	%	PValue	Genes	List Total	Pop Hits	Pop Total	Fold Enrichment	Bonferroni	Benjamini	FDR
GOTERM_CC_FAT	GO:0012505~endomembrane system	5	0.276091	0.3117	ST3GAL4, SRPR, EIF2AK3, KPNA1, SCAMP5	64	312	6966	1.74429	1	0.989507	98.6441
GOTERM_BP_FAT	GO:0008104~protein localization	6	0.331309	0.322242	SCAMP2, ATG4C, SRPR, CLIC5, KPNA1, SCAMP5	75	446	8785	1.57578	1	0.999999	99.6762
GOTERM_BP_FAT	GO:0015031~protein transport	5	0.276091	0.442817	SCAMP2, ATG4C, SRPR, KPNA1, SCAMP5	75	403	8785	1.45327	1	0.999999	99.982
GOTERM_BP_FAT	GO:0045184~establishment of protein localization	5	0.276091	0.444713	SCAMP2, ATG4C, SRPR, KPNA1, SCAMP5	75	404	8785	1.44967	1	0.999999	99.9828
SP_PIR_KEYWORDS	protein transport	3	0.165654	0.586004	ATG4C, KPNA1, SCAMP5	71	205	7349	1.51474	1	0.999214	99.9975
Annotation Cluster 13	Enrichment Score: 0.3278096451738316
Category	Term	Count	%	PValue	Genes	List Total	Pop Hits	Pop Total	Fold Enrichment	Bonferroni	Benjamini	FDR
GOTERM_BP_FAT	GO:0016310~phosphorylation	8	0.441745	0.147907	NDUFB8, ULK3, OXSR1, RAGE, CSK, EIF2AK3, TRIB1, ATP5J	75	521	8785	1.79859	1	0.999999	90.5491
GOTERM_MF_FAT	GO:0004672~protein kinase activity	7	0.386527	0.165299	FASTKD3, ULK3, OXSR1, RAGE, CSK, EIF2AK3, TRIB1	82	423	9249	1.86655	1	1	88.9183
INTERPRO	IPR000719:Protein kinase, core	5	0.276091	0.208674	ULK3, OXSR1, CSK, EIF2AK3, TRIB1	99	220	9171	2.10537	1	0.999995	94.7783
INTERPRO	IPR017442:Serine/threonine protein kinase-related	4	0.220872	0.293471	ULK3, OXSR1, EIF2AK3, TRIB1	99	177	9171	2.09348	1	0.999967	98.7501
GOTERM_BP_FAT	GO:0006793~phosphorus metabolic process	8	0.441745	0.300894	NDUFB8, ULK3, OXSR1, RAGE, CSK, EIF2AK3, TRIB1, ATP5J	75	646	8785	1.45057	1	0.999998	99.4886
GOTERM_BP_FAT	GO:0006796~phosphate metabolic process	8	0.441745	0.300894	NDUFB8, ULK3, OXSR1, RAGE, CSK, EIF2AK3, TRIB1, ATP5J	75	646	8785	1.45057	1	0.999998	99.4886
GOTERM_BP_FAT	GO:0006468~protein amino acid phosphorylation	6	0.331309	0.325603	ULK3, OXSR1, RAGE, CSK, EIF2AK3, TRIB1	75	448	8785	1.56875	1	0.999998	99.6991
GOTERM_MF_FAT	GO:0000166~nucleotide binding	17	0.938708	0.335506	FASTKD3, RALYL, RERGL, PABPC4, OXSR1, ARL6, ACSF2, TRIB1, MTRR, SFRS13B, SRPR, ULK3, RAGE, MRPL39, CSK, LOC782954, EIF2AK3	82	1615	9249	1.18729	1	0.999813	99.3102
GOTERM_BP_FAT	GO:0007242~intracellular signaling cascade	6	0.331309	0.410362	RERGL, TIRAP, OXSR1, CSK, ARL6, EIF2AK3	75	498	8785	1.41124	1	0.999999	99.9584
INTERPRO	IPR017441:Protein kinase, ATP binding site	3	0.165654	0.585888	ULK3, OXSR1, CSK	99	183	9171	1.51863	1	1	99.9985
SP_PIR_KEYWORDS	nucleotide-binding	8	0.441745	0.587161	RERGL, SRPR, ULK3, OXSR1, CSK, ARL6, LOC782954, ACSF2	71	754	7349	1.09822	1	0.9989	99.9975
GOTERM_MF_FAT	GO:0032553~ribonucleotide binding	12	0.662617	0.602374	FASTKD3, RERGL, SRPR, ULK3, OXSR1, RAGE, CSK, ARL6, EIF2AK3, LOC782954, ACSF2, TRIB1	82	1304	9249	1.03797	1	0.999817	99.9987
GOTERM_MF_FAT	GO:0032555~purine ribonucleotide binding	12	0.662617	0.602374	FASTKD3, RERGL, SRPR, ULK3, OXSR1, RAGE, CSK, ARL6, EIF2AK3, LOC782954, ACSF2, TRIB1	82	1304	9249	1.03797	1	0.999817	99.9987
GOTERM_MF_FAT	GO:0017076~purine nucleotide binding	12	0.662617	0.663575	FASTKD3, RERGL, SRPR, ULK3, OXSR1, RAGE, CSK, ARL6, EIF2AK3, LOC782954, ACSF2, TRIB1	82	1363	9249	0.993039	1	0.999894	99.9998
GOTERM_MF_FAT	GO:0004674~protein serine/threonine kinase activity	3	0.165654	0.708781	OXSR1, RAGE, EIF2AK3	82	280	9249	1.20849	1	0.999919	100
GOTERM_MF_FAT	GO:0005524~ATP binding	8	0.441745	0.802387	FASTKD3, ULK3, OXSR1, RAGE, CSK, EIF2AK3, ACSF2, TRIB1	82	1018	9249	0.886387	1	0.999993	100
GOTERM_MF_FAT	GO:0032559~adenyl ribonucleotide binding	8	0.441745	0.809813	FASTKD3, ULK3, OXSR1, RAGE, CSK, EIF2AK3, ACSF2, TRIB1	82	1027	9249	0.878619	1	0.999986	100
GOTERM_MF_FAT	GO:0030554~adenyl nucleotide binding	8	0.441745	0.851397	FASTKD3, ULK3, OXSR1, RAGE, CSK, EIF2AK3, ACSF2, TRIB1	82	1083	9249	0.833187	1	0.999984	100
GOTERM_MF_FAT	GO:0001883~purine nucleoside binding	8	0.441745	0.858014	FASTKD3, ULK3, OXSR1, RAGE, CSK, EIF2AK3, ACSF2, TRIB1	82	1093	9249	0.825564	1	0.999982	100
GOTERM_MF_FAT	GO:0001882~nucleoside binding	8	0.441745	0.861872	FASTKD3, ULK3, OXSR1, RAGE, CSK, EIF2AK3, ACSF2, TRIB1	82	1099	9249	0.821057	1	0.999978	100
SP_PIR_KEYWORDS	atp-binding	4	0.220872	0.894905	ULK3, OXSR1, CSK, ACSF2	71	537	7349	0.771002	1	0.999973	100
Annotation Cluster 14	Enrichment Score: 0.31368031356870063
Category	Term	Count	%	PValue	Genes	List Total	Pop Hits	Pop Total	Fold Enrichment	Bonferroni	Benjamini	FDR
GOTERM_CC_FAT	GO:0005578~proteinaceous extracellular matrix	3	0.165654	0.436082	SPOCK2, COL27A1, CHAD	64	163	6966	2.00326	1	0.993208	99.8634
GOTERM_CC_FAT	GO:0031012~extracellular matrix	3	0.165654	0.481642	SPOCK2, COL27A1, CHAD	64	178	6966	1.83445	1	0.981835	99.9482
GOTERM_CC_FAT	GO:0044421~extracellular region part	5	0.276091	0.545339	VEGFC, IL16, SPOCK2, COL27A1, CHAD	64	427	6966	1.27452	1	0.987361	99.9886
Annotation Cluster 15	Enrichment Score: 0.31249968100593883
Category	Term	Count	%	PValue	Genes	List Total	Pop Hits	Pop Total	Fold Enrichment	Bonferroni	Benjamini	FDR
GOTERM_CC_FAT	GO:0031224~intrinsic to membrane	32	1.76698	0.265186	CPLX3, LOC531225, IFITM1, NDUFB8, TIRAP, SDC2, LOC507269, LOC788573, MYD88, ST3GAL4, LOC511657, LRRC59, LOC782797, LOC617104, SCAMP5, LOC513914, SCAMP2, IMMT, LOC782723, PIGR, LOC513333, GABRR2, TRDN, GABRR1, TMEM136, LOC777594, CLIC5, LOC508392, CACNA1G, FOXRED1, LOC788607, LOC617119, KPNA1	64	3101	6966	1.12319	1	0.984655	97.1212
GOTERM_CC_FAT	GO:0016021~integral to membrane	29	1.60133	0.465794	LOC531225, IFITM1, NDUFB8, SDC2, LOC507269, LOC788573, ST3GAL4, LRRC59, LOC511657, LOC782797, LOC617104, SCAMP5, LOC513914, SCAMP2, IMMT, LOC782723, PIGR, LOC513333, GABRR2, TRDN, GABRR1, TMEM136, LOC777594, CLIC5, LOC508392, CACNA1G, FOXRED1, LOC788607, LOC617119, KPNA1	64	3006	6966	1.05006	1	0.982151	99.9267
SP_PIR_KEYWORDS	transmembrane	12	0.662617	0.934882	GABRR2, TMEM136, IFITM1, ST3GAL4, NDUFB8, CLIC5, LRRC59, FOXRED1, PIGR, SDC2, LOC617104, SCAMP5	71	1639	7349	0.757831	1	0.999992	100
Annotation Cluster 16	Enrichment Score: 0.29281495894469767
Category	Term	Count	%	PValue	Genes	List Total	Pop Hits	Pop Total	Fold Enrichment	Bonferroni	Benjamini	FDR
GOTERM_BP_FAT	GO:0006915~apoptosis	3	0.165654	0.472591	FASTKD3, IFT57, EIF2AK3	75	188	8785	1.86915	1	0.999998	99.992
GOTERM_BP_FAT	GO:0012501~programmed cell death	3	0.165654	0.483647	FASTKD3, IFT57, EIF2AK3	75	192	8785	1.83021	1	0.999998	99.9941
GOTERM_BP_FAT	GO:0008219~cell death	3	0.165654	0.536768	FASTKD3, IFT57, EIF2AK3	75	212	8785	1.65755	1	0.999999	99.9988
GOTERM_BP_FAT	GO:0016265~death	3	0.165654	0.549464	FASTKD3, IFT57, EIF2AK3	75	217	8785	1.61935	1	0.999999	99.9992
Annotation Cluster 17	Enrichment Score: 0.21871167526619237
Category	Term	Count	%	PValue	Genes	List Total	Pop Hits	Pop Total	Fold Enrichment	Bonferroni	Benjamini	FDR
GOTERM_CC_FAT	GO:0005576~extracellular region	12	0.662617	0.176044	AMBP, VEGFC, LOC506110, IL16, SPOCK2, COL27A1, NPPB, PGCP, PIGR, CXCL12, NPPA, CHAD	64	892	6966	1.46427	1	0.991127	89.2416
SP_PIR_KEYWORDS	Secreted	8	0.441745	0.318845	AMBP, LOC506110, IL16, NPPB, PGCP, PIGR, NPPA, CHAD	71	583	7349	1.42034	1	0.995371	99.0009
SP_PIR_KEYWORDS	signal	9	0.496963	0.710964	AMBP, GABRR2, VEGFC, LOC506110, PGCP, PIGR, SDC2, NPPA, CHAD	71	960	7349	0.970379	1	0.999522	100
UP_SEQ_FEATURE	signal peptide	9	0.496963	0.761141	AMBP, GABRR2, VEGFC, LOC506110, PGCP, PIGR, SDC2, NPPA, CHAD	57	960	5635	0.926809	1	1	100
UP_SEQ_FEATURE	disulfide bond	7	0.386527	0.78975	AMBP, GABRR2, NPPB, NGB, PIGR, NPPA, CHAD	57	764	5635	0.905782	1	1	100
SP_PIR_KEYWORDS	disulfide bond	7	0.386527	0.790532	AMBP, GABRR2, NPPB, NGB, PIGR, NPPA, CHAD	71	802	7349	0.903428	1	0.999866	100
SP_PIR_KEYWORDS	glycoprotein	7	0.386527	0.946708	AMBP, GABRR2, LOC506110, PGCP, PIGR, SDC2, CHAD	71	1048	7349	0.691364	1	0.999995	100
UP_SEQ_FEATURE	glycosylation site:N-linked (GlcNAc...)	5	0.276091	0.991216	AMBP, GABRR2, LOC506110, PGCP, PIGR	57	961	5635	0.514358	1	1	100
Annotation Cluster 18	Enrichment Score: 0.14077264536118939
Category	Term	Count	%	PValue	Genes	List Total	Pop Hits	Pop Total	Fold Enrichment	Bonferroni	Benjamini	FDR
SP_PIR_KEYWORDS	ribosomal protein	3	0.165654	0.44645	LOC781416, MRPL27, MRPL39	71	158	7349	1.96532	1	0.997693	99.917
GOTERM_CC_FAT	GO:0005840~ribosome	3	0.165654	0.549771	LOC781416, MRPL27, MRPL39	64	202	6966	1.61649	1	0.985489	99.9898
GOTERM_CC_FAT	GO:0030529~ribonucleoprotein complex	3	0.165654	0.830454	LOC781416, MRPL27, MRPL39	64	348	6966	0.938308	1	0.999671	100
GOTERM_CC_FAT	GO:0043232~intracellular non-membrane-bounded organelle	6	0.331309	0.984993	LOC781416, MRPL27, IFT57, CLIC5, LRRC59, MRPL39	64	1148	6966	0.56887	1	1	100
GOTERM_CC_FAT	GO:0043228~non-membrane-bounded organelle	6	0.331309	0.984993	LOC781416, MRPL27, IFT57, CLIC5, LRRC59, MRPL39	64	1148	6966	0.56887	1	1	100
Annotation Cluster 19	Enrichment Score: 0.09628909358509727
Category	Term	Count	%	PValue	Genes	List Total	Pop Hits	Pop Total	Fold Enrichment	Bonferroni	Benjamini	FDR
SP_PIR_KEYWORDS	metal-binding	10	0.552181	0.638416	AEBP2, MPI, CPPED1, RSAD1, CA3, NGB, PGCP, CA2, COX5A, CYP19A1	71	1010	7349	1.02482	1	0.998899	99.9995
GOTERM_MF_FAT	GO:0043167~ion binding	21	1.15958	0.675522	AEBP2, NCALD, CPPED1, SPOCK2, SUSD1, RSAD1, OXSR1, COX5A, MTRR, GABRR2, AMBP, MPI, MACF1, CLIC5, NUDT7, CA3, NGB, ZFAT, CA2, PGCP, CYP19A1	82	2439	9249	0.971155	1	0.999877	99.9999
GOTERM_MF_FAT	GO:0046872~metal ion binding	19	1.04914	0.806015	AEBP2, NCALD, CPPED1, SPOCK2, SUSD1, RSAD1, OXSR1, COX5A, MTRR, AMBP, MPI, MACF1, NUDT7, CA3, NGB, ZFAT, CA2, PGCP, CYP19A1	82	2387	9249	0.897805	1	0.99999	100
GOTERM_MF_FAT	GO:0043169~cation binding	19	1.04914	0.822447	AEBP2, NCALD, CPPED1, SPOCK2, SUSD1, RSAD1, OXSR1, COX5A, MTRR, AMBP, MPI, MACF1, NUDT7, CA3, NGB, ZFAT, CA2, PGCP, CYP19A1	82	2415	9249	0.887396	1	0.999986	100
GOTERM_MF_FAT	GO:0046914~transition metal ion binding	13	0.717835	0.834205	AEBP2, RSAD1, COX5A, MTRR, AMBP, MPI, NUDT7, CA3, CA2, PGCP, ZFAT, NGB, CYP19A1	82	1698	9249	0.863548	1	0.999986	100
SP_PIR_KEYWORDS	zinc	5	0.276091	0.892432	AEBP2, MPI, CA3, PGCP, CA2	71	670	7349	0.772441	1	0.999978	100
GOTERM_MF_FAT	GO:0008270~zinc ion binding	6	0.331309	0.995256	AEBP2, MPI, CA3, ZFAT, PGCP, CA2	82	1367	9249	0.495067	1	1	100
Annotation Cluster 20	Enrichment Score: 0.06862080441657228
Category	Term	Count	%	PValue	Genes	List Total	Pop Hits	Pop Total	Fold Enrichment	Bonferroni	Benjamini	FDR
SP_PIR_KEYWORDS	transcription regulation	4	0.220872	0.752941	AEBP2, IL16, IFT57, BHLHE41	71	407	7349	1.01727	1	0.999747	100
GOTERM_BP_FAT	GO:0006350~transcription	4	0.220872	0.791867	AEBP2, IL16, IFT57, BHLHE41	75	492	8785	0.952304	1	1	100
SP_PIR_KEYWORDS	Transcription	4	0.220872	0.837575	AEBP2, IL16, IFT57, BHLHE41	71	473	7349	0.875324	1	0.999936	100
GOTERM_BP_FAT	GO:0045449~regulation of transcription	8	0.441745	0.877163	AEBP2, MYD88, IL16, IFT57, POU2F3, ASCC1, BHLHE41, NKX2-5	75	1166	8785	0.803659	1	1	100
SP_PIR_KEYWORDS	dna-binding	3	0.165654	0.923623	AEBP2, IFT57, NKX2-5	71	432	7349	0.718799	1	0.999991	100
GOTERM_MF_FAT	GO:0003677~DNA binding	6	0.331309	0.957775	AEBP2, IFT57, POU2F3, BHLHE41, NKX2-5, TCF7L1	82	1038	9249	0.651981	1	1	100
Annotation Cluster 21	Enrichment Score: 0.047625149654335154
Category	Term	Count	%	PValue	Genes	List Total	Pop Hits	Pop Total	Fold Enrichment	Bonferroni	Benjamini	FDR
SP_PIR_KEYWORDS	membrane	17	0.938708	0.805874	CPLX3, NDUFB8, PIGR, COX5A, SDC2, GABRR2, TMEM136, SRPR, ST3GAL4, CLIC5, LRRC59, FOXRED1, CSK, LOC617104, CYP19A1, ATP5J, SCAMP5	71	1963	7349	0.896393	1	0.999879	100
UP_SEQ_FEATURE	transmembrane region	10	0.552181	0.893287	GABRR2, TMEM136, NDUFB8, CLIC5, LRRC59, FOXRED1, PIGR, SDC2, LOC617104, SCAMP5	57	1235	5635	0.800483	1	1	100
UP_SEQ_FEATURE	topological domain:Extracellular	4	0.220872	0.906293	GABRR2, PIGR, SDC2, SCAMP5	57	527	5635	0.750358	1	1	100
SP_PIR_KEYWORDS	transmembrane	12	0.662617	0.934882	GABRR2, TMEM136, IFITM1, ST3GAL4, NDUFB8, CLIC5, LRRC59, FOXRED1, PIGR, SDC2, LOC617104, SCAMP5	71	1639	7349	0.757831	1	0.999992	100
UP_SEQ_FEATURE	topological domain:Cytoplasmic	5	0.276091	0.947524	GABRR2, LRRC59, PIGR, SDC2, SCAMP5	57	739	5635	0.668874	1	1	100
Annotation Cluster 22	Enrichment Score: 0.022715557300095772
Category	Term	Count	%	PValue	Genes	List Total	Pop Hits	Pop Total	Fold Enrichment	Bonferroni	Benjamini	FDR
GOTERM_BP_FAT	GO:0045449~regulation of transcription	8	0.441745	0.877163	AEBP2, MYD88, IL16, IFT57, POU2F3, ASCC1, BHLHE41, NKX2-5	75	1166	8785	0.803659	1	1	100
GOTERM_MF_FAT	GO:0030528~transcription regulator activity	4	0.220872	0.955527	AEBP2, POU2F3, BHLHE41, NKX2-5	82	715	9249	0.631008	1	1	100
GOTERM_MF_FAT	GO:0003677~DNA binding	6	0.331309	0.957775	AEBP2, IFT57, POU2F3, BHLHE41, NKX2-5, TCF7L1	82	1038	9249	0.651981	1	1	100
GOTERM_BP_FAT	GO:0006355~regulation of transcription, DNA-dependent	4	0.220872	0.978206	AEBP2, POU2F3, BHLHE41, NKX2-5	75	845	8785	0.554477	1	1	100
GOTERM_BP_FAT	GO:0051252~regulation of RNA metabolic process	4	0.220872	0.980405	AEBP2, POU2F3, BHLHE41, NKX2-5	75	860	8785	0.544806	1	1	100

## Sheet: Chromium_gene_clusters
Annotation Cluster 1	Enrichment Score: 1.723761321535545
Category	Term	Count	%	PValue	Genes	List Total	Pop Hits	Pop Total	Fold Enrichment	Bonferroni	Benjamini	FDR
INTERPRO	IPR011497:Protease inhibitor, Kazal-type	3	0.165654	0.00946042	SLCO1B3, SLCO1A2, SPOCK2	99	14	9171	19.8506	0.861535	0.861535	11.2996
SMART	SM00280:KAZAL	3	0.165654	0.0246499	SLCO1B3, SLCO1A2, SPOCK2	44	25	4364	11.9018	0.698209	0.698209	21.1952
INTERPRO	IPR002350:Proteinase inhibitor I1, Kazal	3	0.165654	0.0289062	SLCO1B3, SLCO1A2, SPOCK2	99	25	9171	11.1164	0.99776	0.952667	30.9272
Annotation Cluster 2	Enrichment Score: 0.9134783564672883
Category	Term	Count	%	PValue	Genes	List Total	Pop Hits	Pop Total	Fold Enrichment	Bonferroni	Benjamini	FDR
GOTERM_MF_FAT	GO:0005506~iron ion binding	6	0.331309	0.0532377	AMBP, RSAD1, NGB, COX5A, CYP19A1, MTRR	82	233	9249	2.90453	0.999898	0.999898	48.6284
SP_PIR_KEYWORDS	heme	3	0.165654	0.166533	NGB, COX5A, CYP19A1	71	77	7349	4.03274	1	0.9991	88.7545
SP_PIR_KEYWORDS	iron	4	0.220872	0.205044	RSAD1, NGB, COX5A, CYP19A1	71	164	7349	2.52456	1	0.999148	93.6245
Annotation Cluster 3	Enrichment Score: 0.8468474030265366
Category	Term	Count	%	PValue	Genes	List Total	Pop Hits	Pop Total	Fold Enrichment	Bonferroni	Benjamini	FDR
GOTERM_MF_FAT	GO:0005506~iron ion binding	6	0.331309	0.0532377	AMBP, RSAD1, NGB, COX5A, CYP19A1, MTRR	82	233	9249	2.90453	0.999898	0.999898	48.6284
GOTERM_MF_FAT	GO:0020037~heme binding	3	0.165654	0.224647	AMBP, NGB, CYP19A1	82	102	9249	3.31743	1	0.999806	95.4856
GOTERM_MF_FAT	GO:0046906~tetrapyrrole binding	3	0.165654	0.240845	AMBP, NGB, CYP19A1	82	107	9249	3.16241	1	0.999554	96.5088
Annotation Cluster 4	Enrichment Score: 0.8215056209048444
Category	Term	Count	%	PValue	Genes	List Total	Pop Hits	Pop Total	Fold Enrichment	Bonferroni	Benjamini	FDR
SMART	SM00369:LRR_TYP	3	0.165654	0.0833763	LRRC59, CNOT6, CHAD	44	49	4364	6.07236	0.984683	0.876238	56.432
INTERPRO	IPR003591:Leucine-rich repeat, typical subtype	3	0.165654	0.0962387	LRRC59, CNOT6, CHAD	99	49	9171	5.67161	1	0.999102	72.0975
SP_PIR_KEYWORDS	leucine-rich repeat	3	0.165654	0.250081	LRRC59, CNOT6, CHAD	71	101	7349	3.07447	1	0.999381	96.8328
INTERPRO	IPR001611:Leucine-rich repeat	3	0.165654	0.257932	LRRC59, CNOT6, CHAD	99	92	9171	3.02075	1	0.999968	97.6788
Annotation Cluster 5	Enrichment Score: 0.7036360553652212
Category	Term	Count	%	PValue	Genes	List Total	Pop Hits	Pop Total	Fold Enrichment	Bonferroni	Benjamini	FDR
GOTERM_BP_FAT	GO:0048667~cell morphogenesis involved in neuron differentiation	3	0.165654	0.0984822	LOC506110, CLIC5, CXCL12	75	63	8785	5.57778	1	1	78.304
GOTERM_BP_FAT	GO:0000904~cell morphogenesis involved in differentiation	3	0.165654	0.134239	LOC506110, CLIC5, CXCL12	75	76	8785	4.62368	1	1	88.0511
GOTERM_BP_FAT	GO:0048666~neuron development	3	0.165654	0.205906	LOC506110, CLIC5, CXCL12	75	100	8785	3.514	1	0.999999	96.6562
GOTERM_BP_FAT	GO:0000902~cell morphogenesis	3	0.165654	0.224484	LOC506110, CLIC5, CXCL12	75	106	8785	3.31509	1	0.999999	97.6411
GOTERM_BP_FAT	GO:0030030~cell projection organization	3	0.165654	0.249444	LOC506110, CLIC5, CXCL12	75	114	8785	3.08246	1	0.999999	98.5435
GOTERM_BP_FAT	GO:0030182~neuron differentiation	3	0.165654	0.271368	LOC506110, CLIC5, CXCL12	75	121	8785	2.90413	1	0.999998	99.0591
GOTERM_BP_FAT	GO:0032989~cellular component morphogenesis	3	0.165654	0.287027	LOC506110, CLIC5, CXCL12	75	126	8785	2.78889	1	0.999998	99.3169
Annotation Cluster 6	Enrichment Score: 0.6363041451672998
Category	Term	Count	%	PValue	Genes	List Total	Pop Hits	Pop Total	Fold Enrichment	Bonferroni	Benjamini	FDR
GOTERM_CC_FAT	GO:0030054~cell junction	6	0.331309	0.0352887	GABRR2, CPLX3, CLDN17, PKP3, CSK, SCAMP5	64	202	6966	3.23298	0.987512	0.987512	33.8764
GOTERM_CC_FAT	GO:0045202~synapse	4	0.220872	0.143064	GABRR2, CPLX3, GABRR1, SCAMP5	64	145	6966	3.00259	1	0.990986	83.0961
SP_PIR_KEYWORDS	cell junction	4	0.220872	0.14392	GABRR2, CPLX3, PKP3, SCAMP5	71	138	7349	3.0002	1	1	84.4961
SP_PIR_KEYWORDS	synapse	3	0.165654	0.156455	GABRR2, CPLX3, SCAMP5	71	74	7349	4.19623	1	0.999998	87.0104
GOTERM_CC_FAT	GO:0005911~cell-cell junction	3	0.165654	0.205362	CLDN17, PKP3, CSK	64	93	6966	3.51109	1	0.990665	92.9111
GOTERM_CC_FAT	GO:0044459~plasma membrane part	7	0.386527	0.638718	GABRR2, CPLX3, CLDN17, PKP3, CACNA1G, CSK, SCAMP5	64	715	6966	1.0656	1	0.993045	99.9992
GOTERM_CC_FAT	GO:0005886~plasma membrane	11	0.607399	0.648533	AMBP, GABRR2, CPLX3, CLDN17, CLIC5, PKP3, CACNA1G, PIGR, CSK, AGTRAP, SCAMP5	64	1186	6966	1.00951	1	0.992601	99.9994
SP_PIR_KEYWORDS	cell membrane	4	0.220872	0.839705	GABRR2, PIGR, CSK, SCAMP5	71	475	7349	0.871638	1	0.999917	100
Annotation Cluster 7	Enrichment Score: 0.5508751885403113
Category	Term	Count	%	PValue	Genes	List Total	Pop Hits	Pop Total	Fold Enrichment	Bonferroni	Benjamini	FDR
GOTERM_CC_FAT	GO:0005739~mitochondrion	12	0.662617	0.0613585	PTCD3, IMMT, NDUFB8, MRPL27, LRRC59, FOXRED1, RSAD1, MRPL39, COX5A, ACSF2, WWOX, ATP5J	64	731	6966	1.78676	0.999558	0.978987	51.764
GOTERM_CC_FAT	GO:0044455~mitochondrial membrane part	3	0.165654	0.0721884	IMMT, NDUFB8, ATP5J	64	49	6966	6.6639	0.999893	0.952499	57.797
SP_PIR_KEYWORDS	transit peptide	6	0.331309	0.159693	PTCD3, NDUFB8, RSAD1, COX5A, ACSF2, ATP5J	71	302	7349	2.05643	1	0.999868	87.5962
KEGG_PATHWAY	bta05012:Parkinson's disease	4	0.220872	0.173518	NDUFB8, UBE2J1, COX5A, ATP5J	57	127	4940	2.72966	0.999999	0.999999	86.2436
UP_SEQ_FEATURE	transit peptide:Mitochondrion	6	0.331309	0.17428	PTCD3, NDUFB8, RSAD1, COX5A, ACSF2, ATP5J	57	299	5635	1.98381	1	1	90.8398
GOTERM_CC_FAT	GO:0031090~organelle membrane	8	0.441745	0.216248	IMMT, ST3GAL4, NDUFB8, SRPR, COX5A, EIF2AK3, ATP5J, SCAMP5	64	542	6966	1.60655	1	0.985689	93.9521
KEGG_PATHWAY	bta05016:Huntington's disease	4	0.220872	0.303059	NDUFB8, IFT57, COX5A, ATP5J	57	170	4940	2.03922	1	0.998495	97.6673
SP_PIR_KEYWORDS	mitochondrion	7	0.386527	0.347538	PTCD3, NDUFB8, MRPL27, RSAD1, COX5A, ACSF2, ATP5J	71	504	7349	1.4376	1	0.99583	99.4038
GOTERM_CC_FAT	GO:0005743~mitochondrial inner membrane	4	0.220872	0.360368	IMMT, NDUFB8, COX5A, ATP5J	64	236	6966	1.84481	1	0.99296	99.4172
GOTERM_CC_FAT	GO:0019866~organelle inner membrane	4	0.220872	0.372818	IMMT, NDUFB8, COX5A, ATP5J	64	241	6966	1.80654	1	0.991287	99.5352
SP_PIR_KEYWORDS	mitochondrion inner membrane	3	0.165654	0.386661	NDUFB8, COX5A, ATP5J	71	140	7349	2.21801	1	0.996945	99.716
KEGG_PATHWAY	bta00190:Oxidative phosphorylation	3	0.165654	0.436332	NDUFB8, COX5A, ATP5J	57	130	4940	2	1	0.998971	99.7439
GOTERM_CC_FAT	GO:0031967~organelle envelope	5	0.276091	0.446565	IMMT, NDUFB8, COX5A, KPNA1, ATP5J	64	377	6966	1.44355	1	0.991867	99.8899
GOTERM_CC_FAT	GO:0031975~envelope	5	0.276091	0.448607	IMMT, NDUFB8, COX5A, KPNA1, ATP5J	64	378	6966	1.43973	1	0.989318	99.8945
GOTERM_CC_FAT	GO:0044429~mitochondrial part	5	0.276091	0.456755	IMMT, NDUFB8, LRRC59, COX5A, ATP5J	64	382	6966	1.42466	1	0.987463	99.9111
GOTERM_CC_FAT	GO:0031966~mitochondrial membrane	4	0.220872	0.458305	IMMT, NDUFB8, COX5A, ATP5J	64	276	6966	1.57745	1	0.984316	99.914
GOTERM_CC_FAT	GO:0005740~mitochondrial envelope	4	0.220872	0.488921	IMMT, NDUFB8, COX5A, ATP5J	64	289	6966	1.50649	1	0.979749	99.956
KEGG_PATHWAY	bta05010:Alzheimer's disease	3	0.165654	0.536197	NDUFB8, COX5A, ATP5J	57	157	4940	1.65605	1	0.999007	99.9664
Annotation Cluster 8	Enrichment Score: 0.5088965313145567
Category	Term	Count	%	PValue	Genes	List Total	Pop Hits	Pop Total	Fold Enrichment	Bonferroni	Benjamini	FDR
GOTERM_MF_FAT	GO:0004984~olfactory receptor activity	10	0.552181	0.171052	LOC507269, LOC513914, LOC788573, LOC531225, LOC508392, LOC511657, LOC782723, LOC788607, LOC617119, LOC513333, LOC782797	82	714	9249	1.57973	1	0.999973	89.8133
GOTERM_BP_FAT	GO:0007166~cell surface receptor linked signal transduction	15	0.828272	0.332519	LOC513914, LOC531225, TIRAP, LOC782723, LOC513333, GABRR2, LOC507269, LOC788573, VEGFC, MYD88, LOC511657, LOC508392, LOC788607, LOC617119, EIF2AK3, LOC782797	75	1450	8785	1.21172	1	0.999997	99.7415
GOTERM_BP_FAT	GO:0007186~G-protein coupled receptor protein signaling pathway	11	0.607399	0.522837	LOC507269, GABRR2, LOC513914, LOC788573, LOC531225, LOC508392, LOC511657, LOC782723, LOC788607, LOC617119, LOC513333, LOC782797	75	1162	8785	1.10884	1	0.999999	99.9982
Annotation Cluster 9	Enrichment Score: 0.47168636317471035
Category	Term	Count	%	PValue	Genes	List Total	Pop Hits	Pop Total	Fold Enrichment	Bonferroni	Benjamini	FDR
UP_SEQ_FEATURE	nucleotide phosphate-binding region:GTP	4	0.220872	0.140563	RERGL, SRPR, ARL6, LOC782954	57	131	5635	3.01862	1	1	84.9041
GOTERM_MF_FAT	GO:0003924~GTPase activity	3	0.165654	0.179934	RERGL, SRPR, LOC782954	82	88	9249	3.84521	1	0.999759	91.0655
SP_PIR_KEYWORDS	gtp-binding	4	0.220872	0.318085	RERGL, SRPR, ARL6, LOC782954	71	208	7349	1.99052	1	0.997249	98.9874
GOTERM_MF_FAT	GO:0005525~GTP binding	4	0.220872	0.459964	RERGL, SRPR, ARL6, LOC782954	82	286	9249	1.57752	1	0.999652	99.9448
GOTERM_MF_FAT	GO:0032561~guanyl ribonucleotide binding	4	0.220872	0.475911	RERGL, SRPR, ARL6, LOC782954	82	293	9249	1.53983	1	0.999571	99.9617
GOTERM_MF_FAT	GO:0019001~guanyl nucleotide binding	4	0.220872	0.482682	RERGL, SRPR, ARL6, LOC782954	82	296	9249	1.52423	1	0.999378	99.9673
SP_PIR_KEYWORDS	nucleotide-binding	8	0.441745	0.587161	RERGL, SRPR, ULK3, OXSR1, CSK, ARL6, LOC782954, ACSF2	71	754	7349	1.09822	1	0.9989	99.9975
Annotation Cluster 10	Enrichment Score: 0.43865997571107074
Category	Term	Count	%	PValue	Genes	List Total	Pop Hits	Pop Total	Fold Enrichment	Bonferroni	Benjamini	FDR
GOTERM_BP_FAT	GO:0044093~positive regulation of molecular function	4	0.220872	0.180659	MYD88, IFT57, EIF2AK3, NKX2-5	75	174	8785	2.69272	1	1	94.6962
GOTERM_BP_FAT	GO:0042981~regulation of apoptosis	4	0.220872	0.454938	IFT57, EIF2AK3, NKX2-5, WWOX	75	295	8785	1.58825	1	0.999999	99.987
GOTERM_BP_FAT	GO:0043067~regulation of programmed cell death	4	0.220872	0.461572	IFT57, EIF2AK3, NKX2-5, WWOX	75	298	8785	1.57226	1	0.999999	99.9891
GOTERM_BP_FAT	GO:0010941~regulation of cell death	4	0.220872	0.463776	IFT57, EIF2AK3, NKX2-5, WWOX	75	299	8785	1.567	1	0.999998	99.9897
Annotation Cluster 11	Enrichment Score: 0.4158428834706072
Category	Term	Count	%	PValue	Genes	List Total	Pop Hits	Pop Total	Fold Enrichment	Bonferroni	Benjamini	FDR
GOTERM_CC_FAT	GO:0034702~ion channel complex	3	0.165654	0.218655	GABRR2, CLIC5, CACNA1G	64	97	6966	3.3663	1	0.976781	94.1625
GOTERM_MF_FAT	GO:0022836~gated channel activity	4	0.220872	0.264851	GABRR2, GABRR1, CLIC5, CACNA1G	82	204	9249	2.21162	1	0.999379	97.6392
GOTERM_MF_FAT	GO:0005216~ion channel activity	4	0.220872	0.418113	GABRR2, GABRR1, CLIC5, CACNA1G	82	268	9249	1.68347	1	0.999888	99.863
GOTERM_MF_FAT	GO:0022838~substrate specific channel activity	4	0.220872	0.425163	GABRR2, GABRR1, CLIC5, CACNA1G	82	271	9249	1.66484	1	0.999787	99.8819
GOTERM_MF_FAT	GO:0022803~passive transmembrane transporter activity	4	0.220872	0.43452	GABRR2, GABRR1, CLIC5, CACNA1G	82	275	9249	1.64062	1	0.999658	99.9033
GOTERM_MF_FAT	GO:0015267~channel activity	4	0.220872	0.43452	GABRR2, GABRR1, CLIC5, CACNA1G	82	275	9249	1.64062	1	0.999658	99.9033
GOTERM_BP_FAT	GO:0006811~ion transport	5	0.276091	0.63164	GABRR2, GABRR1, CLIC5, CACNA1G, ATP5J	75	511	8785	1.14612	1	1	100
Annotation Cluster 12	Enrichment Score: 0.3871751385463621
Category	Term	Count	%	PValue	Genes	List Total	Pop Hits	Pop Total	Fold Enrichment	Bonferroni	Benjamini	FDR
GOTERM_CC_FAT	GO:0012505~endomembrane system	5	0.276091	0.3117	ST3GAL4, SRPR, EIF2AK3, KPNA1, SCAMP5	64	312	6966	1.74429	1	0.989507	98.6441
GOTERM_BP_FAT	GO:0008104~protein localization	6	0.331309	0.322242	SCAMP2, ATG4C, SRPR, CLIC5, KPNA1, SCAMP5	75	446	8785	1.57578	1	0.999999	99.6762
GOTERM_BP_FAT	GO:0015031~protein transport	5	0.276091	0.442817	SCAMP2, ATG4C, SRPR, KPNA1, SCAMP5	75	403	8785	1.45327	1	0.999999	99.982
GOTERM_BP_FAT	GO:0045184~establishment of protein localization	5	0.276091	0.444713	SCAMP2, ATG4C, SRPR, KPNA1, SCAMP5	75	404	8785	1.44967	1	0.999999	99.9828
SP_PIR_KEYWORDS	protein transport	3	0.165654	0.586004	ATG4C, KPNA1, SCAMP5	71	205	7349	1.51474	1	0.999214	99.9975
Annotation Cluster 13	Enrichment Score: 0.3278096451738316
Category	Term	Count	%	PValue	Genes	List Total	Pop Hits	Pop Total	Fold Enrichment	Bonferroni	Benjamini	FDR
GOTERM_BP_FAT	GO:0016310~phosphorylation	8	0.441745	0.147907	NDUFB8, ULK3, OXSR1, RAGE, CSK, EIF2AK3, TRIB1, ATP5J	75	521	8785	1.79859	1	0.999999	90.5491
GOTERM_MF_FAT	GO:0004672~protein kinase activity	7	0.386527	0.165299	FASTKD3, ULK3, OXSR1, RAGE, CSK, EIF2AK3, TRIB1	82	423	9249	1.86655	1	1	88.9183
INTERPRO	IPR000719:Protein kinase, core	5	0.276091	0.208674	ULK3, OXSR1, CSK, EIF2AK3, TRIB1	99	220	9171	2.10537	1	0.999995	94.7783
INTERPRO	IPR017442:Serine/threonine protein kinase-related	4	0.220872	0.293471	ULK3, OXSR1, EIF2AK3, TRIB1	99	177	9171	2.09348	1	0.999967	98.7501
GOTERM_BP_FAT	GO:0006793~phosphorus metabolic process	8	0.441745	0.300894	NDUFB8, ULK3, OXSR1, RAGE, CSK, EIF2AK3, TRIB1, ATP5J	75	646	8785	1.45057	1	0.999998	99.4886
GOTERM_BP_FAT	GO:0006796~phosphate metabolic process	8	0.441745	0.300894	NDUFB8, ULK3, OXSR1, RAGE, CSK, EIF2AK3, TRIB1, ATP5J	75	646	8785	1.45057	1	0.999998	99.4886
GOTERM_BP_FAT	GO:0006468~protein amino acid phosphorylation	6	0.331309	0.325603	ULK3, OXSR1, RAGE, CSK, EIF2AK3, TRIB1	75	448	8785	1.56875	1	0.999998	99.6991
GOTERM_MF_FAT	GO:0000166~nucleotide binding	17	0.938708	0.335506	FASTKD3, RALYL, RERGL, PABPC4, OXSR1, ARL6, ACSF2, TRIB1, MTRR, SFRS13B, SRPR, ULK3, RAGE, MRPL39, CSK, LOC782954, EIF2AK3	82	1615	9249	1.18729	1	0.999813	99.3102
GOTERM_BP_FAT	GO:0007242~intracellular signaling cascade	6	0.331309	0.410362	RERGL, TIRAP, OXSR1, CSK, ARL6, EIF2AK3	75	498	8785	1.41124	1	0.999999	99.9584
INTERPRO	IPR017441:Protein kinase, ATP binding site	3	0.165654	0.585888	ULK3, OXSR1, CSK	99	183	9171	1.51863	1	1	99.9985
SP_PIR_KEYWORDS	nucleotide-binding	8	0.441745	0.587161	RERGL, SRPR, ULK3, OXSR1, CSK, ARL6, LOC782954, ACSF2	71	754	7349	1.09822	1	0.9989	99.9975
GOTERM_MF_FAT	GO:0032553~ribonucleotide binding	12	0.662617	0.602374	FASTKD3, RERGL, SRPR, ULK3, OXSR1, RAGE, CSK, ARL6, EIF2AK3, LOC782954, ACSF2, TRIB1	82	1304	9249	1.03797	1	0.999817	99.9987
GOTERM_MF_FAT	GO:0032555~purine ribonucleotide binding	12	0.662617	0.602374	FASTKD3, RERGL, SRPR, ULK3, OXSR1, RAGE, CSK, ARL6, EIF2AK3, LOC782954, ACSF2, TRIB1	82	1304	9249	1.03797	1	0.999817	99.9987
GOTERM_MF_FAT	GO:0017076~purine nucleotide binding	12	0.662617	0.663575	FASTKD3, RERGL, SRPR, ULK3, OXSR1, RAGE, CSK, ARL6, EIF2AK3, LOC782954, ACSF2, TRIB1	82	1363	9249	0.993039	1	0.999894	99.9998
GOTERM_MF_FAT	GO:0004674~protein serine/threonine kinase activity	3	0.165654	0.708781	OXSR1, RAGE, EIF2AK3	82	280	9249	1.20849	1	0.999919	100
GOTERM_MF_FAT	GO:0005524~ATP binding	8	0.441745	0.802387	FASTKD3, ULK3, OXSR1, RAGE, CSK, EIF2AK3, ACSF2, TRIB1	82	1018	9249	0.886387	1	0.999993	100
GOTERM_MF_FAT	GO:0032559~adenyl ribonucleotide binding	8	0.441745	0.809813	FASTKD3, ULK3, OXSR1, RAGE, CSK, EIF2AK3, ACSF2, TRIB1	82	1027	9249	0.878619	1	0.999986	100
GOTERM_MF_FAT	GO:0030554~adenyl nucleotide binding	8	0.441745	0.851397	FASTKD3, ULK3, OXSR1, RAGE, CSK, EIF2AK3, ACSF2, TRIB1	82	1083	9249	0.833187	1	0.999984	100
GOTERM_MF_FAT	GO:0001883~purine nucleoside binding	8	0.441745	0.858014	FASTKD3, ULK3, OXSR1, RAGE, CSK, EIF2AK3, ACSF2, TRIB1	82	1093	9249	0.825564	1	0.999982	100
GOTERM_MF_FAT	GO:0001882~nucleoside binding	8	0.441745	0.861872	FASTKD3, ULK3, OXSR1, RAGE, CSK, EIF2AK3, ACSF2, TRIB1	82	1099	9249	0.821057	1	0.999978	100
SP_PIR_KEYWORDS	atp-binding	4	0.220872	0.894905	ULK3, OXSR1, CSK, ACSF2	71	537	7349	0.771002	1	0.999973	100
Annotation Cluster 14	Enrichment Score: 0.31368031356870063
Category	Term	Count	%	PValue	Genes	List Total	Pop Hits	Pop Total	Fold Enrichment	Bonferroni	Benjamini	FDR
GOTERM_CC_FAT	GO:0005578~proteinaceous extracellular matrix	3	0.165654	0.436082	SPOCK2, COL27A1, CHAD	64	163	6966	2.00326	1	0.993208	99.8634
GOTERM_CC_FAT	GO:0031012~extracellular matrix	3	0.165654	0.481642	SPOCK2, COL27A1, CHAD	64	178	6966	1.83445	1	0.981835	99.9482
GOTERM_CC_FAT	GO:0044421~extracellular region part	5	0.276091	0.545339	VEGFC, IL16, SPOCK2, COL27A1, CHAD	64	427	6966	1.27452	1	0.987361	99.9886
Annotation Cluster 15	Enrichment Score: 0.31249968100593883
Category	Term	Count	%	PValue	Genes	List Total	Pop Hits	Pop Total	Fold Enrichment	Bonferroni	Benjamini	FDR
GOTERM_CC_FAT	GO:0031224~intrinsic to membrane	32	1.76698	0.265186	CPLX3, LOC531225, IFITM1, NDUFB8, TIRAP, SDC2, LOC507269, LOC788573, MYD88, ST3GAL4, LOC511657, LRRC59, LOC782797, LOC617104, SCAMP5, LOC513914, SCAMP2, IMMT, LOC782723, PIGR, LOC513333, GABRR2, TRDN, GABRR1, TMEM136, LOC777594, CLIC5, LOC508392, CACNA1G, FOXRED1, LOC788607, LOC617119, KPNA1	64	3101	6966	1.12319	1	0.984655	97.1212
GOTERM_CC_FAT	GO:0016021~integral to membrane	29	1.60133	0.465794	LOC531225, IFITM1, NDUFB8, SDC2, LOC507269, LOC788573, ST3GAL4, LRRC59, LOC511657, LOC782797, LOC617104, SCAMP5, LOC513914, SCAMP2, IMMT, LOC782723, PIGR, LOC513333, GABRR2, TRDN, GABRR1, TMEM136, LOC777594, CLIC5, LOC508392, CACNA1G, FOXRED1, LOC788607, LOC617119, KPNA1	64	3006	6966	1.05006	1	0.982151	99.9267
SP_PIR_KEYWORDS	transmembrane	12	0.662617	0.934882	GABRR2, TMEM136, IFITM1, ST3GAL4, NDUFB8, CLIC5, LRRC59, FOXRED1, PIGR, SDC2, LOC617104, SCAMP5	71	1639	7349	0.757831	1	0.999992	100
Annotation Cluster 16	Enrichment Score: 0.29281495894469767
Category	Term	Count	%	PValue	Genes	List Total	Pop Hits	Pop Total	Fold Enrichment	Bonferroni	Benjamini	FDR
GOTERM_BP_FAT	GO:0006915~apoptosis	3	0.165654	0.472591	FASTKD3, IFT57, EIF2AK3	75	188	8785	1.86915	1	0.999998	99.992
GOTERM_BP_FAT	GO:0012501~programmed cell death	3	0.165654	0.483647	FASTKD3, IFT57, EIF2AK3	75	192	8785	1.83021	1	0.999998	99.9941
GOTERM_BP_FAT	GO:0008219~cell death	3	0.165654	0.536768	FASTKD3, IFT57, EIF2AK3	75	212	8785	1.65755	1	0.999999	99.9988
GOTERM_BP_FAT	GO:0016265~death	3	0.165654	0.549464	FASTKD3, IFT57, EIF2AK3	75	217	8785	1.61935	1	0.999999	99.9992
Annotation Cluster 17	Enrichment Score: 0.21871167526619237
Category	Term	Count	%	PValue	Genes	List Total	Pop Hits	Pop Total	Fold Enrichment	Bonferroni	Benjamini	FDR
GOTERM_CC_FAT	GO:0005576~extracellular region	12	0.662617	0.176044	AMBP, VEGFC, LOC506110, IL16, SPOCK2, COL27A1, NPPB, PGCP, PIGR, CXCL12, NPPA, CHAD	64	892	6966	1.46427	1	0.991127	89.2416
SP_PIR_KEYWORDS	Secreted	8	0.441745	0.318845	AMBP, LOC506110, IL16, NPPB, PGCP, PIGR, NPPA, CHAD	71	583	7349	1.42034	1	0.995371	99.0009
SP_PIR_KEYWORDS	signal	9	0.496963	0.710964	AMBP, GABRR2, VEGFC, LOC506110, PGCP, PIGR, SDC2, NPPA, CHAD	71	960	7349	0.970379	1	0.999522	100
UP_SEQ_FEATURE	signal peptide	9	0.496963	0.761141	AMBP, GABRR2, VEGFC, LOC506110, PGCP, PIGR, SDC2, NPPA, CHAD	57	960	5635	0.926809	1	1	100
UP_SEQ_FEATURE	disulfide bond	7	0.386527	0.78975	AMBP, GABRR2, NPPB, NGB, PIGR, NPPA, CHAD	57	764	5635	0.905782	1	1	100
SP_PIR_KEYWORDS	disulfide bond	7	0.386527	0.790532	AMBP, GABRR2, NPPB, NGB, PIGR, NPPA, CHAD	71	802	7349	0.903428	1	0.999866	100
SP_PIR_KEYWORDS	glycoprotein	7	0.386527	0.946708	AMBP, GABRR2, LOC506110, PGCP, PIGR, SDC2, CHAD	71	1048	7349	0.691364	1	0.999995	100
UP_SEQ_FEATURE	glycosylation site:N-linked (GlcNAc...)	5	0.276091	0.991216	AMBP, GABRR2, LOC506110, PGCP, PIGR	57	961	5635	0.514358	1	1	100
Annotation Cluster 18	Enrichment Score: 0.14077264536118939
Category	Term	Count	%	PValue	Genes	List Total	Pop Hits	Pop Total	Fold Enrichment	Bonferroni	Benjamini	FDR
SP_PIR_KEYWORDS	ribosomal protein	3	0.165654	0.44645	LOC781416, MRPL27, MRPL39	71	158	7349	1.96532	1	0.997693	99.917
GOTERM_CC_FAT	GO:0005840~ribosome	3	0.165654	0.549771	LOC781416, MRPL27, MRPL39	64	202	6966	1.61649	1	0.985489	99.9898
GOTERM_CC_FAT	GO:0030529~ribonucleoprotein complex	3	0.165654	0.830454	LOC781416, MRPL27, MRPL39	64	348	6966	0.938308	1	0.999671	100
GOTERM_CC_FAT	GO:0043232~intracellular non-membrane-bounded organelle	6	0.331309	0.984993	LOC781416, MRPL27, IFT57, CLIC5, LRRC59, MRPL39	64	1148	6966	0.56887	1	1	100
GOTERM_CC_FAT	GO:0043228~non-membrane-bounded organelle	6	0.331309	0.984993	LOC781416, MRPL27, IFT57, CLIC5, LRRC59, MRPL39	64	1148	6966	0.56887	1	1	100
Annotation Cluster 19	Enrichment Score: 0.09628909358509727
Category	Term	Count	%	PValue	Genes	List Total	Pop Hits	Pop Total	Fold Enrichment	Bonferroni	Benjamini	FDR
SP_PIR_KEYWORDS	metal-binding	10	0.552181	0.638416	AEBP2, MPI, CPPED1, RSAD1, CA3, NGB, PGCP, CA2, COX5A, CYP19A1	71	1010	7349	1.02482	1	0.998899	99.9995
GOTERM_MF_FAT	GO:0043167~ion binding	21	1.15958	0.675522	AEBP2, NCALD, CPPED1, SPOCK2, SUSD1, RSAD1, OXSR1, COX5A, MTRR, GABRR2, AMBP, MPI, MACF1, CLIC5, NUDT7, CA3, NGB, ZFAT, CA2, PGCP, CYP19A1	82	2439	9249	0.971155	1	0.999877	99.9999
GOTERM_MF_FAT	GO:0046872~metal ion binding	19	1.04914	0.806015	AEBP2, NCALD, CPPED1, SPOCK2, SUSD1, RSAD1, OXSR1, COX5A, MTRR, AMBP, MPI, MACF1, NUDT7, CA3, NGB, ZFAT, CA2, PGCP, CYP19A1	82	2387	9249	0.897805	1	0.99999	100
GOTERM_MF_FAT	GO:0043169~cation binding	19	1.04914	0.822447	AEBP2, NCALD, CPPED1, SPOCK2, SUSD1, RSAD1, OXSR1, COX5A, MTRR, AMBP, MPI, MACF1, NUDT7, CA3, NGB, ZFAT, CA2, PGCP, CYP19A1	82	2415	9249	0.887396	1	0.999986	100
GOTERM_MF_FAT	GO:0046914~transition metal ion binding	13	0.717835	0.834205	AEBP2, RSAD1, COX5A, MTRR, AMBP, MPI, NUDT7, CA3, CA2, PGCP, ZFAT, NGB, CYP19A1	82	1698	9249	0.863548	1	0.999986	100
SP_PIR_KEYWORDS	zinc	5	0.276091	0.892432	AEBP2, MPI, CA3, PGCP, CA2	71	670	7349	0.772441	1	0.999978	100
GOTERM_MF_FAT	GO:0008270~zinc ion binding	6	0.331309	0.995256	AEBP2, MPI, CA3, ZFAT, PGCP, CA2	82	1367	9249	0.495067	1	1	100
Annotation Cluster 20	Enrichment Score: 0.06862080441657228
Category	Term	Count	%	PValue	Genes	List Total	Pop Hits	Pop Total	Fold Enrichment	Bonferroni	Benjamini	FDR
SP_PIR_KEYWORDS	transcription regulation	4	0.220872	0.752941	AEBP2, IL16, IFT57, BHLHE41	71	407	7349	1.01727	1	0.999747	100
GOTERM_BP_FAT	GO:0006350~transcription	4	0.220872	0.791867	AEBP2, IL16, IFT57, BHLHE41	75	492	8785	0.952304	1	1	100
SP_PIR_KEYWORDS	Transcription	4	0.220872	0.837575	AEBP2, IL16, IFT57, BHLHE41	71	473	7349	0.875324	1	0.999936	100
GOTERM_BP_FAT	GO:0045449~regulation of transcription	8	0.441745	0.877163	AEBP2, MYD88, IL16, IFT57, POU2F3, ASCC1, BHLHE41, NKX2-5	75	1166	8785	0.803659	1	1	100
SP_PIR_KEYWORDS	dna-binding	3	0.165654	0.923623	AEBP2, IFT57, NKX2-5	71	432	7349	0.718799	1	0.999991	100
GOTERM_MF_FAT	GO:0003677~DNA binding	6	0.331309	0.957775	AEBP2, IFT57, POU2F3, BHLHE41, NKX2-5, TCF7L1	82	1038	9249	0.651981	1	1	100
Annotation Cluster 21	Enrichment Score: 0.047625149654335154
Category	Term	Count	%	PValue	Genes	List Total	Pop Hits	Pop Total	Fold Enrichment	Bonferroni	Benjamini	FDR
SP_PIR_KEYWORDS	membrane	17	0.938708	0.805874	CPLX3, NDUFB8, PIGR, COX5A, SDC2, GABRR2, TMEM136, SRPR, ST3GAL4, CLIC5, LRRC59, FOXRED1, CSK, LOC617104, CYP19A1, ATP5J, SCAMP5	71	1963	7349	0.896393	1	0.999879	100
UP_SEQ_FEATURE	transmembrane region	10	0.552181	0.893287	GABRR2, TMEM136, NDUFB8, CLIC5, LRRC59, FOXRED1, PIGR, SDC2, LOC617104, SCAMP5	57	1235	5635	0.800483	1	1	100
UP_SEQ_FEATURE	topological domain:Extracellular	4	0.220872	0.906293	GABRR2, PIGR, SDC2, SCAMP5	57	527	5635	0.750358	1	1	100
SP_PIR_KEYWORDS	transmembrane	12	0.662617	0.934882	GABRR2, TMEM136, IFITM1, ST3GAL4, NDUFB8, CLIC5, LRRC59, FOXRED1, PIGR, SDC2, LOC617104, SCAMP5	71	1639	7349	0.757831	1	0.999992	100
UP_SEQ_FEATURE	topological domain:Cytoplasmic	5	0.276091	0.947524	GABRR2, LRRC59, PIGR, SDC2, SCAMP5	57	739	5635	0.668874	1	1	100
Annotation Cluster 22	Enrichment Score: 0.022715557300095772
Category	Term	Count	%	PValue	Genes	List Total	Pop Hits	Pop Total	Fold Enrichment	Bonferroni	Benjamini	FDR
GOTERM_BP_FAT	GO:0045449~regulation of transcription	8	0.441745	0.877163	AEBP2, MYD88, IL16, IFT57, POU2F3, ASCC1, BHLHE41, NKX2-5	75	1166	8785	0.803659	1	1	100
GOTERM_MF_FAT	GO:0030528~transcription regulator activity	4	0.220872	0.955527	AEBP2, POU2F3, BHLHE41, NKX2-5	82	715	9249	0.631008	1	1	100
GOTERM_MF_FAT	GO:0003677~DNA binding	6	0.331309	0.957775	AEBP2, IFT57, POU2F3, BHLHE41, NKX2-5, TCF7L1	82	1038	9249	0.651981	1	1	100
GOTERM_BP_FAT	GO:0006355~regulation of transcription, DNA-dependent	4	0.220872	0.978206	AEBP2, POU2F3, BHLHE41, NKX2-5	75	845	8785	0.554477	1	1	100
GOTERM_BP_FAT	GO:0051252~regulation of RNA metabolic process	4	0.220872	0.980405	AEBP2, POU2F3, BHLHE41, NKX2-5	75	860	8785	0.544806	1	1	100

## Sheet: Cobalt_gene_clusters
Annotation Cluster 1	Enrichment Score: 1.4198507181010722
Category	Term	Count	%	PValue	Genes	List Total	Pop Hits	Pop Total	Fold Enrichment	Bonferroni	Benjamini	FDR
INTERPRO	IPR002396:Selectin (CD62E/L/P antigen)	3	0.122699	0.000323111	SELP, SELL, SELE	97	3	9171	94.5464	0.072532	0.072532	0.414305
UP_SEQ_FEATURE	domain:EGF-like	4	0.163599	0.00072328	SELP, SELL, BTC, SELE	55	19	5635	21.5694	0.150236	0.150236	0.920096
INTERPRO	IPR013032:EGF-like region, conserved site	7	0.286299	0.00120838	SELP, TYR, SELL, BTC, ZNRF4, SELE, THBS3	97	114	9171	5.80548	0.245517	0.13139	1.54134
INTERPRO	IPR000742:EGF-like, type 3	5	0.204499	0.0105866	SELP, SELL, BTC, SELE, THBS3	97	82	9171	5.76502	0.916242	0.562469	12.7795
SMART	SM00181:EGF	5	0.204499	0.0117864	SELP, SELL, BTC, SELE, THBS3	46	87	4364	5.45227	0.392237	0.392237	10.3925
UP_SEQ_FEATURE	domain:Sushi 1	3	0.122699	0.0125015	SELP, SELL, SELE	55	18	5635	17.0758	0.941021	0.432273	14.8469
INTERPRO	IPR006210:EGF-like	5	0.204499	0.0129521	SELP, SELL, BTC, SELE, THBS3	97	87	9171	5.4337	0.952048	0.532047	15.4208
SP_PIR_KEYWORDS	egf-like domain	5	0.204499	0.0130115	SELP, SELL, BTC, SELE, THBS3	81	84	7349	5.4005	0.827089	0.827089	14.2164
UP_SEQ_FEATURE	domain:Sushi 2	3	0.122699	0.0138872	SELP, SELL, SELE	55	19	5635	16.177	0.956999	0.408102	16.3608
UP_SEQ_FEATURE	domain:C-type lectin	3	0.122699	0.0168476	SELP, SELL, SELE	55	21	5635	14.6364	0.978138	0.420821	19.5125
INTERPRO	IPR006209:EGF	4	0.163599	0.0178516	SELP, SELL, BTC, SELE	97	53	9171	7.13558	0.984959	0.568029	20.6586
SP_PIR_KEYWORDS	sushi	3	0.122699	0.0255376	SELP, SELL, SELE	81	23	7349	11.8341	0.968774	0.82329	26.1317
SMART	SM00032:CCP	3	0.122699	0.0448494	SELP, SELL, SELE	46	33	4364	8.62451	0.854448	0.618487	34.6018
INTERPRO	IPR000436:Sushi/SCR/CCP	3	0.122699	0.0464102	SELP, SELL, SELE	97	33	9171	8.59513	0.999984	0.842042	45.6925
INTERPRO	IPR018378:C-type lectin, conserved site	3	0.122699	0.0489822	SELP, SELL, SELE	97	34	9171	8.34233	0.999992	0.812071	47.5445
INTERPRO	IPR016060:Complement control module	3	0.122699	0.0516048	SELP, SELL, SELE	97	35	9171	8.10398	0.999996	0.786295	49.3729
SMART	SM00034:CLECT	3	0.122699	0.0901425	SELP, SELL, SELE	46	49	4364	5.80834	0.981082	0.733543	58.2843
INTERPRO	IPR001304:C-type lectin	3	0.122699	0.092943	SELP, SELL, SELE	97	49	9171	5.78855	1	0.919979	71.4416
INTERPRO	IPR016186:C-type lectin-like	3	0.122699	0.116234	SELP, SELL, SELE	97	56	9171	5.06499	1	0.94381	79.5544
SP_PIR_KEYWORDS	Lectin	3	0.122699	0.146024	SELP, SELL, SELE	81	62	7349	4.39008	1	0.985454	84.2476
GOTERM_MF_FAT	GO:0005529~sugar binding	3	0.122699	0.170419	SELP, SELL, SELE	94	74	9249	3.98893	1	0.911862	90.2905
GOTERM_BP_FAT	GO:0007155~cell adhesion	6	0.245399	0.192079	SELP, F5, SELL, CLDN11, SELE, THBS3	89	306	8785	1.93545	1	0.999983	95.2127
GOTERM_BP_FAT	GO:0022610~biological adhesion	6	0.245399	0.192079	SELP, F5, SELL, CLDN11, SELE, THBS3	89	306	8785	1.93545	1	0.999983	95.2127
KEGG_PATHWAY	bta04514:Cell adhesion molecules (CAMs)	4	0.163599	0.199107	SELP, SELL, CLDN11, SELE	60	129	4940	2.55297	1	0.910592	90.9244
UP_SEQ_FEATURE	disulfide bond	10	0.408998	0.305905	F2RL2, SELP, PTP4A3, F5, SELL, BTC, ANGPTL1, SELE, CTSH, GBA	55	764	5635	1.34103	1	0.99973	99.058
SP_PIR_KEYWORDS	cell adhesion	3	0.122699	0.341332	SELP, SELL, SELE	81	111	7349	2.45212	1	0.996284	99.2468
GOTERM_MF_FAT	GO:0030246~carbohydrate binding	3	0.122699	0.440335	SELP, SELL, SELE	94	148	9249	1.99447	1	0.967605	99.9286
SP_PIR_KEYWORDS	disulfide bond	10	0.408998	0.51455	F2RL2, SELP, PTP4A3, F5, SELL, BTC, ANGPTL1, SELE, CTSH, GBA	81	802	7349	1.13128	1	0.997648	99.9789
Annotation Cluster 2	Enrichment Score: 1.32685861546452
Category	Term	Count	%	PValue	Genes	List Total	Pop Hits	Pop Total	Fold Enrichment	Bonferroni	Benjamini	FDR
GOTERM_CC_FAT	GO:0045095~keratin filament	5	0.204499	0.00160249	LOC788228, LOC510062, LOC100138157, LOC788186, LOC787132, LOC618938, KRTAP4-7, LOC777598, LOC100141108, LOC787051, LOC100140245, LOC618491	72	50	6966	9.675	0.184276	0.184276	1.84272
GOTERM_CC_FAT	GO:0005882~intermediate filament	5	0.204499	0.0131122	LOC788228, LOC510062, LOC100138157, LOC788186, LOC787132, LOC618938, KRTAP4-7, LOC777598, LOC100141108, LOC787051, LOC100140245, LOC618491	72	90	6966	5.375	0.812929	0.567483	14.193
GOTERM_CC_FAT	GO:0045111~intermediate filament cytoskeleton	5	0.204499	0.0131122	LOC788228, LOC510062, LOC100138157, LOC788186, LOC787132, LOC618938, KRTAP4-7, LOC777598, LOC100141108, LOC787051, LOC100140245, LOC618491	72	90	6966	5.375	0.812929	0.567483	14.193
GOTERM_CC_FAT	GO:0043228~non-membrane-bounded organelle	17	0.695297	0.113427	CENPO, MORF4L1, LOC788228, LOC100138157, LOC510062, PNMA2, LOC788186, LOC614926, LOC618938, LOC100141108, DPYSL2, LOC100140245, LOC784052, LONP1, ORC3L, LOC787132, KIFAP3, KRTAP4-7, LOC777598, LOC787051, LOC790883, SELE, RNF20, LOC618491	72	1148	6966	1.43271	1	0.887438	75.2461
GOTERM_CC_FAT	GO:0043232~intracellular non-membrane-bounded organelle	17	0.695297	0.113427	CENPO, MORF4L1, LOC788228, LOC100138157, LOC510062, PNMA2, LOC788186, LOC614926, LOC618938, LOC100141108, DPYSL2, LOC100140245, LOC784052, LONP1, ORC3L, LOC787132, KIFAP3, KRTAP4-7, LOC777598, LOC787051, LOC790883, SELE, RNF20, LOC618491	72	1148	6966	1.43271	1	0.887438	75.2461
GOTERM_CC_FAT	GO:0005856~cytoskeleton	8	0.327198	0.370043	LOC788228, LOC100138157, LOC510062, LOC788186, LOC618938, LOC100141108, DPYSL2, LOC100140245, LOC787132, KIFAP3, KRTAP4-7, LOC777598, LOC787051, SELE, LOC618491	72	575	6966	1.34609	1	0.980009	99.5295
GOTERM_CC_FAT	GO:0044430~cytoskeletal part	6	0.245399	0.392787	LOC788228, LOC100138157, LOC510062, LOC788186, LOC618938, LOC100141108, LOC100140245, LOC787132, KIFAP3, KRTAP4-7, LOC777598, LOC787051, LOC618491	72	403	6966	1.44045	1	0.980934	99.6928
Annotation Cluster 3	Enrichment Score: 1.2016390048188612
Category	Term	Count	%	PValue	Genes	List Total	Pop Hits	Pop Total	Fold Enrichment	Bonferroni	Benjamini	FDR
UP_SEQ_FEATURE	glycosylation site:N-linked (GlcNAc...)	18	0.736196	0.00657361	MUC1, F2RL2, LOC513962, SELP, SELL, FUT5, BTC, HSD11B1L, SLC7A14, HCRTR1, TYR, F5, ANGPTL1, CREB3L3, CTSH, SELE, SLC9A1, GBA	55	961	5635	1.91902	0.773258	0.523826	8.08058
UP_SEQ_FEATURE	transmembrane region	21	0.858896	0.00794809	MUC1, F2RL2, LOC513962, SELP, SCAMP3, SELL, NSG2, MTX1, FUT5, PTPLAD2, BTC, CLDN11, SLC7A14, NDUFA11, HCRTR1, TYR, SRD5A1, CREB3L3, SELE, SLC9A1, SLC25A41	55	1235	5635	1.74214	0.83395	0.450358	9.69215
UP_SEQ_FEATURE	topological domain:Cytoplasmic	15	0.613497	0.00816978	MUC1, F2RL2, LOC513962, SELP, SCAMP3, SELL, NSG2, FUT5, BTC, CLDN11, HCRTR1, TYR, CREB3L3, SELE, SLC9A1	55	739	5635	2.07959	0.842093	0.369623	9.94964
SP_PIR_KEYWORDS	glycoprotein	18	0.736196	0.0562544	MUC1, F2RL2, LOC513962, SELP, SELL, FUT5, BTC, HSD11B1L, SLC7A14, HCRTR1, TYR, F5, ANGPTL1, CREB3L3, CTSH, SELE, SLC9A1, GBA	81	1048	7349	1.55831	0.999573	0.92469	49.2315
UP_SEQ_FEATURE	topological domain:Extracellular	10	0.408998	0.0608274	MUC1, F2RL2, LOC513962, SELP, HCRTR1, SELL, BTC, CLDN11, SELE, SLC9A1	55	527	5635	1.94411	0.999999	0.828816	55.145
SP_PIR_KEYWORDS	transmembrane	23	0.940695	0.161253	MUC1, LOC513962, LOC517828, F2RL2, SELP, SCAMP3, SELL, NSG2, MTX1, FUT5, PTPLAD2, BTC, TSPAN14, CLDN11, SLC7A14, NDUFA11, HCRTR1, TYR, SRD5A1, CREB3L3, SELE, SLC9A1, SLC25A41	81	1639	7349	1.27319	1	0.980302	87.2402
SP_PIR_KEYWORDS	membrane	26	1.06339	0.211106	F2RL2, NSG2, MTX1, FUT5, PTPLAD2, BTC, CLDN11, HCRTR1, TYR, RAB28, SRD5A1, CREB3L3, GBA, SLC25A41, MUC1, LOC517828, LOC513962, SELP, SCAMP3, SELL, TSPAN14, SLC7A14, NDUFA11, PTP4A3, SELE, SLC9A1	81	1963	7349	1.2017	1	0.989318	93.7732
GOTERM_CC_FAT	GO:0031224~intrinsic to membrane	33	1.34969	0.508462	F2RL2, LOC530325, NSG2, MTX1, FUT5, PTPLAD2, BTC, CLDN11, FMO4, HCRTR1, TYR, FMO2, SRD5A1, CREB3L3, GPR20, SLC25A41, LOC538839, MUC1, LOC513962, LOC517828, SELP, SCAMP3, SELL, ACER1, TSPAN14, OXGR1, NTSR1, SLC7A14, NDUFA11, SSTR3, LOC534257, SELE, SLC9A1	72	3101	6966	1.02959	1	0.989	99.9735
GOTERM_CC_FAT	GO:0016021~integral to membrane	31	1.26789	0.605965	F2RL2, LOC530325, NSG2, MTX1, FUT5, PTPLAD2, BTC, CLDN11, HCRTR1, TYR, SRD5A1, CREB3L3, GPR20, LOC538839, SLC25A41, MUC1, LOC517828, LOC513962, SELP, SCAMP3, SELL, ACER1, TSPAN14, OXGR1, NTSR1, SLC7A14, NDUFA11, SSTR3, LOC534257, SELE, SLC9A1	72	3006	6966	0.997754	1	0.992761	99.998
Annotation Cluster 4	Enrichment Score: 1.0931478339860317
Category	Term	Count	%	PValue	Genes	List Total	Pop Hits	Pop Total	Fold Enrichment	Bonferroni	Benjamini	FDR
GOTERM_MF_FAT	GO:0004499~flavin-containing monooxygenase activity	3	0.122699	0.0014615	FMO4, LOC517828, FMO2	94	6	9249	49.1968	0.248136	0.248136	1.80901
KEGG_PATHWAY	bta00982:Drug metabolism	4	0.163599	0.020212	FMO4, LOC517828, FMO1, FMO2	60	49	4940	6.72109	0.830764	0.830764	19.8028
GOTERM_MF_FAT	GO:0050661~NADP or NADPH binding	3	0.122699	0.0202758	FMO4, LOC517828, FMO2	94	22	9249	13.4173	0.981582	0.864286	22.5612
GOTERM_CC_FAT	GO:0031227~intrinsic to endoplasmic reticulum membrane	3	0.122699	0.0542576	FMO4, LOC517828, FMO2	72	37	6966	7.84459	0.999162	0.905728	47.6356
GOTERM_CC_FAT	GO:0005783~endoplasmic reticulum	9	0.368098	0.0783722	FMO4, LOC517828, TOR3A, FKBP7, FMO2, ACER1, SRD5A1, CREB3L3, CTSH	72	441	6966	1.97449	0.999968	0.925073	61.1895
GOTERM_CC_FAT	GO:0005789~endoplasmic reticulum membrane	4	0.163599	0.0834906	FMO4, LOC517828, FMO2, ACER1	72	101	6966	3.83168	0.999984	0.890786	63.6169
GOTERM_CC_FAT	GO:0042175~nuclear envelope-endoplasmic reticulum network	4	0.163599	0.0933118	FMO4, LOC517828, FMO2, ACER1	72	106	6966	3.65094	0.999996	0.874244	67.8902
GOTERM_MF_FAT	GO:0050660~FAD binding	3	0.122699	0.0960354	FMO4, LOC517828, FMO2	94	52	9249	5.67655	1	0.914652	71.6416
GOTERM_MF_FAT	GO:0050662~coenzyme binding	4	0.163599	0.14726	FMO4, LOC517828, FMO2, SIRT6	94	132	9249	2.98162	1	0.891263	86.3084
GOTERM_CC_FAT	GO:0044432~endoplasmic reticulum part	4	0.163599	0.153574	FMO4, LOC517828, FMO2, ACER1	72	133	6966	2.90977	1	0.904896	85.5375
GOTERM_CC_FAT	GO:0031300~intrinsic to organelle membrane	3	0.122699	0.181229	FMO4, LOC517828, FMO2	72	76	6966	3.81908	1	0.921084	90.1613
GOTERM_CC_FAT	GO:0012505~endomembrane system	6	0.245399	0.211639	FMO4, LOC517828, SCAMP3, FMO2, ACER1, SELE	72	312	6966	1.86058	1	0.935783	93.6567
GOTERM_BP_FAT	GO:0055114~oxidation reduction	8	0.327198	0.25367	FMO4, LOC517828, TYR, F5, FMO2, SRD5A1, HSD11B1L, NDUFA11	89	513	8785	1.5393	1	0.999939	98.4534
GOTERM_MF_FAT	GO:0048037~cofactor binding	4	0.163599	0.304208	FMO4, LOC517828, FMO2, SIRT6	94	192	9249	2.04987	1	0.95984	98.919
GOTERM_CC_FAT	GO:0031090~organelle membrane	8	0.327198	0.314126	FMO4, LOC517828, SCAMP3, FMO2, MTX1, ACER1, SLC25A41, NDUFA11	72	542	6966	1.42804	1	0.981511	98.7384
Annotation Cluster 5	Enrichment Score: 1.04872185593868
Category	Term	Count	%	PValue	Genes	List Total	Pop Hits	Pop Total	Fold Enrichment	Bonferroni	Benjamini	FDR
GOTERM_MF_FAT	GO:0004725~protein tyrosine phosphatase activity	4	0.163599	0.0464314	PTP4A3, PTPRG, PTPRS, LOC617088	94	80	9249	4.91968	0.999906	0.901506	44.7577
GOTERM_BP_FAT	GO:0006470~protein amino acid dephosphorylation	4	0.163599	0.071439	PTP4A3, PTPRG, PTPRS, LOC617088	89	96	8785	4.11283	1	1	65.22
GOTERM_BP_FAT	GO:0016311~dephosphorylation	4	0.163599	0.106086	PTP4A3, PTPRG, PTPRS, LOC617088	89	114	8785	3.46343	1	0.999998	79.7692
GOTERM_MF_FAT	GO:0016791~phosphatase activity	5	0.204499	0.125902	PTP4A3, PTPRG, PTPRS, LOC521171, LOC617088	94	191	9249	2.57575	1	0.90795	81.3553
GOTERM_MF_FAT	GO:0004721~phosphoprotein phosphatase activity	4	0.163599	0.128812	PTP4A3, PTPRG, PTPRS, LOC617088	94	124	9249	3.17399	1	0.89363	82.1154
Annotation Cluster 6	Enrichment Score: 0.7348024394750345
Category	Term	Count	%	PValue	Genes	List Total	Pop Hits	Pop Total	Fold Enrichment	Bonferroni	Benjamini	FDR
UP_SEQ_FEATURE	glycosylation site:N-linked (GlcNAc...)	18	0.736196	0.00657361	MUC1, F2RL2, LOC513962, SELP, SELL, FUT5, BTC, HSD11B1L, SLC7A14, HCRTR1, TYR, F5, ANGPTL1, CREB3L3, CTSH, SELE, SLC9A1, GBA	55	961	5635	1.91902	0.773258	0.523826	8.08058
SP_PIR_KEYWORDS	glycoprotein	18	0.736196	0.0562544	MUC1, F2RL2, LOC513962, SELP, SELL, FUT5, BTC, HSD11B1L, SLC7A14, HCRTR1, TYR, F5, ANGPTL1, CREB3L3, CTSH, SELE, SLC9A1, GBA	81	1048	7349	1.55831	0.999573	0.92469	49.2315
UP_SEQ_FEATURE	signal peptide	14	0.572597	0.117411	F2RL2, MUC1, SELP, ALKBH7, SELL, BTC, HSD11B1L, TYR, C28H10ORF58, F5, ANGPTL1, CTSH, SELE, GBA	55	960	5635	1.49413	1	0.955948	79.7211
SP_PIR_KEYWORDS	signal	14	0.572597	0.240319	F2RL2, MUC1, SELP, ALKBH7, SELL, BTC, HSD11B1L, TYR, C28H10ORF58, F5, ANGPTL1, CTSH, SELE, GBA	81	960	7349	1.32312	1	0.989987	95.9969
UP_SEQ_FEATURE	disulfide bond	10	0.408998	0.305905	F2RL2, SELP, PTP4A3, F5, SELL, BTC, ANGPTL1, SELE, CTSH, GBA	55	764	5635	1.34103	1	0.99973	99.058
SP_PIR_KEYWORDS	disulfide bond	10	0.408998	0.51455	F2RL2, SELP, PTP4A3, F5, SELL, BTC, ANGPTL1, SELE, CTSH, GBA	81	802	7349	1.13128	1	0.997648	99.9789
SP_PIR_KEYWORDS	Secreted	5	0.204499	0.888558	C28H10ORF58, F5, BTC, ANGPTL1, HSD11B1L	81	583	7349	0.778117	1	0.999825	100
GOTERM_CC_FAT	GO:0005576~extracellular region	7	0.286299	0.90662	C28H10ORF58, F5, BTC, ANGPTL1, HSD11B1L, SELE, THBS3	72	892	6966	0.759249	1	0.999354	100
Annotation Cluster 7	Enrichment Score: 0.6772763552092155
Category	Term	Count	%	PValue	Genes	List Total	Pop Hits	Pop Total	Fold Enrichment	Bonferroni	Benjamini	FDR
GOTERM_BP_FAT	GO:0032446~protein modification by small protein conjugation	3	0.122699	0.104842	PIAS4, RNF20, LNX1	89	55	8785	5.38407	1	1	79.3644
GOTERM_BP_FAT	GO:0070647~protein modification by small protein conjugation or removal	3	0.122699	0.134534	PIAS4, RNF20, LNX1	89	64	8785	4.62693	1	0.999931	87.2394
GOTERM_MF_FAT	GO:0019787~small conjugating protein ligase activity	3	0.122699	0.19942	PIAS4, RNF20, LNX1	94	82	9249	3.59977	1	0.922018	93.7727
GOTERM_MF_FAT	GO:0016881~acid-amino acid ligase activity	3	0.122699	0.336924	PIAS4, RNF20, LNX1	94	119	9249	2.48051	1	0.964502	99.4074
GOTERM_MF_FAT	GO:0016879~ligase activity, forming carbon-nitrogen bonds	3	0.122699	0.433463	PIAS4, RNF20, LNX1	94	146	9249	2.02179	1	0.96865	99.9169
Annotation Cluster 8	Enrichment Score: 0.6663873778861966
Category	Term	Count	%	PValue	Genes	List Total	Pop Hits	Pop Total	Fold Enrichment	Bonferroni	Benjamini	FDR
GOTERM_MF_FAT	GO:0001653~peptide receptor activity	4	0.163599	0.049345	F2RL2, HCRTR1, SSTR3, NTSR1	94	82	9249	4.79969	0.999948	0.861039	46.8281
GOTERM_MF_FAT	GO:0008528~peptide receptor activity, G-protein coupled	4	0.163599	0.049345	F2RL2, HCRTR1, SSTR3, NTSR1	94	82	9249	4.79969	0.999948	0.861039	46.8281
GOTERM_MF_FAT	GO:0042277~peptide binding	4	0.163599	0.0812348	F2RL2, HCRTR1, SSTR3, NTSR1	94	101	9249	3.89678	1	0.905598	65.2688
KEGG_PATHWAY	bta04080:Neuroactive ligand-receptor interaction	4	0.163599	0.549568	F2RL2, HCRTR1, SSTR3, NTSR1	60	239	4940	1.37796	1	0.990204	99.9819
GOTERM_BP_FAT	GO:0007186~G-protein coupled receptor protein signaling pathway	8	0.327198	0.956224	F2RL2, HCRTR1, SSTR3, NSG2, OXGR1, GPR20, NTSR1, LOC538839	89	1162	8785	0.679572	1	1	100
GOTERM_BP_FAT	GO:0007166~cell surface receptor linked signal transduction	10	0.408998	0.965753	F2RL2, HCRTR1, SSTR3, NSG2, CD247, ANGPTL1, OXGR1, GPR20, NTSR1, LOC538839	89	1450	8785	0.680744	1	1	100
Annotation Cluster 9	Enrichment Score: 0.6106674589420018
Category	Term	Count	%	PValue	Genes	List Total	Pop Hits	Pop Total	Fold Enrichment	Bonferroni	Benjamini	FDR
GOTERM_MF_FAT	GO:0043565~sequence-specific DNA binding	7	0.286299	0.0993407	LONP1, TSHZ2, POU2F3, POU2F1, CUX2, CREB3L3, NR5A2	94	317	9249	2.17273	1	0.896372	72.909
GOTERM_MF_FAT	GO:0030528~transcription regulator activity	12	0.490798	0.102687	FERD3L, TSHZ2, NCOA1, PIAS4, TCFL5, POU2F3, GTF2F1, POU2F1, CUX2, CREB3L3, NR5A2, RNF20	94	715	9249	1.65136	1	0.879105	74.1388
GOTERM_BP_FAT	GO:0006355~regulation of transcription, DNA-dependent	12	0.490798	0.223	TSHZ2, NCOA1, PIAS4, POU2F3, POU2F1, MLLT1, SIRT6, CUX2, CREB3L3, NR5A2, RNF20, AKIRIN2	89	845	8785	1.40177	1	0.999976	97.2546
GOTERM_BP_FAT	GO:0051252~regulation of RNA metabolic process	12	0.490798	0.240234	TSHZ2, NCOA1, PIAS4, POU2F3, POU2F1, MLLT1, SIRT6, CUX2, CREB3L3, NR5A2, RNF20, AKIRIN2	89	860	8785	1.37732	1	0.999945	98.0057
GOTERM_BP_FAT	GO:0045449~regulation of transcription	15	0.613497	0.274264	TSHZ2, SIRT6, FERD3L, NCOA1, PIAS4, TCFL5, GTF2F1, POU2F3, POU2F1, MLLT1, CREB3L3, CUX2, NR5A2, RNF20, AKIRIN2	89	1166	8785	1.26983	1	0.999908	98.9619
GOTERM_MF_FAT	GO:0003700~transcription factor activity	6	0.245399	0.485325	TSHZ2, POU2F3, POU2F1, CUX2, CREB3L3, NR5A2	94	455	9249	1.2975	1	0.975293	99.9749
GOTERM_MF_FAT	GO:0003677~DNA binding	10	0.408998	0.730371	LONP1, TSHZ2, ORC3L, PIAS4, POU2F3, GTF2F1, POU2F1, CUX2, CREB3L3, NR5A2	94	1038	9249	0.947915	1	0.994571	100
Annotation Cluster 10	Enrichment Score: 0.5283399451915936
Category	Term	Count	%	PValue	Genes	List Total	Pop Hits	Pop Total	Fold Enrichment	Bonferroni	Benjamini	FDR
UP_SEQ_FEATURE	topological domain:Extracellular	10	0.408998	0.0608274	MUC1, F2RL2, LOC513962, SELP, HCRTR1, SELL, BTC, CLDN11, SELE, SLC9A1	55	527	5635	1.94411	0.999999	0.828816	55.145
SP_PIR_KEYWORDS	cell membrane	7	0.286299	0.415031	MUC1, F2RL2, HCRTR1, PTP4A3, RAB28, BTC, CLDN11	81	475	7349	1.33705	1	0.99749	99.8123
GOTERM_CC_FAT	GO:0044459~plasma membrane part	9	0.368098	0.446425	MUC1, F2RL2, SELP, PGM5, RAB28, CD247, PRKCI, CLDN11, SELE	72	715	6966	1.21783	1	0.987939	99.8949
GOTERM_CC_FAT	GO:0005886~plasma membrane	12	0.490798	0.683456	MUC1, F2RL2, SELP, HCRTR1, PGM5, PTP4A3, RAB28, BTC, CD247, PRKCI, CLDN11, SELE	72	1186	6966	0.978921	1	0.99351	99.9998
Annotation Cluster 11	Enrichment Score: 0.43782535747939444
Category	Term	Count	%	PValue	Genes	List Total	Pop Hits	Pop Total	Fold Enrichment	Bonferroni	Benjamini	FDR
GOTERM_BP_FAT	GO:0006793~phosphorus metabolic process	12	0.490798	0.0569738	PTP4A3, PTPRG, MAP2K2, TRPM7, PAK4, GADD45G, PRKRA, PRKCI, PTPRS, SCYL3, LOC617088, ABL2	89	646	8785	1.83358	1	1	56.6502
GOTERM_BP_FAT	GO:0006796~phosphate metabolic process	12	0.490798	0.0569738	PTP4A3, PTPRG, MAP2K2, TRPM7, PAK4, GADD45G, PRKRA, PRKCI, PTPRS, SCYL3, LOC617088, ABL2	89	646	8785	1.83358	1	1	56.6502
GOTERM_BP_FAT	GO:0006468~protein amino acid phosphorylation	8	0.327198	0.161232	MAP2K2, TRPM7, PAK4, GADD45G, PRKRA, PRKCI, SCYL3, ABL2	89	448	8785	1.76264	1	0.999963	91.8348
GOTERM_MF_FAT	GO:0000166~nucleotide binding	20	0.817996	0.261583	LOC517828, TRPM7, MAP2K2, CPEB4, PRKCI, LOC100139356, SIRT6, SCYL3, FMO4, TOR3A, LONP1, RAB28, PAK4, SAFB, FMO2, CLPP, ABL2, PCCA, ENOX1, RBM26	94	1615	9249	1.2185	1	0.962566	97.7294
GOTERM_BP_FAT	GO:0016310~phosphorylation	8	0.327198	0.266079	MAP2K2, TRPM7, PAK4, GADD45G, PRKRA, PRKCI, SCYL3, ABL2	89	521	8785	1.51567	1	0.99993	98.7821
GOTERM_MF_FAT	GO:0030554~adenyl nucleotide binding	14	0.572597	0.290733	LOC517828, MAP2K2, TRPM7, PRKCI, LOC100139356, SCYL3, FMO4, TOR3A, LONP1, FMO2, PAK4, CLPP, ABL2, PCCA	94	1083	9249	1.27194	1	0.970567	98.6266
GOTERM_MF_FAT	GO:0001883~purine nucleoside binding	14	0.572597	0.302274	LOC517828, MAP2K2, TRPM7, PRKCI, LOC100139356, SCYL3, FMO4, TOR3A, LONP1, FMO2, PAK4, CLPP, ABL2, PCCA	94	1093	9249	1.2603	1	0.964641	98.8809
GOTERM_MF_FAT	GO:0001882~nucleoside binding	14	0.572597	0.309265	LOC517828, MAP2K2, TRPM7, PRKCI, LOC100139356, SCYL3, FMO4, TOR3A, LONP1, FMO2, PAK4, CLPP, ABL2, PCCA	94	1099	9249	1.25342	1	0.956585	99.0131
INTERPRO	IPR000719:Protein kinase, core	4	0.163599	0.406095	MAP2K2, PAK4, PRKCI, SCYL3	97	220	9171	1.71903	1	0.999493	99.8761
GOTERM_MF_FAT	GO:0004672~protein kinase activity	6	0.245399	0.421863	MAP2K2, TRPM7, PAK4, PRKCI, SCYL3, ABL2	94	423	9249	1.39565	1	0.971608	99.8929
GOTERM_MF_FAT	GO:0017076~purine nucleotide binding	15	0.613497	0.510417	LOC517828, MAP2K2, TRPM7, PRKCI, LOC100139356, SCYL3, FMO4, TOR3A, LONP1, RAB28, PAK4, FMO2, CLPP, ABL2, PCCA	94	1363	9249	1.08284	1	0.979112	99.9866
INTERPRO	IPR017441:Protein kinase, ATP binding site	3	0.122699	0.574615	MAP2K2, PAK4, PRKCI	97	183	9171	1.54994	1	0.999992	99.9983
GOTERM_MF_FAT	GO:0005524~ATP binding	11	0.449898	0.580851	TOR3A, LONP1, MAP2K2, TRPM7, PAK4, CLPP, PRKCI, LOC100139356, SCYL3, ABL2, PCCA	94	1018	9249	1.06319	1	0.982351	99.9981
GOTERM_MF_FAT	GO:0032559~adenyl ribonucleotide binding	11	0.449898	0.592505	TOR3A, LONP1, MAP2K2, TRPM7, PAK4, CLPP, PRKCI, LOC100139356, SCYL3, ABL2, PCCA	94	1027	9249	1.05388	1	0.981287	99.9986
SP_PIR_KEYWORDS	atp-binding	6	0.245399	0.705027	TOR3A, LONP1, MAP2K2, PAK4, CLPP, PRKCI	81	537	7349	1.01373	1	0.999185	99.9999
GOTERM_MF_FAT	GO:0004674~protein serine/threonine kinase activity	3	0.122699	0.777753	MAP2K2, TRPM7, PAK4	94	280	9249	1.05422	1	0.996447	100
GOTERM_MF_FAT	GO:0032553~ribonucleotide binding	12	0.490798	0.778878	TOR3A, LONP1, MAP2K2, TRPM7, RAB28, PAK4, CLPP, PRKCI, LOC100139356, SCYL3, ABL2, PCCA	94	1304	9249	0.905463	1	0.996121	100
GOTERM_MF_FAT	GO:0032555~purine ribonucleotide binding	12	0.490798	0.778878	TOR3A, LONP1, MAP2K2, TRPM7, RAB28, PAK4, CLPP, PRKCI, LOC100139356, SCYL3, ABL2, PCCA	94	1304	9249	0.905463	1	0.996121	100
SP_PIR_KEYWORDS	nucleotide-binding	7	0.286299	0.842994	TOR3A, LONP1, MAP2K2, RAB28, PAK4, CLPP, PRKCI	81	754	7349	0.842306	1	0.999666	100
Annotation Cluster 12	Enrichment Score: 0.41390469374891836
Category	Term	Count	%	PValue	Genes	List Total	Pop Hits	Pop Total	Fold Enrichment	Bonferroni	Benjamini	FDR
SMART	SM00054:EFh	3	0.122699	0.248854	PEF1, FKBP7, PPP3R2	46	93	4364	3.06031	0.999994	0.950443	92.9233
INTERPRO	IPR002048:Calcium-binding EF-hand	3	0.122699	0.254367	PEF1, FKBP7, PPP3R2	97	93	9171	3.04988	1	0.998005	97.6968
INTERPRO	IPR018247:EF-HAND 1	3	0.122699	0.384954	PEF1, FKBP7, PPP3R2	97	127	9171	2.23338	1	0.999835	99.8059
INTERPRO	IPR018249:EF-HAND 2	3	0.122699	0.396102	PEF1, FKBP7, PPP3R2	97	130	9171	2.18184	1	0.999774	99.8465
SP_PIR_KEYWORDS	calcium	5	0.204499	0.433333	PEF1, FKBP7, F5, PPP3R2, THBS3	81	308	7349	1.47286	1	0.997133	99.8706
GOTERM_MF_FAT	GO:0005509~calcium ion binding	5	0.204499	0.78547	PEF1, FKBP7, F5, PPP3R2, THBS3	94	528	9249	0.931758	1	0.996146	100
Annotation Cluster 13	Enrichment Score: 0.3579926945588237
Category	Term	Count	%	PValue	Genes	List Total	Pop Hits	Pop Total	Fold Enrichment	Bonferroni	Benjamini	FDR
GOTERM_MF_FAT	GO:0004252~serine-type endopeptidase activity	3	0.122699	0.336924	LONP1, LOC614844, CLPP	94	119	9249	2.48051	1	0.964502	99.4074
GOTERM_MF_FAT	GO:0004175~endopeptidase activity	5	0.204499	0.384103	LONP1, LOC614844, LOC530325, CLPP, CTSH	94	312	9249	1.57682	1	0.973618	99.7641
GOTERM_MF_FAT	GO:0008236~serine-type peptidase activity	3	0.122699	0.394914	LONP1, LOC614844, CLPP	94	135	9249	2.18652	1	0.973439	99.8109
GOTERM_MF_FAT	GO:0070011~peptidase activity, acting on L-amino acid peptides	6	0.245399	0.395695	LONP1, LOC614844, CRBN, LOC530325, CLPP, CTSH	94	410	9249	1.43991	1	0.970036	99.8139
GOTERM_MF_FAT	GO:0017171~serine hydrolase activity	3	0.122699	0.398468	LONP1, LOC614844, CLPP	94	136	9249	2.17045	1	0.967213	99.8243
GOTERM_MF_FAT	GO:0008233~peptidase activity	6	0.245399	0.42387	LONP1, LOC614844, CRBN, LOC530325, CLPP, CTSH	94	424	9249	1.39236	1	0.96884	99.8975
GOTERM_BP_FAT	GO:0006508~proteolysis	7	0.286299	0.587237	LONP1, LOC614844, CRBN, CLPP, RNF20, CTSH, LNX1	89	615	8785	1.1235	1	1	99.9997
SP_PIR_KEYWORDS	Protease	3	0.122699	0.681989	LONP1, CLPP, CTSH	81	214	7349	1.27189	1	0.999068	99.9999
Annotation Cluster 14	Enrichment Score: 0.3124367186967376
Category	Term	Count	%	PValue	Genes	List Total	Pop Hits	Pop Total	Fold Enrichment	Bonferroni	Benjamini	FDR
GOTERM_BP_FAT	GO:0030163~protein catabolic process	6	0.245399	0.130765	LONP1, NCCRP1, LOC525510, RNF20, LOC529686, LNX1	89	268	8785	2.20988	1	0.99998	86.4243
GOTERM_BP_FAT	GO:0009057~macromolecule catabolic process	6	0.245399	0.229726	LONP1, NCCRP1, LOC525510, RNF20, LOC529686, LNX1	89	327	8785	1.81115	1	0.999959	97.5745
GOTERM_BP_FAT	GO:0006508~proteolysis	7	0.286299	0.587237	LONP1, LOC614844, CRBN, CLPP, RNF20, CTSH, LNX1	89	615	8785	1.1235	1	1	99.9997
GOTERM_BP_FAT	GO:0043632~modification-dependent macromolecule catabolic process	3	0.122699	0.666082	LONP1, RNF20, LNX1	89	226	8785	1.31028	1	1	100
GOTERM_BP_FAT	GO:0019941~modification-dependent protein catabolic process	3	0.122699	0.666082	LONP1, RNF20, LNX1	89	226	8785	1.31028	1	1	100
GOTERM_BP_FAT	GO:0051603~proteolysis involved in cellular protein catabolic process	3	0.122699	0.713275	LONP1, RNF20, LNX1	89	247	8785	1.19888	1	1	100
GOTERM_BP_FAT	GO:0044257~cellular protein catabolic process	3	0.122699	0.715378	LONP1, RNF20, LNX1	89	248	8785	1.19405	1	1	100
GOTERM_BP_FAT	GO:0044265~cellular macromolecule catabolic process	3	0.122699	0.792765	LONP1, RNF20, LNX1	89	290	8785	1.02112	1	1	100
Annotation Cluster 15	Enrichment Score: 0.3051351843219498
Category	Term	Count	%	PValue	Genes	List Total	Pop Hits	Pop Total	Fold Enrichment	Bonferroni	Benjamini	FDR
GOTERM_CC_FAT	GO:0031980~mitochondrial lumen	3	0.122699	0.320563	LONP1, CLPP, FABP3	72	113	6966	2.56858	1	0.977079	98.8691
GOTERM_CC_FAT	GO:0005759~mitochondrial matrix	3	0.122699	0.320563	LONP1, CLPP, FABP3	72	113	6966	2.56858	1	0.977079	98.8691
GOTERM_CC_FAT	GO:0070013~intracellular organelle lumen	7	0.286299	0.545476	LONP1, PNMA2, PIAS4, CLPP, FABP3, RNF20, AKIRIN2	72	579	6966	1.16969	1	0.991508	99.9893
GOTERM_CC_FAT	GO:0043233~organelle lumen	7	0.286299	0.54722	LONP1, PNMA2, PIAS4, CLPP, FABP3, RNF20, AKIRIN2	72	580	6966	1.16767	1	0.989684	99.9898
GOTERM_CC_FAT	GO:0031974~membrane-enclosed lumen	7	0.286299	0.588205	LONP1, PNMA2, PIAS4, CLPP, FABP3, RNF20, AKIRIN2	72	604	6966	1.12127	1	0.992546	99.9966
GOTERM_CC_FAT	GO:0031981~nuclear lumen	4	0.163599	0.81827	PNMA2, PIAS4, RNF20, AKIRIN2	72	426	6966	0.908451	1	0.996651	100
Annotation Cluster 16	Enrichment Score: 0.2826527440404712
Category	Term	Count	%	PValue	Genes	List Total	Pop Hits	Pop Total	Fold Enrichment	Bonferroni	Benjamini	FDR
INTERPRO	IPR018957:Zinc finger, C3HC4 RING-type	3	0.122699	0.312635	ZNRF4, RNF20, LNX1	97	108	9171	2.62629	1	0.99931	99.1902
SMART	SM00184:RING	3	0.122699	0.393528	ZNRF4, RNF20, LNX1	46	131	4364	2.17259	1	0.985017	99.0229
INTERPRO	IPR001841:Zinc finger, RING-type	3	0.122699	0.399798	ZNRF4, RNF20, LNX1	97	131	9171	2.16518	1	0.99964	99.8582
SP_PIR_KEYWORDS	zinc	6	0.245399	0.865925	TRIM29, ZNRF4, MBNL2, RNF20, DIDO1, LNX1	81	670	7349	0.812493	1	0.999714	100
SP_PIR_KEYWORDS	zinc-finger	3	0.122699	0.906572	ZNRF4, RNF20, LNX1	81	357	7349	0.762423	1	0.999853	100
Annotation Cluster 17	Enrichment Score: 0.2802617750387645
Category	Term	Count	%	PValue	Genes	List Total	Pop Hits	Pop Total	Fold Enrichment	Bonferroni	Benjamini	FDR
KEGG_PATHWAY	bta03010:Ribosome	3	0.122699	0.265399	LOC784052, LOC614926, LOC790883	60	84	4940	2.94048	1	0.949282	96.4327
GOTERM_MF_FAT	GO:0003735~structural constituent of ribosome	3	0.122699	0.515935	LOC784052, LOC614926, LOC790883	94	171	9249	1.7262	1	0.975842	99.9883
SP_PIR_KEYWORDS	ribosomal protein	3	0.122699	0.51653	LOC784052, LOC614926, LOC790883	81	158	7349	1.72269	1	0.996748	99.9798
GOTERM_MF_FAT	GO:0005198~structural molecule activity	5	0.204499	0.539319	LOC784052, LOC614926, LOC790883, CLDN11, THBS3	94	382	9249	1.28787	1	0.97714	99.9937
GOTERM_BP_FAT	GO:0006412~translation	4	0.163599	0.543006	LOC784052, LOC614926, LOC790883, LOC617088	89	283	8785	1.39516	1	1	99.9986
GOTERM_CC_FAT	GO:0005840~ribosome	3	0.122699	0.615189	LOC784052, LOC614926, LOC790883	72	202	6966	1.43688	1	0.992183	99.9985
SP_PIR_KEYWORDS	ribonucleoprotein	3	0.122699	0.645408	LOC784052, LOC614926, LOC790883	81	200	7349	1.36093	1	0.999038	99.9995
GOTERM_CC_FAT	GO:0030529~ribonucleoprotein complex	4	0.163599	0.696343	LOC784052, LOC614926, LOC790883, SRP9	72	348	6966	1.11207	1	0.993562	99.9999
Annotation Cluster 18	Enrichment Score: 0.27952476642687385
Category	Term	Count	%	PValue	Genes	List Total	Pop Hits	Pop Total	Fold Enrichment	Bonferroni	Benjamini	FDR
GOTERM_BP_FAT	GO:0010605~negative regulation of macromolecule metabolic process	4	0.163599	0.409144	PIAS4, PRKRA, SIRT6, SRP9	89	231	8785	1.70923	1	0.999999	99.9446
GOTERM_BP_FAT	GO:0010558~negative regulation of macromolecule biosynthetic process	3	0.122699	0.559606	PIAS4, SIRT6, SRP9	89	186	8785	1.59206	1	1	99.9992
GOTERM_BP_FAT	GO:0031327~negative regulation of cellular biosynthetic process	3	0.122699	0.568358	PIAS4, SIRT6, SRP9	89	189	8785	1.56679	1	1	99.9994
GOTERM_BP_FAT	GO:0009890~negative regulation of biosynthetic process	3	0.122699	0.585492	PIAS4, SIRT6, SRP9	89	195	8785	1.51858	1	1	99.9996
Annotation Cluster 19	Enrichment Score: 0.19545818194947576
Category	Term	Count	%	PValue	Genes	List Total	Pop Hits	Pop Total	Fold Enrichment	Bonferroni	Benjamini	FDR
GOTERM_CC_FAT	GO:0031090~organelle membrane	8	0.327198	0.314126	FMO4, LOC517828, SCAMP3, FMO2, MTX1, ACER1, SLC25A41, NDUFA11	72	542	6966	1.42804	1	0.981511	98.7384
GOTERM_CC_FAT	GO:0044429~mitochondrial part	6	0.245399	0.349548	LONP1, CLPP, MTX1, FABP3, SLC25A41, NDUFA11	72	382	6966	1.51963	1	0.979789	99.3179
GOTERM_CC_FAT	GO:0005739~mitochondrion	9	0.368098	0.472019	TRNT1, LONP1, CLPP, MTX1, FABP3, DPYSL2, PCCA, SLC25A41, NDUFA11	72	731	6966	1.19118	1	0.988961	99.9393
SP_PIR_KEYWORDS	mitochondrion	6	0.245399	0.649905	LONP1, CLPP, MTX1, FABP3, SLC25A41, NDUFA11	81	504	7349	1.0801	1	0.998766	99.9995
GOTERM_CC_FAT	GO:0005743~mitochondrial inner membrane	3	0.122699	0.699523	MTX1, SLC25A41, NDUFA11	72	236	6966	1.22987	1	0.992744	99.9999
GOTERM_CC_FAT	GO:0019866~organelle inner membrane	3	0.122699	0.71057	MTX1, SLC25A41, NDUFA11	72	241	6966	1.20436	1	0.991532	99.9999
GOTERM_CC_FAT	GO:0031966~mitochondrial membrane	3	0.122699	0.778843	MTX1, SLC25A41, NDUFA11	72	276	6966	1.05163	1	0.995122	100
GOTERM_CC_FAT	GO:0005740~mitochondrial envelope	3	0.122699	0.800437	MTX1, SLC25A41, NDUFA11	72	289	6966	1.00433	1	0.996041	100
SP_PIR_KEYWORDS	transport	7	0.286299	0.829633	SCAMP3, MTX1, FABP3, SLC7A14, SLC25A41, SLC9A1, NDUFA11	81	740	7349	0.858242	1	0.999631	100
GOTERM_CC_FAT	GO:0031967~organelle envelope	3	0.122699	0.903725	MTX1, SLC25A41, NDUFA11	72	377	6966	0.769894	1	0.99951	100
GOTERM_CC_FAT	GO:0031975~envelope	3	0.122699	0.904548	MTX1, SLC25A41, NDUFA11	72	378	6966	0.767857	1	0.999423	100
Annotation Cluster 20	Enrichment Score: 0.18455651984994548
Category	Term	Count	%	PValue	Genes	List Total	Pop Hits	Pop Total	Fold Enrichment	Bonferroni	Benjamini	FDR
GOTERM_CC_FAT	GO:0005624~membrane fraction	3	0.122699	0.620604	LOC517828, SRD5A1, SLC9A1	72	204	6966	1.42279	1	0.991209	99.9987
GOTERM_CC_FAT	GO:0005626~insoluble fraction	3	0.122699	0.641693	LOC517828, SRD5A1, SLC9A1	72	212	6966	1.3691	1	0.991995	99.9993
GOTERM_CC_FAT	GO:0000267~cell fraction	3	0.122699	0.701759	LOC517828, SRD5A1, SLC9A1	72	237	6966	1.22468	1	0.991783	99.9999
Annotation Cluster 21	Enrichment Score: 0.1796629785124288
Category	Term	Count	%	PValue	Genes	List Total	Pop Hits	Pop Total	Fold Enrichment	Bonferroni	Benjamini	FDR
GOTERM_BP_FAT	GO:0070271~protein complex biogenesis	3	0.122699	0.541731	LONP1, GTF2F1, LNX1	89	180	8785	1.64513	1	1	99.9985
GOTERM_BP_FAT	GO:0006461~protein complex assembly	3	0.122699	0.541731	LONP1, GTF2F1, LNX1	89	180	8785	1.64513	1	1	99.9985
GOTERM_BP_FAT	GO:0065003~macromolecular complex assembly	3	0.122699	0.794361	LONP1, GTF2F1, LNX1	89	291	8785	1.01761	1	1	100
GOTERM_BP_FAT	GO:0043933~macromolecular complex subunit organization	3	0.122699	0.819903	LONP1, GTF2F1, LNX1	89	308	8785	0.96144	1	1	100
Annotation Cluster 22	Enrichment Score: 0.17250050404195844
Category	Term	Count	%	PValue	Genes	List Total	Pop Hits	Pop Total	Fold Enrichment	Bonferroni	Benjamini	FDR
GOTERM_BP_FAT	GO:0010604~positive regulation of macromolecule metabolic process	4	0.163599	0.594317	GTF2F1, RNF20, SELE, AKIRIN2	89	305	8785	1.29453	1	1	99.9997
GOTERM_BP_FAT	GO:0045941~positive regulation of transcription	3	0.122699	0.612939	GTF2F1, RNF20, AKIRIN2	89	205	8785	1.44451	1	1	99.9999
GOTERM_BP_FAT	GO:0010628~positive regulation of gene expression	3	0.122699	0.639001	GTF2F1, RNF20, AKIRIN2	89	215	8785	1.37732	1	1	100
GOTERM_BP_FAT	GO:0045935~positive regulation of nucleobase, nucleoside, nucleotide and nucleic acid metabolic process	3	0.122699	0.673182	GTF2F1, RNF20, AKIRIN2	89	229	8785	1.29312	1	1	100
GOTERM_BP_FAT	GO:0051173~positive regulation of nitrogen compound metabolic process	3	0.122699	0.68928	GTF2F1, RNF20, AKIRIN2	89	236	8785	1.25476	1	1	100
GOTERM_BP_FAT	GO:0010557~positive regulation of macromolecule biosynthetic process	3	0.122699	0.711158	GTF2F1, RNF20, AKIRIN2	89	246	8785	1.20375	1	1	100
GOTERM_BP_FAT	GO:0031328~positive regulation of cellular biosynthetic process	3	0.122699	0.733743	GTF2F1, RNF20, AKIRIN2	89	257	8785	1.15223	1	1	100
GOTERM_BP_FAT	GO:0009891~positive regulation of biosynthetic process	3	0.122699	0.73964	GTF2F1, RNF20, AKIRIN2	89	260	8785	1.13894	1	1	100
Annotation Cluster 23	Enrichment Score: 0.15664870784939863
Category	Term	Count	%	PValue	Genes	List Total	Pop Hits	Pop Total	Fold Enrichment	Bonferroni	Benjamini	FDR
GOTERM_MF_FAT	GO:0043169~cation binding	25	1.02249	0.566554	TSHZ2, FKBP7, ZNRF4, PPP3R2, DIDO1, LNX1, PEF1, TYR, ZNF704, LOC521171, THBS3, GBA, RBM26, TRIM29, MBNL2, SIRT6, ZCCHC17, PGM5, F5, PIAS4, PKLR, NR5A2, RNF20, ABL2, SLC9A1	94	2415	9249	1.01857	1	0.98124	99.9971
GOTERM_MF_FAT	GO:0043167~ion binding	25	1.02249	0.588906	TSHZ2, FKBP7, ZNRF4, PPP3R2, DIDO1, LNX1, PEF1, TYR, ZNF704, LOC521171, THBS3, GBA, RBM26, TRIM29, MBNL2, SIRT6, ZCCHC17, PGM5, F5, PIAS4, PKLR, NR5A2, RNF20, ABL2, SLC9A1	94	2439	9249	1.00854	1	0.982247	99.9985
GOTERM_MF_FAT	GO:0046872~metal ion binding	24	0.981595	0.633347	TSHZ2, FKBP7, TRIM29, PPP3R2, ZNRF4, SIRT6, MBNL2, DIDO1, ZCCHC17, LNX1, PEF1, TYR, ZNF704, PGM5, PIAS4, F5, PKLR, LOC521171, NR5A2, ABL2, RNF20, THBS3, SLC9A1, RBM26	94	2387	9249	0.989295	1	0.985783	99.9996
GOTERM_MF_FAT	GO:0008270~zinc ion binding	13	0.531697	0.738783	TSHZ2, TRIM29, ZNRF4, MBNL2, SIRT6, ZCCHC17, DIDO1, LNX1, ZNF704, PIAS4, NR5A2, RNF20, RBM26	94	1367	9249	0.935711	1	0.994675	100
GOTERM_MF_FAT	GO:0046914~transition metal ion binding	16	0.654397	0.751071	TSHZ2, TRIM29, ZNRF4, MBNL2, SIRT6, ZCCHC17, DIDO1, LNX1, TYR, ZNF704, PIAS4, F5, NR5A2, RNF20, ABL2, RBM26	94	1698	9249	0.927148	1	0.995092	100
SP_PIR_KEYWORDS	metal-binding	10	0.408998	0.788592	TYR, PGM5, F5, TRIM29, RUSC1, FDPS, ZNRF4, MBNL2, RNF20, DIDO1, LNX1	81	1010	7349	0.898301	1	0.999411	100
SP_PIR_KEYWORDS	zinc	6	0.245399	0.865925	TRIM29, ZNRF4, MBNL2, RNF20, DIDO1, LNX1	81	670	7349	0.812493	1	0.999714	100
Annotation Cluster 24	Enrichment Score: 0.06270306509047872
Category	Term	Count	%	PValue	Genes	List Total	Pop Hits	Pop Total	Fold Enrichment	Bonferroni	Benjamini	FDR
GOTERM_CC_FAT	GO:0005615~extracellular space	3	0.122699	0.762743	BTC, ANGPTL1, SELE	72	267	6966	1.08708	1	0.994593	100
GOTERM_CC_FAT	GO:0005576~extracellular region	7	0.286299	0.90662	C28H10ORF58, F5, BTC, ANGPTL1, HSD11B1L, SELE, THBS3	72	892	6966	0.759249	1	0.999354	100
GOTERM_CC_FAT	GO:0044421~extracellular region part	3	0.122699	0.93775	BTC, ANGPTL1, SELE	72	427	6966	0.679742	1	0.999774	100
Annotation Cluster 25	Enrichment Score: 0.05165978280462035
Category	Term	Count	%	PValue	Genes	List Total	Pop Hits	Pop Total	Fold Enrichment	Bonferroni	Benjamini	FDR
GOTERM_BP_FAT	GO:0008104~protein localization	4	0.163599	0.83144	SCAMP3, KIFAP3, MTX1, SRP9	89	446	8785	0.885272	1	1	100
GOTERM_BP_FAT	GO:0015031~protein transport	3	0.122699	0.917128	SCAMP3, MTX1, SRP9	89	403	8785	0.734798	1	1	100
GOTERM_BP_FAT	GO:0045184~establishment of protein localization	3	0.122699	0.917825	SCAMP3, MTX1, SRP9	89	404	8785	0.732979	1	1	100
Annotation Cluster 26	Enrichment Score: 0.018996261815594346
Category	Term	Count	%	PValue	Genes	List Total	Pop Hits	Pop Total	Fold Enrichment	Bonferroni	Benjamini	FDR
SP_PIR_KEYWORDS	transcription regulation	3	0.122699	0.94129	GTF2F1, CREB3L3, AKIRIN2	81	407	7349	0.66876	1	0.999925	100
GOTERM_BP_FAT	GO:0006350~transcription	3	0.122699	0.961652	GTF2F1, CREB3L3, AKIRIN2	89	492	8785	0.601877	1	1	100
SP_PIR_KEYWORDS	Transcription	3	0.122699	0.96888	GTF2F1, CREB3L3, AKIRIN2	81	473	7349	0.575444	1	0.999988	100

## Sheet: Copper_gene_clusters
Annotation Cluster 1	Enrichment Score: 1.5231925925842225
Category	Term	Count	%	PValue	Genes	List Total	Pop Hits	Pop Total	Fold Enrichment	Bonferroni	Benjamini	FDR
GOTERM_CC_FAT	GO:0031300~intrinsic to organelle membrane	6	0.290698	0.000825899	ST3GAL1, FMO4, LOC517828, FMO2, PIGT, ST8SIA2	69	76	6966	7.97025	0.119479	0.119479	0.986263
GOTERM_MF_FAT	GO:0004499~flavin-containing monooxygenase activity	3	0.145349	0.00143048	FMO4, LOC517828, FMO2	93	6	9249	49.7258	0.235951	0.235951	1.76037
GOTERM_CC_FAT	GO:0031227~intrinsic to endoplasmic reticulum membrane	4	0.193798	0.00545342	FMO4, LOC517828, FMO2, PIGT	69	37	6966	10.9142	0.569206	0.343651	6.3493
GOTERM_CC_FAT	GO:0012505~endomembrane system	9	0.436047	0.0105318	ST3GAL1, FMO4, SYS1, LOC517828, CAMK1G, FMO2, PIGT, ST8SIA2, SELE	69	312	6966	2.91221	0.804167	0.419287	11.9274
KEGG_PATHWAY	bta00982:Drug metabolism	4	0.193798	0.0159619	FMO4, LOC517828, FMO1, FMO2	55	49	4940	7.3321	0.654231	0.654231	15.1697
GOTERM_MF_FAT	GO:0050661~NADP or NADPH binding	3	0.145349	0.0198681	FMO4, LOC517828, FMO2	93	22	9249	13.5616	0.977013	0.848384	22.0407
GOTERM_CC_FAT	GO:0031090~organelle membrane	11	0.532946	0.0362703	ST3GAL1, FMO4, SYS1, LOC517828, SDHB, LOC785955, NDUFA9, FMO2, PIGT, ATP6V1H, ST8SIA2	69	542	6966	2.04893	0.996619	0.679505	35.8012
GOTERM_CC_FAT	GO:0044432~endoplasmic reticulum part	5	0.242248	0.0404734	FMO4, LOC517828, GLT25D1, FMO2, PIGT	69	133	6966	3.79536	0.998275	0.653691	39.0806
GOTERM_CC_FAT	GO:0005783~endoplasmic reticulum	9	0.436047	0.0639893	FMO4, LOC517828, GLT25D1, FKBP7, CLGN, PTGIS, FMO2, PIGT, TMEM189	69	441	6966	2.06034	0.999962	0.67746	54.764
GOTERM_CC_FAT	GO:0005789~endoplasmic reticulum membrane	4	0.193798	0.0754703	FMO4, LOC517828, FMO2, PIGT	69	101	6966	3.99828	0.999994	0.701337	60.9891
GOTERM_CC_FAT	GO:0042175~nuclear envelope-endoplasmic reticulum network	4	0.193798	0.0844717	FMO4, LOC517828, FMO2, PIGT	69	106	6966	3.80968	0.999999	0.677803	65.3092
GOTERM_MF_FAT	GO:0050660~FAD binding	3	0.145349	0.094298	FMO4, LOC517828, FMO2	93	52	9249	5.73759	1	0.975865	70.7368
GOTERM_MF_FAT	GO:0050662~coenzyme binding	4	0.193798	0.143921	FMO4, LOC517828, NDUFA9, FMO2	93	132	9249	3.01369	1	0.96107	85.4552
GOTERM_BP_FAT	GO:0055114~oxidation reduction	8	0.387597	0.271886	FMO4, LOC517828, SDHB, VAT1L, NDUFA9, FMO2, DHRS7C, SOD2	91	513	8785	1.50547	1	0.994517	98.8795
GOTERM_MF_FAT	GO:0048037~cofactor binding	4	0.193798	0.298512	FMO4, LOC517828, NDUFA9, FMO2	93	192	9249	2.07191	1	0.964307	98.7709
Annotation Cluster 2	Enrichment Score: 1.271615864356934
Category	Term	Count	%	PValue	Genes	List Total	Pop Hits	Pop Total	Fold Enrichment	Bonferroni	Benjamini	FDR
SP_PIR_KEYWORDS	Lectin	4	0.193798	0.0186836	SELL, CLEC3A, FCN2, SELE	68	62	7349	6.97249	0.939807	0.939807	20.1455
UP_SEQ_FEATURE	domain:C-type lectin	3	0.145349	0.0205615	SELL, CLEC3A, SELE	61	21	5635	13.1967	0.983988	0.983988	22.9095
GOTERM_MF_FAT	GO:0005529~sugar binding	4	0.193798	0.0372009	SELL, CLEC3A, FCN2, SELE	93	74	9249	5.37576	0.999197	0.907053	37.5218
INTERPRO	IPR018378:C-type lectin, conserved site	3	0.145349	0.0444922	SELL, CLEC3A, SELE	92	34	9171	8.79572	0.999989	0.999989	44.657
SMART	SM00034:CLECT	3	0.145349	0.0641314	SELL, CLEC3A, SELE	38	49	4364	7.03115	0.96363	0.96363	47.1849
INTERPRO	IPR001304:C-type lectin	3	0.145349	0.0848575	SELL, CLEC3A, SELE	92	49	9171	6.10315	1	0.999985	68.4218
INTERPRO	IPR016186:C-type lectin-like	3	0.145349	0.106371	SELL, CLEC3A, SELE	92	56	9171	5.34026	1	0.999139	76.8215
GOTERM_MF_FAT	GO:0030246~carbohydrate binding	4	0.193798	0.182445	SELL, CLEC3A, FCN2, SELE	93	148	9249	2.68788	1	0.968023	91.785
Annotation Cluster 3	Enrichment Score: 0.9935685470715033
Category	Term	Count	%	PValue	Genes	List Total	Pop Hits	Pop Total	Fold Enrichment	Bonferroni	Benjamini	FDR
SP_PIR_KEYWORDS	Chaperone	4	0.193798	0.0657498	TCP1, CLGN, PFDN4, PARK7	68	102	7349	4.23818	0.99996	0.993698	55.5686
GOTERM_BP_FAT	GO:0006457~protein folding	4	0.193798	0.122607	TCP1, FKBP7, CLGN, PFDN4	91	119	8785	3.24499	1	0.96001	84.2998
GOTERM_MF_FAT	GO:0051082~unfolded protein binding	3	0.145349	0.129684	TCP1, CLGN, PFDN4	93	63	9249	4.73579	1	0.976017	82.1524
Annotation Cluster 4	Enrichment Score: 0.8833864501992873
Category	Term	Count	%	PValue	Genes	List Total	Pop Hits	Pop Total	Fold Enrichment	Bonferroni	Benjamini	FDR
GOTERM_CC_FAT	GO:0033178~proton-transporting two-sector ATPase complex, catalytic domain	3	0.145349	0.0159286	ATP6V1C2, LOC785955, ATP6V1H	69	20	6966	15.1435	0.915648	0.46108	17.5203
GOTERM_BP_FAT	GO:0006754~ATP biosynthetic process	4	0.193798	0.0500845	ATP6V1C2, LOC785955, ATP6V1H, ATP13A2	91	81	8785	4.76733	1	0.999989	51.68
KEGG_PATHWAY	bta00190:Oxidative phosphorylation	5	0.242248	0.0526953	ATP6V1C2, SDHB, LOC785955, NDUFA9, ATP6V1H	55	130	4940	3.45455	0.971925	0.590664	42.5061
GOTERM_BP_FAT	GO:0046034~ATP metabolic process	4	0.193798	0.0612576	ATP6V1C2, LOC785955, ATP6V1H, ATP13A2	91	88	8785	4.38811	1	0.999912	59.1314
GOTERM_BP_FAT	GO:0009145~purine nucleoside triphosphate biosynthetic process	4	0.193798	0.0629416	ATP6V1C2, LOC785955, ATP6V1H, ATP13A2	91	89	8785	4.33881	1	0.999253	60.157
GOTERM_BP_FAT	GO:0009206~purine ribonucleoside triphosphate biosynthetic process	4	0.193798	0.0629416	ATP6V1C2, LOC785955, ATP6V1H, ATP13A2	91	89	8785	4.33881	1	0.999253	60.157
GOTERM_BP_FAT	GO:0009201~ribonucleoside triphosphate biosynthetic process	4	0.193798	0.0629416	ATP6V1C2, LOC785955, ATP6V1H, ATP13A2	91	89	8785	4.33881	1	0.999253	60.157
GOTERM_BP_FAT	GO:0009142~nucleoside triphosphate biosynthetic process	4	0.193798	0.064647	ATP6V1C2, LOC785955, ATP6V1H, ATP13A2	91	90	8785	4.2906	1	0.997318	61.1713
GOTERM_MF_FAT	GO:0016820~hydrolase activity, acting on acid anhydrides, catalyzing transmembrane movement of substances	4	0.193798	0.0652068	ATP6V1C2, LOC785955, ATP6V1H, ATP13A2	93	93	9249	4.27749	0.999997	0.957963	56.6817
GOTERM_BP_FAT	GO:0015986~ATP synthesis coupled proton transport	3	0.145349	0.0686338	ATP6V1C2, LOC785955, ATP6V1H	91	42	8785	6.8956	1	0.994751	63.4494
GOTERM_BP_FAT	GO:0015985~energy coupled proton transport, down electrochemical gradient	3	0.145349	0.0686338	ATP6V1C2, LOC785955, ATP6V1H	91	42	8785	6.8956	1	0.994751	63.4494
GOTERM_CC_FAT	GO:0016469~proton-transporting two-sector ATPase complex	3	0.145349	0.0766598	ATP6V1C2, LOC785955, ATP6V1H	69	47	6966	6.44403	0.999995	0.672611	61.5869
GOTERM_BP_FAT	GO:0009199~ribonucleoside triphosphate metabolic process	4	0.193798	0.0771721	ATP6V1C2, LOC785955, ATP6V1H, ATP13A2	91	97	8785	3.98097	1	0.993796	67.9168
GOTERM_BP_FAT	GO:0009205~purine ribonucleoside triphosphate metabolic process	4	0.193798	0.0771721	ATP6V1C2, LOC785955, ATP6V1H, ATP13A2	91	97	8785	3.98097	1	0.993796	67.9168
GOTERM_BP_FAT	GO:0034220~ion transmembrane transport	3	0.145349	0.0773962	ATP6V1C2, LOC785955, ATP6V1H	91	45	8785	6.4359	1	0.988446	68.027
GOTERM_BP_FAT	GO:0009144~purine nucleoside triphosphate metabolic process	4	0.193798	0.079043	ATP6V1C2, LOC785955, ATP6V1H, ATP13A2	91	98	8785	3.94035	1	0.982631	68.8254
GOTERM_BP_FAT	GO:0015992~proton transport	3	0.145349	0.0864898	ATP6V1C2, LOC785955, ATP6V1H	91	48	8785	6.03365	1	0.98182	72.2098
GOTERM_BP_FAT	GO:0009152~purine ribonucleotide biosynthetic process	4	0.193798	0.0867233	ATP6V1C2, LOC785955, ATP6V1H, ATP13A2	91	102	8785	3.78582	1	0.974097	72.3102
GOTERM_BP_FAT	GO:0006818~hydrogen transport	3	0.145349	0.0895897	ATP6V1C2, LOC785955, ATP6V1H	91	49	8785	5.91052	1	0.968727	73.5153
GOTERM_BP_FAT	GO:0009141~nucleoside triphosphate metabolic process	4	0.193798	0.0967511	ATP6V1C2, LOC785955, ATP6V1H, ATP13A2	91	107	8785	3.60891	1	0.968807	76.3165
GOTERM_BP_FAT	GO:0009260~ribonucleotide biosynthetic process	4	0.193798	0.0967511	ATP6V1C2, LOC785955, ATP6V1H, ATP13A2	91	107	8785	3.60891	1	0.968807	76.3165
GOTERM_BP_FAT	GO:0044271~nitrogen compound biosynthetic process	6	0.290698	0.103542	ATP6V1C2, LOC785955, ATP6V1H, PADI2, ATP13A2, PADI1	91	243	8785	2.38367	1	0.968529	78.7161
GOTERM_BP_FAT	GO:0009150~purine ribonucleotide metabolic process	4	0.193798	0.109377	ATP6V1C2, LOC785955, ATP6V1H, ATP13A2	91	113	8785	3.41729	1	0.967319	80.5953
GOTERM_BP_FAT	GO:0006164~purine nucleotide biosynthetic process	4	0.193798	0.118133	ATP6V1C2, LOC785955, ATP6V1H, ATP13A2	91	117	8785	3.30046	1	0.969214	83.1278
GOTERM_MF_FAT	GO:0042625~ATPase activity, coupled to transmembrane movement of ions	3	0.145349	0.119743	LOC785955, ATP6V1H, ATP13A2	93	60	9249	4.97258	1	0.981616	79.4517
GOTERM_BP_FAT	GO:0009259~ribonucleotide metabolic process	4	0.193798	0.120362	ATP6V1C2, LOC785955, ATP6V1H, ATP13A2	91	118	8785	3.27249	1	0.96463	83.7215
GOTERM_BP_FAT	GO:0006119~oxidative phosphorylation	3	0.145349	0.12564	ATP6V1C2, LOC785955, ATP6V1H	91	60	8785	4.82692	1	0.948898	85.051
GOTERM_BP_FAT	GO:0006163~purine nucleotide metabolic process	4	0.193798	0.155556	ATP6V1C2, LOC785955, ATP6V1H, ATP13A2	91	133	8785	2.90341	1	0.966779	90.8673
GOTERM_BP_FAT	GO:0006091~generation of precursor metabolites and energy	5	0.242248	0.170292	ATP6V1C2, SDHB, LOC785955, NDUFA9, ATP6V1H	91	211	8785	2.28764	1	0.968122	92.8818
GOTERM_BP_FAT	GO:0009165~nucleotide biosynthetic process	4	0.193798	0.198762	ATP6V1C2, LOC785955, ATP6V1H, ATP13A2	91	150	8785	2.57436	1	0.980291	95.6576
GOTERM_BP_FAT	GO:0034654~nucleobase, nucleoside, nucleotide and nucleic acid biosynthetic process	4	0.193798	0.21734	ATP6V1C2, LOC785955, ATP6V1H, ATP13A2	91	157	8785	2.45958	1	0.984631	96.8847
GOTERM_BP_FAT	GO:0034404~nucleobase, nucleoside and nucleotide biosynthetic process	4	0.193798	0.21734	ATP6V1C2, LOC785955, ATP6V1H, ATP13A2	91	157	8785	2.45958	1	0.984631	96.8847
GOTERM_MF_FAT	GO:0042626~ATPase activity, coupled to transmembrane movement of substances	3	0.145349	0.232719	LOC785955, ATP6V1H, ATP13A2	93	92	9249	3.24299	1	0.955515	96.262
GOTERM_MF_FAT	GO:0043492~ATPase activity, coupled to movement of substances	3	0.145349	0.236401	LOC785955, ATP6V1H, ATP13A2	93	93	9249	3.20812	1	0.949344	96.4785
GOTERM_MF_FAT	GO:0015399~primary active transmembrane transporter activity	3	0.145349	0.265943	LOC785955, ATP6V1H, ATP13A2	93	101	9249	2.95401	1	0.960406	97.8416
GOTERM_MF_FAT	GO:0015405~P-P-bond-hydrolysis-driven transmembrane transporter activity	3	0.145349	0.265943	LOC785955, ATP6V1H, ATP13A2	93	101	9249	2.95401	1	0.960406	97.8416
GOTERM_BP_FAT	GO:0015672~monovalent inorganic cation transport	4	0.193798	0.359269	ATP6V1C2, LOC785955, ATP6V1H, KCNA6	91	208	8785	1.85651	1	0.998603	99.8166
SP_PIR_KEYWORDS	transport	9	0.436047	0.361124	SYS1, SLC27A1, SDHB, FAM125A, LOC785955, SLC26A8, NDUFA9, LOC534391, ATP6V1H	68	740	7349	1.31441	1	0.975493	99.5224
GOTERM_MF_FAT	GO:0016887~ATPase activity	4	0.193798	0.361369	DNAH11, LOC785955, ATP6V1H, ATP13A2	93	215	9249	1.85026	1	0.978334	99.6165
GOTERM_BP_FAT	GO:0006812~cation transport	5	0.242248	0.500465	ATP6V1C2, LOC785955, ATP6V1H, KCNA6, ATP13A2	91	357	8785	1.35208	1	0.999805	99.9946
GOTERM_MF_FAT	GO:0042623~ATPase activity, coupled	3	0.145349	0.528704	LOC785955, ATP6V1H, ATP13A2	93	177	9249	1.68562	1	0.995658	99.9912
GOTERM_BP_FAT	GO:0055085~transmembrane transport	5	0.242248	0.568989	ATP6V1C2, LOC785955, SLC26A8, ATP6V1H, KCNA6	91	389	8785	1.24085	1	0.999888	99.9993
SP_PIR_KEYWORDS	ion transport	3	0.145349	0.600888	LOC785955, SLC26A8, ATP6V1H	68	220	7349	1.47373	1	0.979964	99.9983
GOTERM_BP_FAT	GO:0006811~ion transport	6	0.290698	0.606969	ATP6V1C2, LOC785955, SLC26A8, ATP6V1H, KCNA6, ATP13A2	91	511	8785	1.13352	1	0.999947	99.9998
Annotation Cluster 5	Enrichment Score: 0.604074634917838
Category	Term	Count	%	PValue	Genes	List Total	Pop Hits	Pop Total	Fold Enrichment	Bonferroni	Benjamini	FDR
GOTERM_CC_FAT	GO:0015630~microtubule cytoskeleton	6	0.290698	0.0629305	DNAH11, FAM125A, TCP1, KIFAP3, KIF2A, LOC781412	69	220	6966	2.75336	0.999955	0.713841	54.1463
GOTERM_BP_FAT	GO:0007018~microtubule-based movement	3	0.145349	0.153663	DNAH11, KIF2A, LOC781412	91	68	8785	4.25905	1	0.970386	90.5733
GOTERM_BP_FAT	GO:0007017~microtubule-based process	4	0.193798	0.155556	DNAH11, KIFAP3, KIF2A, LOC781412	91	133	8785	2.90341	1	0.966779	90.8673
GOTERM_CC_FAT	GO:0005856~cytoskeleton	8	0.387597	0.328611	DNAH11, FAM125A, TCP1, KIFAP3, NDRG1, SELE, KIF2A, LOC781412	69	575	6966	1.40461	1	0.938508	99.1598
GOTERM_CC_FAT	GO:0044430~cytoskeletal part	6	0.290698	0.357692	DNAH11, FAM125A, TCP1, KIFAP3, KIF2A, LOC781412	69	403	6966	1.50307	1	0.948392	99.506
GOTERM_CC_FAT	GO:0043232~intracellular non-membrane-bounded organelle	12	0.581395	0.578075	DNAH11, FAM125A, TCP1, KIFAP3, PRIM2, MRPL18, NDRG1, SELE, DIMT1L, MRPS2, KIF2A, LOC781412	69	1148	6966	1.05529	1	0.98977	99.9968
GOTERM_CC_FAT	GO:0043228~non-membrane-bounded organelle	12	0.581395	0.578075	DNAH11, FAM125A, TCP1, KIFAP3, PRIM2, MRPL18, NDRG1, SELE, DIMT1L, MRPS2, KIF2A, LOC781412	69	1148	6966	1.05529	1	0.98977	99.9968
Annotation Cluster 6	Enrichment Score: 0.5798084677407739
Category	Term	Count	%	PValue	Genes	List Total	Pop Hits	Pop Total	Fold Enrichment	Bonferroni	Benjamini	FDR
SP_PIR_KEYWORDS	nucleotide-binding	11	0.532946	0.144485	DNAH11, SLC27A1, LOC789867, TCP1, CAMK1G, LOC785955, PARF, PRKCD, LOC782954, MMAA, KIF2A, LOC781412	68	754	7349	1.57667	1	0.990442	84.4539
GOTERM_MF_FAT	GO:0000166~nucleotide binding	21	1.01744	0.17051	LOC517828, DNAH11, SLC27A1, LOC789867, TCP1, CAMK1G, LOC534391, STK10, SCYL3, ALK, ATP13A2, PRKCD, MMAA, FMO4, LOC785955, FMO2, LOC511494, PARF, LOC782954, KIF2A, LOC781412, RBMS1	93	1615	9249	1.29318	1	0.970239	90.1668
GOTERM_MF_FAT	GO:0030554~adenyl nucleotide binding	15	0.726744	0.184392	LOC517828, DNAH11, TCP1, CAMK1G, STK10, SCYL3, ALK, ATP13A2, PRKCD, MMAA, FMO4, LOC785955, FMO2, LOC511494, KIF2A	93	1083	9249	1.37745	1	0.95896	92.0245
GOTERM_MF_FAT	GO:0017076~purine nucleotide binding	18	0.872093	0.189747	LOC517828, DNAH11, LOC789867, TCP1, CAMK1G, STK10, SCYL3, ALK, ATP13A2, PRKCD, MMAA, FMO4, LOC785955, FMO2, LOC511494, PARF, LOC782954, KIF2A, LOC781412	93	1363	9249	1.31337	1	0.952301	92.6504
GOTERM_MF_FAT	GO:0001883~purine nucleoside binding	15	0.726744	0.193488	LOC517828, DNAH11, TCP1, CAMK1G, STK10, SCYL3, ALK, ATP13A2, PRKCD, MMAA, FMO4, LOC785955, FMO2, LOC511494, KIF2A	93	1093	9249	1.36484	1	0.944292	93.0605
GOTERM_MF_FAT	GO:0001882~nucleoside binding	15	0.726744	0.19905	LOC517828, DNAH11, TCP1, CAMK1G, STK10, SCYL3, ALK, ATP13A2, PRKCD, MMAA, FMO4, LOC785955, FMO2, LOC511494, KIF2A	93	1099	9249	1.35739	1	0.938077	93.6314
SP_PIR_KEYWORDS	atp-binding	7	0.339147	0.364815	DNAH11, TCP1, CAMK1G, LOC785955, PRKCD, MMAA, KIF2A	68	537	7349	1.40878	1	0.971534	99.5543
GOTERM_MF_FAT	GO:0032553~ribonucleotide binding	15	0.726744	0.423192	DNAH11, LOC789867, TCP1, CAMK1G, STK10, SCYL3, ALK, ATP13A2, PRKCD, MMAA, LOC785955, LOC511494, PARF, LOC782954, KIF2A, LOC781412	93	1304	9249	1.144	1	0.988865	99.8916
GOTERM_MF_FAT	GO:0032555~purine ribonucleotide binding	15	0.726744	0.423192	DNAH11, LOC789867, TCP1, CAMK1G, STK10, SCYL3, ALK, ATP13A2, PRKCD, MMAA, LOC785955, LOC511494, PARF, LOC782954, KIF2A, LOC781412	93	1304	9249	1.144	1	0.988865	99.8916
GOTERM_MF_FAT	GO:0005524~ATP binding	12	0.581395	0.433544	DNAH11, TCP1, CAMK1G, LOC785955, STK10, LOC511494, SCYL3, ALK, PRKCD, ATP13A2, MMAA, KIF2A	93	1018	9249	1.17232	1	0.988346	99.9134
GOTERM_MF_FAT	GO:0032559~adenyl ribonucleotide binding	12	0.581395	0.445471	DNAH11, TCP1, CAMK1G, LOC785955, STK10, LOC511494, SCYL3, ALK, PRKCD, ATP13A2, MMAA, KIF2A	93	1027	9249	1.16204	1	0.988134	99.9335
Annotation Cluster 7	Enrichment Score: 0.5149175351645056
Category	Term	Count	%	PValue	Genes	List Total	Pop Hits	Pop Total	Fold Enrichment	Bonferroni	Benjamini	FDR
SP_PIR_KEYWORDS	phosphoprotein	23	1.11434	0.203117	LOC517828, LOC789867, TCP1, LOC534391, OPRK1, ATP6V1H, UBE2V1, TKT, C16H1ORF156, SMAD1, PARK7, FAM125A, CLGN, PRKRA, PFDN4, EDF1, NDRG1, PARF, PHPT1, LOC782954, AKAP3, KIF2A, LOC781412, RBMS1	68	2029	7349	1.22508	1	0.992036	93.3342
SP_PIR_KEYWORDS	cytoplasm	13	0.629845	0.329039	SLC27A1, LOC789867, TCP1, LOC534391, SMAD1, PARK7, FAM125A, PGLS, PRKRA, EDF1, PARF, NDRG1, LOC782954, PHPT1	68	1129	7349	1.24443	1	0.969727	99.1432
SP_PIR_KEYWORDS	acetylation	13	0.629845	0.42683	LOC789867, TCP1, LOC534391, UBE2V1, TKT, SMAD1, PARK7, SOD2, PGLS, LOC785955, EDF1, LOC782954, PHPT1, LOC781412	68	1212	7349	1.1592	1	0.976937	99.8691
Annotation Cluster 8	Enrichment Score: 0.5073012399986687
Category	Term	Count	%	PValue	Genes	List Total	Pop Hits	Pop Total	Fold Enrichment	Bonferroni	Benjamini	FDR
SP_PIR_KEYWORDS	Lectin	4	0.193798	0.0186836	SELL, CLEC3A, FCN2, SELE	68	62	7349	6.97249	0.939807	0.939807	20.1455
GOTERM_MF_FAT	GO:0005529~sugar binding	4	0.193798	0.0372009	SELL, CLEC3A, FCN2, SELE	93	74	9249	5.37576	0.999197	0.907053	37.5218
SP_PIR_KEYWORDS	cell adhesion	4	0.193798	0.0802569	PTPRF, SELL, ITGB6, SELE	68	111	7349	3.89454	0.999996	0.984317	63.1345
INTERPRO	IPR013032:EGF-like region, conserved site	4	0.193798	0.103904	TNFRSF9, SELL, ITGB6, SELE	92	114	9171	3.49771	1	0.999897	75.9756
GOTERM_MF_FAT	GO:0030246~carbohydrate binding	4	0.193798	0.182445	SELL, CLEC3A, FCN2, SELE	93	148	9249	2.68788	1	0.968023	91.785
SP_PIR_KEYWORDS	disulfide bond	10	0.484496	0.306146	OLFML3, CLGN, PTPRF, SELL, OPRK1, CLEC3A, FCN2, ITGB6, ST14, SELE	68	802	7349	1.34755	1	0.979553	98.7216
UP_SEQ_FEATURE	topological domain:Extracellular	8	0.387597	0.327876	SLC27A1, PTPRF, SLC26A8, SELL, OPRK1, ITGB6, ST14, SELE	61	527	5635	1.40231	1	1	99.3097
SP_PIR_KEYWORDS	signal	11	0.532946	0.377157	OLFML3, GLT25D1, CLGN, PTPRF, SELL, CLEC3A, FCN2, ITGB6, SELE, DHRS7C, C3ORF39	68	960	7349	1.23834	1	0.965241	99.6473
GOTERM_BP_FAT	GO:0022610~biological adhesion	5	0.242248	0.383591	PTPRF, SELL, COL22A1, ITGB6, SELE	91	306	8785	1.57743	1	0.999007	99.8939
GOTERM_BP_FAT	GO:0007155~cell adhesion	5	0.242248	0.383591	PTPRF, SELL, COL22A1, ITGB6, SELE	91	306	8785	1.57743	1	0.999007	99.8939
KEGG_PATHWAY	bta04514:Cell adhesion molecules (CAMs)	3	0.145349	0.414257	PTPRF, SELL, SELE	55	129	4940	2.08879	1	0.993546	99.5784
SP_PIR_KEYWORDS	glycoprotein	11	0.532946	0.491008	OLFML3, GLT25D1, PTPRF, SLC26A8, SELL, OPRK1, FCN2, ITGB6, ST14, SELE, C3ORF39	68	1048	7349	1.13436	1	0.979144	99.9683
SP_PIR_KEYWORDS	membrane	19	0.920543	0.535345	LOC517828, SYS1, SLC27A1, PTPRF, SELL, OPRK1, ST8SIA2, TMEM189, TMEM141, ST3GAL1, FAM125A, SDHB, PTGIS, CLGN, SLC26A8, LOC785955, ST14, ITGB6, SELE	68	1963	7349	1.04605	1	0.98307	99.9893
UP_SEQ_FEATURE	topological domain:Cytoplasmic	9	0.436047	0.537882	SLC27A1, CLGN, PTPRF, SLC26A8, SELL, OPRK1, ITGB6, ST14, SELE	61	739	5635	1.12502	1	1	99.9937
SP_PIR_KEYWORDS	transmembrane	16	0.775194	0.541293	LOC517828, SYS1, SLC27A1, PTPRF, SELL, OPRK1, ST8SIA2, TMEM189, TMEM141, ST3GAL1, CLGN, PTGIS, SLC26A8, ST14, ITGB6, SELE	68	1639	7349	1.05502	1	0.979157	99.9908
GOTERM_CC_FAT	GO:0031224~intrinsic to membrane	31	1.50194	0.573216	SLC27A1, LOC787720, OPRK1, KCNA6, ST8SIA2, LOC539574, APLP2, TMEM141, ST3GAL1, FMO4, PTGIS, LOC507560, FMO2, LOC523634, ITGB6, SYS1, LOC517828, PTPRF, LOC527779, SELL, PIGT, ALK, TMEM189, ATP13A2, CLGN, SLC26A8, CD59, ST14, LOC787797, LOC534257, SELE	69	3101	6966	1.00924	1	0.992223	99.9963
UP_SEQ_FEATURE	disulfide bond	9	0.436047	0.577952	OLFML3, CLGN, PTPRF, SELL, OPRK1, CLEC3A, ITGB6, ST14, SELE	61	764	5635	1.08821	1	1	99.998
UP_SEQ_FEATURE	signal peptide	11	0.532946	0.584412	OLFML3, GLT25D1, CLGN, PTPRF, SELL, CLEC3A, FCN2, ITGB6, SELE, DHRS7C, C3ORF39	61	960	5635	1.05849	1	1	99.9983
UP_SEQ_FEATURE	glycosylation site:N-linked (GlcNAc...)	11	0.532946	0.58584	OLFML3, GLT25D1, PTPRF, SLC26A8, SELL, OPRK1, FCN2, ITGB6, ST14, SELE, C3ORF39	61	961	5635	1.05739	1	1	99.9984
GOTERM_CC_FAT	GO:0005886~plasma membrane	12	0.581395	0.624554	SLC27A1, LOC526866, CAMK1G, LOC785955, SLC26A8, CD59, OPRK1, ITGB6, ST14, KCNA6, ALK, SELE	69	1186	6966	1.02148	1	0.992301	99.9992
UP_SEQ_FEATURE	transmembrane region	13	0.629845	0.689896	SYS1, SLC27A1, PTPRF, SELL, OPRK1, TMEM189, TMEM141, CLGN, PTGIS, SLC26A8, ST14, ITGB6, SELE	61	1235	5635	0.97239	1	1	100
GOTERM_CC_FAT	GO:0016021~integral to membrane	28	1.35659	0.756905	SLC27A1, LOC787720, OPRK1, KCNA6, ST8SIA2, LOC539574, APLP2, TMEM141, ST3GAL1, PTGIS, LOC507560, LOC523634, ITGB6, SYS1, LOC517828, PTPRF, LOC527779, SELL, PIGT, ALK, TMEM189, ATP13A2, CLGN, SLC26A8, ST14, LOC787797, LOC534257, SELE	69	3006	6966	0.94038	1	0.998017	100
Annotation Cluster 9	Enrichment Score: 0.474594531091452
Category	Term	Count	%	PValue	Genes	List Total	Pop Hits	Pop Total	Fold Enrichment	Bonferroni	Benjamini	FDR
GOTERM_CC_FAT	GO:0005667~transcription factor complex	4	0.193798	0.06044	LOC511494, NFYC, EDF1, SMAD1	69	92	6966	4.38941	0.999932	0.746289	52.6628
GOTERM_CC_FAT	GO:0070013~intracellular organelle lumen	10	0.484496	0.108586	PDPR, GLT25D1, NDUFA9, MED8, LOC511494, NFYC, EDF1, SMAD1, DIMT1L, SOD2	69	579	6966	1.74364	1	0.743767	74.8143
GOTERM_CC_FAT	GO:0043233~organelle lumen	10	0.484496	0.109454	PDPR, GLT25D1, NDUFA9, MED8, LOC511494, NFYC, EDF1, SMAD1, DIMT1L, SOD2	69	580	6966	1.74063	1	0.720604	75.107
GOTERM_CC_FAT	GO:0031974~membrane-enclosed lumen	10	0.484496	0.131484	PDPR, GLT25D1, NDUFA9, MED8, LOC511494, NFYC, EDF1, SMAD1, DIMT1L, SOD2	69	604	6966	1.67147	1	0.764792	81.5678
GOTERM_MF_FAT	GO:0003702~RNA polymerase II transcription factor activity	3	0.145349	0.143223	MED8, LOC511494, SMAD1	93	67	9249	4.45306	1	0.973552	85.3075
GOTERM_CC_FAT	GO:0044451~nucleoplasm part	5	0.242248	0.180373	MED8, LOC511494, NFYC, EDF1, SMAD1	69	227	6966	2.22371	1	0.835007	90.801
GOTERM_CC_FAT	GO:0005654~nucleoplasm	5	0.242248	0.265361	MED8, LOC511494, NFYC, EDF1, SMAD1	69	268	6966	1.88352	1	0.917871	97.5259
SP_PIR_KEYWORDS	activator	3	0.145349	0.309333	EBF2, NFYC, EDF1	68	123	7349	2.63594	1	0.974684	98.7899
SP_PIR_KEYWORDS	nucleus	14	0.678295	0.364817	ZNF613, ZNF642, LOC534391, UBE2V1, NFYC, SMAD1, DIMT1L, PARK7, FAM125A, EBF2, EDF1, NDRG1, PARF, RBMS1	68	1265	7349	1.19607	1	0.965991	99.5543
GOTERM_BP_FAT	GO:0006350~transcription	7	0.339147	0.391273	ZNF613, ZNF642, EBF2, LOC511494, NFYC, EDF1, SMAD1	91	492	8785	1.37351	1	0.998963	99.9112
GOTERM_CC_FAT	GO:0031981~nuclear lumen	6	0.290698	0.403116	MED8, LOC511494, NFYC, EDF1, SMAD1, DIMT1L	69	426	6966	1.42192	1	0.958363	99.7951
SP_PIR_KEYWORDS	Transcription	6	0.290698	0.434134	ZNF613, ZNF642, EBF2, NFYC, EDF1, SMAD1	68	473	7349	1.37091	1	0.974996	99.8877
SP_PIR_KEYWORDS	transcription regulation	5	0.242248	0.512915	ZNF642, EBF2, NFYC, EDF1, SMAD1	68	407	7349	1.32768	1	0.981118	99.9812
SP_PIR_KEYWORDS	dna-binding	5	0.242248	0.560898	ZNF642, EBF2, NFYC, EDF1, RBMS1	68	432	7349	1.25085	1	0.978338	99.9945
GOTERM_BP_FAT	GO:0006355~regulation of transcription, DNA-dependent	9	0.436047	0.646079	ZNF613, ZNF614, ZNF642, MED8, EBF2, NFYC, ZNF684, SMAD1, SOD2	91	845	8785	1.02822	1	0.999977	100
GOTERM_BP_FAT	GO:0051252~regulation of RNA metabolic process	9	0.436047	0.666019	ZNF613, ZNF614, ZNF642, MED8, EBF2, NFYC, ZNF684, SMAD1, SOD2	91	860	8785	1.01029	1	0.999984	100
GOTERM_MF_FAT	GO:0030528~transcription regulator activity	7	0.339147	0.725185	ZNF642, MED8, EBF2, LOC511494, NFYC, EDF1, SMAD1	93	715	9249	0.973652	1	0.999363	100
GOTERM_BP_FAT	GO:0045449~regulation of transcription	11	0.532946	0.772699	ZNF613, ZNF614, ZNF642, MED8, EBF2, NFYC, ZNF684, EDF1, SMAD1, SFMBT1, SOD2	91	1166	8785	0.91074	1	0.999998	100
GOTERM_MF_FAT	GO:0003700~transcription factor activity	3	0.145349	0.945253	ZNF642, NFYC, SMAD1	93	455	9249	0.655725	1	0.999998	100
GOTERM_MF_FAT	GO:0003677~DNA binding	6	0.290698	0.982067	ZNF642, EBF2, NFYC, EDF1, SMAD1, RBMS1	93	1038	9249	0.574865	1	1	100
Annotation Cluster 10	Enrichment Score: 0.4634769322821092
Category	Term	Count	%	PValue	Genes	List Total	Pop Hits	Pop Total	Fold Enrichment	Bonferroni	Benjamini	FDR
KEGG_PATHWAY	bta05012:Parkinson's disease	5	0.242248	0.0490944	SDHB, LOC785955, NDUFA9, LRRK2, PARK7	55	127	4940	3.53615	0.963936	0.669613	40.2321
KEGG_PATHWAY	bta00190:Oxidative phosphorylation	5	0.242248	0.0526953	ATP6V1C2, SDHB, LOC785955, NDUFA9, ATP6V1H	55	130	4940	3.45455	0.971925	0.590664	42.5061
SP_PIR_KEYWORDS	transit peptide	6	0.290698	0.140176	SDHB, PDPR, LOC785955, NDUFA9, MRPL18, SOD2	68	302	7349	2.14716	1	0.996396	83.4937
GOTERM_BP_FAT	GO:0006091~generation of precursor metabolites and energy	5	0.242248	0.170292	ATP6V1C2, SDHB, LOC785955, NDUFA9, ATP6V1H	91	211	8785	2.28764	1	0.968122	92.8818
UP_SEQ_FEATURE	transit peptide:Mitochondrion	6	0.290698	0.211596	SDHB, PDPR, LOC785955, NDUFA9, MRPL18, SOD2	61	299	5635	1.85372	1	1	94.9076
KEGG_PATHWAY	bta05016:Huntington's disease	4	0.193798	0.284064	SDHB, LOC785955, NDUFA9, SOD2	55	170	4940	2.11337	1	0.987857	96.7177
GOTERM_CC_FAT	GO:0031980~mitochondrial lumen	3	0.145349	0.302553	PDPR, NDUFA9, SOD2	69	113	6966	2.68026	1	0.937621	98.6733
GOTERM_CC_FAT	GO:0005759~mitochondrial matrix	3	0.145349	0.302553	PDPR, NDUFA9, SOD2	69	113	6966	2.68026	1	0.937621	98.6733
SP_PIR_KEYWORDS	mitochondrion	7	0.339147	0.31037	SDHB, PDPR, LOC785955, NDUFA9, MRPL18, MRPS2, SOD2	68	504	7349	1.50102	1	0.968587	98.8114
SP_PIR_KEYWORDS	oxidoreductase	5	0.242248	0.438214	LOC517828, SDHB, NDUFA9, DHRS7C, SOD2	68	370	7349	1.46045	1	0.972123	99.897
KEGG_PATHWAY	bta05010:Alzheimer's disease	3	0.145349	0.516517	SDHB, LOC785955, NDUFA9	55	157	4940	1.71627	1	0.99751	99.9407
GOTERM_CC_FAT	GO:0044429~mitochondrial part	5	0.242248	0.516854	SDHB, PDPR, LOC785955, NDUFA9, SOD2	69	382	6966	1.32142	1	0.986548	99.9838
GOTERM_CC_FAT	GO:0005739~mitochondrion	8	0.387597	0.580364	SDHB, PDPR, LOC785955, NDUFA9, MRPL18, PARK7, MRPS2, SOD2	69	731	6966	1.10486	1	0.98841	99.997
GOTERM_CC_FAT	GO:0005743~mitochondrial inner membrane	3	0.145349	0.676629	SDHB, LOC785955, NDUFA9	69	236	6966	1.28335	1	0.99563	99.9999
GOTERM_CC_FAT	GO:0019866~organelle inner membrane	3	0.145349	0.687875	SDHB, LOC785955, NDUFA9	69	241	6966	1.25672	1	0.995633	99.9999
GOTERM_CC_FAT	GO:0031966~mitochondrial membrane	3	0.145349	0.757994	SDHB, LOC785955, NDUFA9	69	276	6966	1.09735	1	0.997687	100
GOTERM_CC_FAT	GO:0005740~mitochondrial envelope	3	0.145349	0.780418	SDHB, LOC785955, NDUFA9	69	289	6966	1.04799	1	0.997853	100
GOTERM_CC_FAT	GO:0031967~organelle envelope	3	0.145349	0.889953	SDHB, LOC785955, NDUFA9	69	377	6966	0.803368	1	0.999749	100
GOTERM_CC_FAT	GO:0031975~envelope	3	0.145349	0.890845	SDHB, LOC785955, NDUFA9	69	378	6966	0.801242	1	0.999703	100
Annotation Cluster 11	Enrichment Score: 0.46020651638311
Category	Term	Count	%	PValue	Genes	List Total	Pop Hits	Pop Total	Fold Enrichment	Bonferroni	Benjamini	FDR
GOTERM_BP_FAT	GO:0006793~phosphorus metabolic process	11	0.532946	0.123604	ATP6V1C2, CAMK1G, PTPRF, LOC785955, STK10, PRKRA, PTPN22, ATP6V1H, SCYL3, ALK, PRKCD	91	646	8785	1.64384	1	0.953866	84.5504
GOTERM_BP_FAT	GO:0006796~phosphate metabolic process	11	0.532946	0.123604	ATP6V1C2, CAMK1G, PTPRF, LOC785955, STK10, PRKRA, PTPN22, ATP6V1H, SCYL3, ALK, PRKCD	91	646	8785	1.64384	1	0.953866	84.5504
GOTERM_BP_FAT	GO:0016310~phosphorylation	9	0.436047	0.163779	ATP6V1C2, CAMK1G, LOC785955, STK10, PRKRA, ATP6V1H, SCYL3, ALK, PRKCD	91	521	8785	1.66765	1	0.968096	92.0486
GOTERM_MF_FAT	GO:0005524~ATP binding	12	0.581395	0.433544	DNAH11, TCP1, CAMK1G, LOC785955, STK10, LOC511494, SCYL3, ALK, PRKCD, ATP13A2, MMAA, KIF2A	93	1018	9249	1.17232	1	0.988346	99.9134
GOTERM_MF_FAT	GO:0032559~adenyl ribonucleotide binding	12	0.581395	0.445471	DNAH11, TCP1, CAMK1G, LOC785955, STK10, LOC511494, SCYL3, ALK, PRKCD, ATP13A2, MMAA, KIF2A	93	1027	9249	1.16204	1	0.988134	99.9335
GOTERM_BP_FAT	GO:0006468~protein amino acid phosphorylation	6	0.290698	0.488252	CAMK1G, STK10, PRKRA, SCYL3, ALK, PRKCD	91	448	8785	1.29293	1	0.999792	99.9924
GOTERM_MF_FAT	GO:0004672~protein kinase activity	5	0.242248	0.61233	CAMK1G, STK10, SCYL3, ALK, PRKCD	93	423	9249	1.17555	1	0.997852	99.9992
INTERPRO	IPR000719:Protein kinase, core	3	0.145349	0.646228	CAMK1G, SCYL3, PRKCD	92	220	9171	1.35934	1	1	99.9999
GOTERM_MF_FAT	GO:0004674~protein serine/threonine kinase activity	3	0.145349	0.7726	CAMK1G, STK10, PRKCD	93	280	9249	1.06555	1	0.999649	100
Annotation Cluster 12	Enrichment Score: 0.3737460144878976
Category	Term	Count	%	PValue	Genes	List Total	Pop Hits	Pop Total	Fold Enrichment	Bonferroni	Benjamini	FDR
SP_PIR_KEYWORDS	rna-binding	4	0.193798	0.218446	LOC534391, PRKRA, DIMT1L, RBMS1	68	177	7349	2.44234	1	0.989853	94.7127
GOTERM_BP_FAT	GO:0006396~RNA processing	4	0.193798	0.516103	LOC534391, PRKRA, WBP11, DIMT1L	91	266	8785	1.45171	1	0.999832	99.9966
GOTERM_MF_FAT	GO:0003723~RNA binding	4	0.193798	0.670936	LOC534391, PRKRA, DIMT1L, RBMS1	93	344	9249	1.15641	1	0.999056	99.9999
Annotation Cluster 13	Enrichment Score: 0.3535806834839025
Category	Term	Count	%	PValue	Genes	List Total	Pop Hits	Pop Total	Fold Enrichment	Bonferroni	Benjamini	FDR
GOTERM_CC_FAT	GO:0000139~Golgi membrane	3	0.145349	0.204792	ST3GAL1, SYS1, ST8SIA2	69	86	6966	3.52174	1	0.859215	93.6002
GOTERM_CC_FAT	GO:0044431~Golgi apparatus part	3	0.145349	0.359964	ST3GAL1, SYS1, ST8SIA2	69	129	6966	2.34783	1	0.942921	99.5266
SP_PIR_KEYWORDS	golgi apparatus	3	0.145349	0.590781	ST3GAL1, SYS1, ST8SIA2	68	216	7349	1.50102	1	0.980072	99.9976
GOTERM_CC_FAT	GO:0005794~Golgi apparatus	3	0.145349	0.88446	ST3GAL1, SYS1, ST8SIA2	69	371	6966	0.81636	1	0.999754	100
Annotation Cluster 14	Enrichment Score: 0.32727917883192686
Category	Term	Count	%	PValue	Genes	List Total	Pop Hits	Pop Total	Fold Enrichment	Bonferroni	Benjamini	FDR
GOTERM_BP_FAT	GO:0006954~inflammatory response	3	0.145349	0.288542	FCN2, ITGB6, SMAD1	91	104	8785	2.78476	1	0.995421	99.1925
GOTERM_BP_FAT	GO:0009611~response to wounding	3	0.145349	0.538608	FCN2, ITGB6, SMAD1	91	175	8785	1.65495	1	0.999879	99.9982
GOTERM_BP_FAT	GO:0006952~defense response	3	0.145349	0.670935	FCN2, ITGB6, SMAD1	91	223	8785	1.29872	1	0.999982	100
Annotation Cluster 15	Enrichment Score: 0.2954523110123588
Category	Term	Count	%	PValue	Genes	List Total	Pop Hits	Pop Total	Fold Enrichment	Bonferroni	Benjamini	FDR
INTERPRO	IPR013087:Zinc finger, C2H2-type/integrase, DNA-binding	3	0.145349	0.402618	ZNF613, ZNF642, LOC786562	92	139	9171	2.15147	1	1	99.8766
SMART	SM00355:ZnF_C2H2	3	0.145349	0.49768	ZNF613, ZNF642, LOC786562	38	195	4364	1.7668	1	1	99.8682
INTERPRO	IPR007087:Zinc finger, C2H2-type	3	0.145349	0.565956	ZNF613, ZNF642, LOC786562	92	190	9171	1.57397	1	1	99.9981
INTERPRO	IPR015880:Zinc finger, C2H2-like	3	0.145349	0.580183	ZNF613, ZNF642, LOC786562	92	195	9171	1.53361	1	1	99.9987
Annotation Cluster 16	Enrichment Score: 0.29199355512814773
Category	Term	Count	%	PValue	Genes	List Total	Pop Hits	Pop Total	Fold Enrichment	Bonferroni	Benjamini	FDR
GOTERM_CC_FAT	GO:0031226~intrinsic to plasma membrane	4	0.193798	0.323579	CD59, ITGB6, KCNA6, ALK	69	205	6966	1.96988	1	0.943124	99.0811
GOTERM_CC_FAT	GO:0005887~integral to plasma membrane	3	0.145349	0.577741	ITGB6, KCNA6, ALK	69	197	6966	1.53741	1	0.991277	99.9968
GOTERM_CC_FAT	GO:0044459~plasma membrane part	7	0.339147	0.711715	LOC526866, CD59, ITGB6, ST14, KCNA6, ALK, SELE	69	715	6966	0.988386	1	0.996425	100
Annotation Cluster 17	Enrichment Score: 0.18737127211011445
Category	Term	Count	%	PValue	Genes	List Total	Pop Hits	Pop Total	Fold Enrichment	Bonferroni	Benjamini	FDR
UP_SEQ_FEATURE	nucleotide phosphate-binding region:GTP	3	0.145349	0.408687	LOC789867, PARF, LOC782954, LOC781412	61	131	5635	2.1155	1	1	99.8612
SP_PIR_KEYWORDS	gtp-binding	3	0.145349	0.570015	LOC789867, PARF, LOC782954, LOC781412	68	208	7349	1.55875	1	0.97787	99.9958
GOTERM_MF_FAT	GO:0005525~GTP binding	3	0.145349	0.782729	LOC789867, PARF, LOC782954, LOC781412	93	286	9249	1.0432	1	0.999655	100
GOTERM_MF_FAT	GO:0032561~guanyl ribonucleotide binding	3	0.145349	0.79405	LOC789867, PARF, LOC782954, LOC781412	93	293	9249	1.01828	1	0.999674	100
GOTERM_MF_FAT	GO:0019001~guanyl nucleotide binding	3	0.145349	0.798743	LOC789867, PARF, LOC782954, LOC781412	93	296	9249	1.00796	1	0.999641	100
Annotation Cluster 18	Enrichment Score: 0.17217373575748265
Category	Term	Count	%	PValue	Genes	List Total	Pop Hits	Pop Total	Fold Enrichment	Bonferroni	Benjamini	FDR
GOTERM_BP_FAT	GO:0070271~protein complex biogenesis	3	0.145349	0.553941	LOC511494, SMAD1, LOC781412	91	180	8785	1.60897	1	0.999896	99.9989
GOTERM_BP_FAT	GO:0006461~protein complex assembly	3	0.145349	0.553941	LOC511494, SMAD1, LOC781412	91	180	8785	1.60897	1	0.999896	99.9989
GOTERM_BP_FAT	GO:0065003~macromolecular complex assembly	3	0.145349	0.804571	LOC511494, SMAD1, LOC781412	91	291	8785	0.995242	1	0.999999	100
GOTERM_BP_FAT	GO:0043933~macromolecular complex subunit organization	3	0.145349	0.829494	LOC511494, SMAD1, LOC781412	91	308	8785	0.94031	1	1	100
Annotation Cluster 19	Enrichment Score: 0.12818747065452274
Category	Term	Count	%	PValue	Genes	List Total	Pop Hits	Pop Total	Fold Enrichment	Bonferroni	Benjamini	FDR
KEGG_PATHWAY	bta04740:Olfactory transduction	8	0.387597	0.389871	LOC787720, LOC613564, LOC515772, LOC509170, LOC523634, LOC613799, LOC539574, LOC787797	55	547	4940	1.31361	1	0.995638	99.3602
GOTERM_MF_FAT	GO:0004984~olfactory receptor activity	6	0.290698	0.848184	LOC787720, LOC507560, LOC527779, LOC523634, LOC539574, LOC787797	93	714	9249	0.835728	1	0.999858	100
GOTERM_BP_FAT	GO:0007166~cell surface receptor linked signal transduction	11	0.532946	0.943087	LOC787720, LOC507560, LOC527779, OPRK1, LOC523634, ITGB6, SMAD1, LOC539574, LOC787797, ALK, AKAP3	91	1450	8785	0.732361	1	1	100
GOTERM_BP_FAT	GO:0007186~G-protein coupled receptor protein signaling pathway	7	0.339147	0.984664	LOC787720, LOC507560, LOC527779, OPRK1, LOC523634, LOC539574, LOC787797	91	1162	8785	0.581557	1	1	100
Annotation Cluster 20	Enrichment Score: 0.11271728456138866
Category	Term	Count	%	PValue	Genes	List Total	Pop Hits	Pop Total	Fold Enrichment	Bonferroni	Benjamini	FDR
GOTERM_MF_FAT	GO:0046872~metal ion binding	23	1.11434	0.699586	ZNF613, TRAF2, ZNF614, ZNF642, FKBP7, PADI2, ZNF684, TKT, RCVRN, PRKCD, PADI1, SOD2, SDHB, VAT1L, PTGIS, CLGN, CRB1, EBF2, NUDT7, LOC786562, LOC513619, LOC521846, DST	93	2387	9249	0.958269	1	0.99932	100
GOTERM_MF_FAT	GO:0043169~cation binding	23	1.11434	0.72215	ZNF613, TRAF2, ZNF614, ZNF642, FKBP7, PADI2, ZNF684, TKT, RCVRN, PRKCD, PADI1, SOD2, SDHB, VAT1L, PTGIS, CLGN, CRB1, EBF2, NUDT7, LOC786562, LOC513619, LOC521846, DST	93	2415	9249	0.947158	1	0.99946	100
GOTERM_MF_FAT	GO:0043167~ion binding	23	1.11434	0.740723	ZNF613, TRAF2, ZNF614, ZNF642, FKBP7, PADI2, ZNF684, TKT, RCVRN, PRKCD, PADI1, SOD2, SDHB, VAT1L, PTGIS, CLGN, CRB1, EBF2, NUDT7, LOC786562, LOC513619, LOC521846, DST	93	2439	9249	0.937838	1	0.999427	100
GOTERM_MF_FAT	GO:0046914~transition metal ion binding	15	0.726744	0.819526	ZNF613, TRAF2, ZNF614, ZNF642, ZNF684, PRKCD, SOD2, VAT1L, SDHB, PTGIS, EBF2, NUDT7, LOC786562, LOC513619, LOC521846	93	1698	9249	0.878548	1	0.99974	100
GOTERM_MF_FAT	GO:0008270~zinc ion binding	11	0.532946	0.890691	ZNF613, TRAF2, ZNF614, VAT1L, ZNF642, EBF2, ZNF684, LOC786562, LOC521846, LOC513619, PRKCD	93	1367	9249	0.800269	1	0.999961	100
Annotation Cluster 21	Enrichment Score: 0.07943088415958621
Category	Term	Count	%	PValue	Genes	List Total	Pop Hits	Pop Total	Fold Enrichment	Bonferroni	Benjamini	FDR
GOTERM_BP_FAT	GO:0008104~protein localization	5	0.242248	0.677295	SYS1, FAM125A, KIFAP3, AP4B1, AKAP3	91	446	8785	1.08227	1	0.999981	100
GOTERM_BP_FAT	GO:0015031~protein transport	3	0.145349	0.923227	SYS1, FAM125A, AP4B1	91	403	8785	0.718649	1	1	100
GOTERM_BP_FAT	GO:0045184~establishment of protein localization	3	0.145349	0.923891	SYS1, FAM125A, AP4B1	91	404	8785	0.71687	1	1	100

## Sheet: Iron_gene_clusters
Annotation Cluster 1	Enrichment Score: 1.6549356398960142
Category	Term	Count	%	PValue	Genes	List Total	Pop Hits	Pop Total	Fold Enrichment	Bonferroni	Benjamini	FDR
SP_PIR_KEYWORDS	glycoprotein	20	0.930665	0.00476477	METTL9, SYT1, GLT25D1, EPDR1, KERA, TGFBR1, LUM, CDHR1, PIGW, TMEM158, ITGB2, DCN, LIM2, VWF, CA4, CALCRL, EPYC, RGR, SCARA5, RHO	73	1048	7349	1.92121	0.534287	0.317568	5.604
UP_SEQ_FEATURE	glycosylation site:N-linked (GlcNAc...)	19	0.884132	0.00505347	METTL9, SYT1, GLT25D1, EPDR1, KERA, TGFBR1, CDHR1, PIGW, TMEM158, ITGB2, DCN, LIM2, VWF, CA4, CALCRL, EPYC, RGR, SCARA5, RHO	58	961	5635	1.92086	0.636965	0.636965	6.15264
SP_PIR_KEYWORDS	signal	18	0.837599	0.00991374	METTL9, GLT25D1, EPDR1, KERA, TGFBR1, LUM, CDHR1, DHRS11, TMEM158, TIMP4, ITGB2, DCN, PIGK, VWF, PNOC, CA4, CALCRL, EPYC	73	960	7349	1.88759	0.796911	0.328693	11.335
UP_SEQ_FEATURE	signal peptide	18	0.837599	0.0116466	METTL9, GLT25D1, EPDR1, KERA, TGFBR1, LUM, CDHR1, DHRS11, TMEM158, TIMP4, ITGB2, DCN, PIGK, VWF, PNOC, CA4, CALCRL, EPYC	58	960	5635	1.82166	0.90396	0.443311	13.6564
SP_PIR_KEYWORDS	disulfide bond	15	0.697999	0.0220116	KERA, TGFBR1, LUM, TIMP4, ITGB2, DCN, LIM2, PIGK, VWF, PNOC, CA4, EPYC, SCARA5, RGR, RHO	73	802	7349	1.88288	0.971595	0.509456	23.5671
GOTERM_CC_FAT	GO:0005578~proteinaceous extracellular matrix	6	0.2792	0.030626	VWF, KERA, LUM, TIMP4, DCN, EPYC	76	163	6966	3.37391	0.988298	0.891824	30.8139
GOTERM_CC_FAT	GO:0031012~extracellular matrix	6	0.2792	0.04229	VWF, KERA, LUM, TIMP4, DCN, EPYC	76	178	6966	3.08959	0.997928	0.872506	40.0544
UP_SEQ_FEATURE	disulfide bond	13	0.604933	0.0768495	KERA, LUM, TGFBR1, ITGB2, TIMP4, DCN, PIGK, VWF, CA4, EPYC, SCARA5, RGR, RHO	58	764	5635	1.65316	1	0.609662	63.2949
SP_PIR_KEYWORDS	Secreted	9	0.418799	0.209358	VWF, PNOC, KERA, EPDR1, LUM, DHRS11, TIMP4, DCN, EPYC	73	583	7349	1.5541	1	0.918382	94.137
Annotation Cluster 2	Enrichment Score: 1.607458750506734
Category	Term	Count	%	PValue	Genes	List Total	Pop Hits	Pop Total	Fold Enrichment	Bonferroni	Benjamini	FDR
SP_PIR_KEYWORDS	proteoglycan	4	0.186133	0.00157455	KERA, LUM, DCN, EPYC	73	24	7349	16.7785	0.222853	0.222853	1.88476
SMART	SM00013:LRRNT	4	0.186133	0.00415698	KERA, LUM, DCN, EPYC	40	37	4364	11.7946	0.174379	0.174379	3.86079
INTERPRO	IPR000372:Leucine-rich repeat, cysteine-rich flanking region, N-terminal	4	0.186133	0.00430058	KERA, LUM, DCN, EPYC	83	37	9171	11.9453	0.62244	0.62244	5.36088
UP_SEQ_FEATURE	repeat:LRR 7	4	0.186133	0.00693009	KERA, LUM, DCN, EPYC	58	39	5635	9.96463	0.751134	0.501136	8.34731
SP_PIR_KEYWORDS	extracellular matrix	5	0.232666	0.00906452	VWF, KERA, LUM, DCN, EPYC	73	84	7349	5.99234	0.767051	0.3847	10.4123
UP_SEQ_FEATURE	repeat:LRR 6	4	0.186133	0.0109517	KERA, LUM, DCN, EPYC	58	46	5635	8.44828	0.889465	0.520083	12.8924
UP_SEQ_FEATURE	repeat:LRR 5	4	0.186133	0.0137447	KERA, LUM, DCN, EPYC	58	50	5635	7.77241	0.937212	0.425123	15.9258
UP_SEQ_FEATURE	repeat:LRR 12	3	0.1396	0.0138644	KERA, LUM, DCN	58	18	5635	16.1925	0.938719	0.372104	16.0536
UP_SEQ_FEATURE	repeat:LRR 4	4	0.186133	0.017757	KERA, LUM, DCN, EPYC	58	55	5635	7.06583	0.972217	0.400646	20.1137
UP_SEQ_FEATURE	repeat:LRR 11	3	0.1396	0.0221988	KERA, LUM, DCN	58	23	5635	12.6724	0.988777	0.429488	24.5253
UP_SEQ_FEATURE	repeat:LRR 3	4	0.186133	0.0254006	KERA, LUM, DCN, EPYC	58	63	5635	6.16858	0.994176	0.435463	27.5652
UP_SEQ_FEATURE	repeat:LRR 10	3	0.1396	0.0279715	KERA, LUM, DCN	58	26	5635	11.2102	0.996566	0.433003	29.924
UP_SEQ_FEATURE	repeat:LRR 2	4	0.186133	0.0297897	KERA, LUM, DCN, EPYC	58	67	5635	5.80031	0.997639	0.422971	31.5494
UP_SEQ_FEATURE	repeat:LRR 1	4	0.186133	0.0297897	KERA, LUM, DCN, EPYC	58	67	5635	5.80031	0.997639	0.422971	31.5494
GOTERM_CC_FAT	GO:0005578~proteinaceous extracellular matrix	6	0.2792	0.030626	VWF, KERA, LUM, TIMP4, DCN, EPYC	76	163	6966	3.37391	0.988298	0.891824	30.8139
UP_SEQ_FEATURE	repeat:LRR 9	3	0.1396	0.0321181	KERA, LUM, DCN	58	28	5635	10.4095	0.99854	0.419628	33.5801
UP_SEQ_FEATURE	repeat:LRR 8	3	0.1396	0.0364906	KERA, LUM, DCN	58	30	5635	9.71552	0.99941	0.435544	37.2446
GOTERM_CC_FAT	GO:0031012~extracellular matrix	6	0.2792	0.04229	VWF, KERA, LUM, TIMP4, DCN, EPYC	76	178	6966	3.08959	0.997928	0.872506	40.0544
INTERPRO	IPR001611:Leucine-rich repeat	4	0.186133	0.0490554	KERA, LUM, DCN, EPYC	83	92	9171	4.80409	0.999988	0.9966	47.4315
UP_SEQ_FEATURE	compositionally biased region:Cys-rich	3	0.1396	0.0560359	KERA, LUM, DCN	58	38	5635	7.67015	0.99999	0.536475	51.4608
SP_PIR_KEYWORDS	leucine-rich repeat	4	0.186133	0.0761903	KERA, LUM, DCN, EPYC	73	101	7349	3.98698	0.999997	0.755582	61.5928
GOTERM_CC_FAT	GO:0044421~extracellular region part	8	0.372266	0.174577	VWF, CCL22, KERA, LUM, TFPI, TIMP4, DCN, EPYC	76	427	6966	1.71724	1	0.967596	89.6911
SP_PIR_KEYWORDS	Secreted	9	0.418799	0.209358	VWF, PNOC, KERA, EPDR1, LUM, DHRS11, TIMP4, DCN, EPYC	73	583	7349	1.5541	1	0.918382	94.137
GOTERM_CC_FAT	GO:0005576~extracellular region	13	0.604933	0.247372	EPDR1, KERA, LUM, DHRS11, TIMP4, DCN, LOC517354, CCL17, VWF, CCL22, PNOC, TFPI, EPYC	76	892	6966	1.33582	1	0.975137	96.5457
Annotation Cluster 3	Enrichment Score: 0.8643153185242106
Category	Term	Count	%	PValue	Genes	List Total	Pop Hits	Pop Total	Fold Enrichment	Bonferroni	Benjamini	FDR
UP_SEQ_FEATURE	domain:SH3	3	0.1396	0.0434502	STAC, FUT8, SKAP2	58	33	5635	8.83229	0.999861	0.469856	42.6954
SP_PIR_KEYWORDS	sh3 domain	3	0.1396	0.173996	STAC, FUT8, SKAP2	73	77	7349	3.92226	1	0.887482	90.0559
SMART	SM00326:SH3	3	0.1396	0.214593	STAC, FUT8, SKAP2	40	97	4364	3.37423	0.999985	0.996135	89.8033
INTERPRO	IPR001452:Src homology-3 domain	3	0.1396	0.215076	STAC, FUT8, SKAP2	83	97	9171	3.41734	1	1	95.477
Annotation Cluster 4	Enrichment Score: 0.8408408313269161
Category	Term	Count	%	PValue	Genes	List Total	Pop Hits	Pop Total	Fold Enrichment	Bonferroni	Benjamini	FDR
GOTERM_MF_FAT	GO:0008009~chemokine activity	3	0.1396	0.0412423	CCL22, LOC517354, CCL17	89	34	9249	9.16953	0.999935	0.999935	41.7007
GOTERM_MF_FAT	GO:0042379~chemokine receptor binding	3	0.1396	0.0412423	CCL22, LOC517354, CCL17	89	34	9249	9.16953	0.999935	0.999935	41.7007
KEGG_PATHWAY	bta04062:Chemokine signaling pathway	4	0.186133	0.212211	CCL22, RAF1, LOC517354, CCL17	47	171	4940	2.45863	1	1	92.2717
GOTERM_MF_FAT	GO:0005125~cytokine activity	3	0.1396	0.22154	CCL22, LOC517354, CCL17	89	93	9249	3.3523	1	0.998292	95.9582
GOTERM_BP_FAT	GO:0006955~immune response	3	0.1396	0.78143	CCL22, LOC517354, CCL17	86	293	8785	1.04592	1	1	100
Annotation Cluster 5	Enrichment Score: 0.8295975585779372
Category	Term	Count	%	PValue	Genes	List Total	Pop Hits	Pop Total	Fold Enrichment	Bonferroni	Benjamini	FDR
SP_PIR_KEYWORDS	glycoprotein	20	0.930665	0.00476477	METTL9, SYT1, GLT25D1, EPDR1, KERA, TGFBR1, LUM, CDHR1, PIGW, TMEM158, ITGB2, DCN, LIM2, VWF, CA4, CALCRL, EPYC, RGR, SCARA5, RHO	73	1048	7349	1.92121	0.534287	0.317568	5.604
UP_SEQ_FEATURE	glycosylation site:N-linked (GlcNAc...)	19	0.884132	0.00505347	METTL9, SYT1, GLT25D1, EPDR1, KERA, TGFBR1, CDHR1, PIGW, TMEM158, ITGB2, DCN, LIM2, VWF, CA4, CALCRL, EPYC, RGR, SCARA5, RHO	58	961	5635	1.92086	0.636965	0.636965	6.15264
UP_SEQ_FEATURE	topological domain:Cytoplasmic	13	0.604933	0.0626608	SYT1, SLC27A1, FUT8, CDHR1, TGFBR1, ITGB2, LIM2, PIGK, PLLP, CALCRL, SCARA5, RGR, RHO	58	739	5635	1.70909	0.999998	0.554641	55.5619
UP_SEQ_FEATURE	topological domain:Extracellular	10	0.465333	0.0804951	SLC27A1, TGFBR1, CDHR1, PLLP, ITGB2, CALCRL, RGR, SCARA5, LIM2, RHO	58	527	5635	1.84355	1	0.606409	65.0709
SP_PIR_KEYWORDS	receptor	9	0.418799	0.102256	GRB10, TGFBR1, CDHR1, PPARG, ITGB2, CALCRL, RGR, SCARA5, RHO	73	487	7349	1.86045	1	0.821993	72.8156
UP_SEQ_FEATURE	transmembrane region	17	0.791066	0.165819	SLC27A1, SYT1, FUT8, TGFBR1, CDHR1, PIGW, TMEM158, ITGB2, LIM2, PIGK, LOC100138893, PLLP, CALCRL, NKG7, RGR, SCARA5, RHO	58	1235	5635	1.33736	1	0.851693	89.6943
SP_PIR_KEYWORDS	transmembrane	19	0.884132	0.333079	SLC27A1, SYT1, TM7SF3, FUT8, TGFBR1, CDHR1, PIGW, TMEM158, ITGB2, LIM2, PIGK, ATP2B4, LOC100138893, PLLP, CALCRL, NKG7, RGR, SCARA5, RHO	73	1639	7349	1.16702	1	0.960862	99.2489
GOTERM_CC_FAT	GO:0005887~integral to plasma membrane	4	0.186133	0.35663	CDHR1, ITGB2, RGR, SCARA5	76	197	6966	1.86107	1	0.969917	99.461
SP_PIR_KEYWORDS	membrane	22	1.02373	0.360492	SLC27A1, SYT1, RAB8A, AP1M1, FUT8, TGFBR1, CDHR1, PIGW, TMEM158, ITGB2, COQ7, LIM2, PIGK, ATP2B4, LOC100138893, CA4, PLLP, CALCRL, NKG7, RGR, SCARA5, RHO	73	1963	7349	1.12826	1	0.966831	99.5475
GOTERM_CC_FAT	GO:0031226~intrinsic to plasma membrane	4	0.186133	0.38028	CDHR1, ITGB2, RGR, SCARA5	76	205	6966	1.78845	1	0.97271	99.6541
GOTERM_CC_FAT	GO:0005886~plasma membrane	13	0.604933	0.641636	SYT1, SLC27A1, AP1M1, RAB8A, CDHR1, ITGB2, SKAP2, VWF, CA4, CALCRL, SCARA5, RGR, RHO	76	1186	6966	1.00468	1	0.996462	99.9995
GOTERM_CC_FAT	GO:0016021~integral to membrane	29	1.34946	0.873317	SLC27A1, SYT1, TM7SF3, FUT8, TMEM158, LOC523062, ITGB2, ST6GALNAC5, PIGK, ATP2B4, LOC788100, LOC512103, LOC505186, CALCRL, LOC788146, RGR, LOC100139489, TMC7, TGFBR1, CDHR1, PIGW, LIM2, TRDN, KCNN2, LOC100138893, PLLP, NKG7, SCARA5, RHO	76	3006	6966	0.884258	1	0.99938	100
GOTERM_CC_FAT	GO:0031224~intrinsic to membrane	30	1.396	0.873549	SLC27A1, SYT1, TM7SF3, FUT8, TMEM158, LOC523062, ITGB2, ST6GALNAC5, PIGK, ATP2B4, LOC788100, LOC512103, LOC505186, CALCRL, LOC788146, RGR, LOC100139489, TMC7, TGFBR1, CDHR1, PIGW, LIM2, TRDN, KCNN2, LOC100138893, CA4, PLLP, NKG7, SCARA5, RHO	76	3101	6966	0.886726	1	0.999263	100
Annotation Cluster 6	Enrichment Score: 0.7840983356162662
Category	Term	Count	%	PValue	Genes	List Total	Pop Hits	Pop Total	Fold Enrichment	Bonferroni	Benjamini	FDR
GOTERM_BP_FAT	GO:0048870~cell motility	4	0.186133	0.11836	DNAH11, FUT8, TGFBR1, ITGB2	86	124	8785	3.2952	1	1	84.9171
GOTERM_BP_FAT	GO:0051674~localization of cell	4	0.186133	0.11836	DNAH11, FUT8, TGFBR1, ITGB2	86	124	8785	3.2952	1	1	84.9171
GOTERM_BP_FAT	GO:0006928~cell motion	4	0.186133	0.172387	DNAH11, FUT8, TGFBR1, ITGB2	86	148	8785	2.76084	1	1	94.1645
GOTERM_BP_FAT	GO:0016477~cell migration	3	0.1396	0.302477	FUT8, TGFBR1, ITGB2	86	114	8785	2.68819	1	0.999999	99.5524
Annotation Cluster 7	Enrichment Score: 0.7823115740729759
Category	Term	Count	%	PValue	Genes	List Total	Pop Hits	Pop Total	Fold Enrichment	Bonferroni	Benjamini	FDR
GOTERM_CC_FAT	GO:0030136~clathrin-coated vesicle	4	0.186133	0.0231535	VWF, SYT1, SYN2, SYT17	76	57	6966	6.43213	0.964911	0.964911	24.227
GOTERM_CC_FAT	GO:0030135~coated vesicle	4	0.186133	0.046627	VWF, SYT1, SYN2, SYT17	76	75	6966	4.88842	0.998917	0.818596	43.1916
GOTERM_CC_FAT	GO:0008021~synaptic vesicle	3	0.1396	0.065634	SYT1, SYN2, SYT17	76	39	6966	7.05061	0.999939	0.856521	55.2455
GOTERM_CC_FAT	GO:0045202~synapse	4	0.186133	0.20481	SYT1, MAP1S, SYN2, SYT17	76	145	6966	2.52849	1	0.973782	93.3734
GOTERM_CC_FAT	GO:0031410~cytoplasmic vesicle	5	0.232666	0.319005	VWF, SYT1, AP1M1, SYN2, SYT17	76	265	6966	1.72939	1	0.980245	98.9433
GOTERM_CC_FAT	GO:0044456~synapse part	3	0.1396	0.320661	SYT1, SYN2, SYT17	76	107	6966	2.56985	1	0.974926	98.9733
GOTERM_CC_FAT	GO:0031982~vesicle	5	0.232666	0.338735	VWF, SYT1, AP1M1, SYN2, SYT17	76	273	6966	1.67872	1	0.969165	99.254
GOTERM_CC_FAT	GO:0016023~cytoplasmic membrane-bounded vesicle	4	0.186133	0.418318	VWF, SYT1, SYN2, SYT17	76	218	6966	1.6818	1	0.979227	99.8366
GOTERM_CC_FAT	GO:0031988~membrane-bounded vesicle	4	0.186133	0.432766	VWF, SYT1, SYN2, SYT17	76	223	6966	1.64409	1	0.974913	99.8787
Annotation Cluster 8	Enrichment Score: 0.7418702233983456
Category	Term	Count	%	PValue	Genes	List Total	Pop Hits	Pop Total	Fold Enrichment	Bonferroni	Benjamini	FDR
SP_PIR_KEYWORDS	vision	3	0.1396	0.0660766	CDHR1, RGR, RHO	73	43	7349	7.02357	0.999982	0.745185	56.1962
SP_PIR_KEYWORDS	sensory transduction	3	0.1396	0.113476	CDHR1, RGR, RHO	73	59	7349	5.11888	1	0.826566	76.6456
GOTERM_BP_FAT	GO:0050953~sensory perception of light stimulus	3	0.1396	0.140282	CDHR1, RGR, RHO	86	68	8785	4.50667	1	1	89.6658
GOTERM_BP_FAT	GO:0007601~visual perception	3	0.1396	0.140282	CDHR1, RGR, RHO	86	68	8785	4.50667	1	1	89.6658
GOTERM_BP_FAT	GO:0050877~neurological system process	5	0.232666	0.239437	PNOC, CDHR1, SYN2, RGR, RHO	86	258	8785	1.97967	1	1	98.359
GOTERM_BP_FAT	GO:0007600~sensory perception	3	0.1396	0.37324	CDHR1, RGR, RHO	86	134	8785	2.28697	1	0.999998	99.9102
GOTERM_BP_FAT	GO:0050890~cognition	3	0.1396	0.486151	CDHR1, RGR, RHO	86	168	8785	1.82413	1	0.999995	99.9955
Annotation Cluster 9	Enrichment Score: 0.6272347138973661
Category	Term	Count	%	PValue	Genes	List Total	Pop Hits	Pop Total	Fold Enrichment	Bonferroni	Benjamini	FDR
GOTERM_MF_FAT	GO:0005524~ATP binding	15	0.697999	0.0998706	DNAH11, STK33, RAD51C, FIGNL1, TGFBR1, DICER1, RAF1, LARS2, TXNDC3, TEX14, STK32B, ATP2B4, SYN2, DYRK1A, MYO19	89	1018	9249	1.53126	1	0.999994	74.0237
GOTERM_MF_FAT	GO:0032559~adenyl ribonucleotide binding	15	0.697999	0.105407	DNAH11, STK33, RAD51C, FIGNL1, TGFBR1, DICER1, RAF1, LARS2, TXNDC3, TEX14, STK32B, ATP2B4, SYN2, DYRK1A, MYO19	89	1027	9249	1.51784	1	0.999797	75.9978
GOTERM_MF_FAT	GO:0030554~adenyl nucleotide binding	15	0.697999	0.144046	DNAH11, STK33, RAD51C, FIGNL1, TGFBR1, DICER1, RAF1, LARS2, TXNDC3, TEX14, STK32B, ATP2B4, SYN2, DYRK1A, MYO19	89	1083	9249	1.43935	1	0.999194	86.3671
GOTERM_MF_FAT	GO:0001883~purine nucleoside binding	15	0.697999	0.151695	DNAH11, STK33, RAD51C, FIGNL1, TGFBR1, DICER1, RAF1, LARS2, TXNDC3, TEX14, STK32B, ATP2B4, SYN2, DYRK1A, MYO19	89	1093	9249	1.42619	1	0.995401	87.8481
GOTERM_MF_FAT	GO:0001882~nucleoside binding	15	0.697999	0.156391	DNAH11, STK33, RAD51C, FIGNL1, TGFBR1, DICER1, RAF1, LARS2, TXNDC3, TEX14, STK32B, ATP2B4, SYN2, DYRK1A, MYO19	89	1099	9249	1.4184	1	0.992312	88.6823
GOTERM_MF_FAT	GO:0032553~ribonucleotide binding	16	0.744532	0.252926	DNAH11, STK33, RAD51C, RAB8A, FIGNL1, TGFBR1, DICER1, RAF1, LARS2, TXNDC3, TEX14, STK32B, ATP2B4, SYN2, DYRK1A, MYO19	89	1304	9249	1.27511	1	0.99769	97.6144
GOTERM_MF_FAT	GO:0032555~purine ribonucleotide binding	16	0.744532	0.252926	DNAH11, STK33, RAD51C, RAB8A, FIGNL1, TGFBR1, DICER1, RAF1, LARS2, TXNDC3, TEX14, STK32B, ATP2B4, SYN2, DYRK1A, MYO19	89	1304	9249	1.27511	1	0.99769	97.6144
GOTERM_BP_FAT	GO:0006468~protein amino acid phosphorylation	7	0.325733	0.265528	STK33, STK32B, TEX14, TGFBR1, DYRK1A, RAF1, RHO	86	448	8785	1.59611	1	0.999995	99.0285
GOTERM_MF_FAT	GO:0000166~nucleotide binding	19	0.884132	0.267286	DNAH11, SLC27A1, STK33, RAD51C, RAB8A, APLF, FIGNL1, TGFBR1, DICER1, RAF1, LARS2, TXNDC3, TEX14, STK32B, ATP2B4, SYN2, DYRK1A, MYO19, RBM26	89	1615	9249	1.2226	1	0.995824	98.1396
GOTERM_MF_FAT	GO:0017076~purine nucleotide binding	16	0.744532	0.312093	DNAH11, STK33, RAD51C, RAB8A, FIGNL1, TGFBR1, DICER1, RAF1, LARS2, TXNDC3, TEX14, STK32B, ATP2B4, SYN2, DYRK1A, MYO19	89	1363	9249	1.21991	1	0.993522	99.1711
SP_PIR_KEYWORDS	nucleotide-binding	10	0.465333	0.317308	DNAH11, SLC27A1, STK33, RAB8A, ATP2B4, APLF, TGFBR1, DICER1, RAF1, LARS2	73	754	7349	1.33516	1	0.959821	99.0039
GOTERM_MF_FAT	GO:0004672~protein kinase activity	6	0.2792	0.376036	STK33, STK32B, TEX14, TGFBR1, DYRK1A, RAF1	89	423	9249	1.47406	1	0.995486	99.7625
UP_SEQ_FEATURE	nucleotide phosphate-binding region:ATP	4	0.186133	0.37996	STK33, TGFBR1, DICER1, RAF1	58	218	5635	1.78266	1	0.987031	99.7499
GOTERM_BP_FAT	GO:0016310~phosphorylation	7	0.325733	0.391381	STK33, STK32B, TEX14, TGFBR1, DYRK1A, RAF1, RHO	86	521	8785	1.37247	1	0.999998	99.9422
SP_PIR_KEYWORDS	atp-binding	7	0.325733	0.431604	DNAH11, STK33, ATP2B4, TGFBR1, DICER1, RAF1, LARS2	73	537	7349	1.31229	1	0.976861	99.891
Annotation Cluster 10	Enrichment Score: 0.5640096110416644
Category	Term	Count	%	PValue	Genes	List Total	Pop Hits	Pop Total	Fold Enrichment	Bonferroni	Benjamini	FDR
GOTERM_BP_FAT	GO:0031589~cell-substrate adhesion	3	0.1396	0.0569453	VWF, EPDR1, ITGB2	86	40	8785	7.66134	1	0.999998	58.5388
SP_PIR_KEYWORDS	cell adhesion	3	0.1396	0.296757	VWF, CDHR1, ITGB2	73	111	7349	2.72084	1	0.970416	98.575
GOTERM_BP_FAT	GO:0007155~cell adhesion	4	0.186133	0.572864	VWF, EPDR1, CDHR1, ITGB2	86	306	8785	1.33531	1	0.999996	99.9997
GOTERM_BP_FAT	GO:0022610~biological adhesion	4	0.186133	0.572864	VWF, EPDR1, CDHR1, ITGB2	86	306	8785	1.33531	1	0.999996	99.9997
Annotation Cluster 11	Enrichment Score: 0.5405228898994999
Category	Term	Count	%	PValue	Genes	List Total	Pop Hits	Pop Total	Fold Enrichment	Bonferroni	Benjamini	FDR
SP_PIR_KEYWORDS	metal-binding	16	0.744532	0.0622801	SYT1, ACO2, APLF, TGFBR1, PPARG, DICER1, RAF1, TIMP4, MBNL2, COQ7, MKRN2, STAC, RSPRY1, CA4, ZNF180, ZNHIT3	73	1010	7349	1.59479	0.999966	0.77003	53.997
SP_PIR_KEYWORDS	zinc	11	0.511866	0.116741	APLF, STAC, RSPRY1, PPARG, RAF1, CA4, TIMP4, MBNL2, ZNF180, MKRN2, ZNHIT3	73	670	7349	1.65281	1	0.808937	77.6632
SP_PIR_KEYWORDS	zinc-finger	7	0.325733	0.136056	APLF, STAC, RSPRY1, PPARG, RAF1, MKRN2, ZNHIT3	73	357	7349	1.97395	1	0.834696	82.8971
GOTERM_MF_FAT	GO:0046914~transition metal ion binding	19	0.884132	0.345934	ACO2, APLF, TGFBR1, PPARG, DICER1, RAF1, MBNL2, COQ7, ZNF175, MKRN2, STAC, RSPRY1, CA4, NEURL1B, ZNF395, SCARA5, ZNF180, RBM26, ZNHIT3	89	1698	9249	1.16284	1	0.994006	99.5657
GOTERM_MF_FAT	GO:0008270~zinc ion binding	14	0.651466	0.547037	APLF, PPARG, RAF1, MBNL2, ZNF175, MKRN2, STAC, RSPRY1, CA4, ZNF395, NEURL1B, ZNF180, RBM26, ZNHIT3	89	1367	9249	1.0643	1	0.999737	99.9961
GOTERM_MF_FAT	GO:0046872~metal ion binding	23	1.07027	0.609621	SYT1, APLF, EPDR1, ACO2, TGFBR1, CDHR1, PPARG, DICER1, RAF1, MBNL2, COQ7, ZNF175, MKRN2, STAC, RSPRY1, CA4, NEURL1B, ZNF395, SCARA5, ZNF180, USP32, RBM26, ZNHIT3	89	2387	9249	1.00134	1	0.999873	99.9994
GOTERM_MF_FAT	GO:0043169~cation binding	23	1.07027	0.634283	SYT1, APLF, EPDR1, ACO2, TGFBR1, CDHR1, PPARG, DICER1, RAF1, MBNL2, COQ7, ZNF175, MKRN2, STAC, RSPRY1, CA4, NEURL1B, ZNF395, SCARA5, ZNF180, USP32, RBM26, ZNHIT3	89	2415	9249	0.989727	1	0.9999	99.9997
GOTERM_MF_FAT	GO:0043167~ion binding	23	1.07027	0.654898	SYT1, APLF, EPDR1, ACO2, TGFBR1, CDHR1, PPARG, DICER1, RAF1, MBNL2, COQ7, ZNF175, MKRN2, STAC, RSPRY1, CA4, NEURL1B, ZNF395, SCARA5, ZNF180, USP32, RBM26, ZNHIT3	89	2439	9249	0.979988	1	0.999879	99.9999
Annotation Cluster 12	Enrichment Score: 0.5213361518714077
Category	Term	Count	%	PValue	Genes	List Total	Pop Hits	Pop Total	Fold Enrichment	Bonferroni	Benjamini	FDR
GOTERM_BP_FAT	GO:0033554~cellular response to stress	5	0.232666	0.190614	APLF, STAC, XRCC6, MBD4, SCARA5	86	234	8785	2.18272	1	1	95.8231
GOTERM_BP_FAT	GO:0006259~DNA metabolic process	5	0.232666	0.24786	RAD51C, APLF, PRIM2, XRCC6, MBD4	86	262	8785	1.94945	1	0.999999	98.6117
GOTERM_BP_FAT	GO:0006281~DNA repair	3	0.1396	0.369759	APLF, XRCC6, MBD4	86	133	8785	2.30416	1	0.999999	99.9024
GOTERM_BP_FAT	GO:0006974~response to DNA damage stimulus	3	0.1396	0.470301	APLF, XRCC6, MBD4	86	163	8785	1.88008	1	0.999995	99.9928
Annotation Cluster 13	Enrichment Score: 0.45253691851153344
Category	Term	Count	%	PValue	Genes	List Total	Pop Hits	Pop Total	Fold Enrichment	Bonferroni	Benjamini	FDR
GOTERM_MF_FAT	GO:0004866~endopeptidase inhibitor activity	3	0.1396	0.288603	LOC787788, TFPI, TIMP4	89	112	9249	2.78361	1	0.992355	98.7255
GOTERM_MF_FAT	GO:0030414~peptidase inhibitor activity	3	0.1396	0.327292	LOC787788, TFPI, TIMP4	89	123	9249	2.53467	1	0.99355	99.3774
GOTERM_MF_FAT	GO:0004857~enzyme inhibitor activity	3	0.1396	0.464679	LOC787788, TFPI, TIMP4	89	164	9249	1.901	1	0.998902	99.9666
Annotation Cluster 14	Enrichment Score: 0.41411531986361033
Category	Term	Count	%	PValue	Genes	List Total	Pop Hits	Pop Total	Fold Enrichment	Bonferroni	Benjamini	FDR
GOTERM_CC_FAT	GO:0044432~endoplasmic reticulum part	4	0.186133	0.172133	PIGK, GLT25D1, SEC61B, PIGW	76	133	6966	2.75663	1	0.978911	89.3238
GOTERM_CC_FAT	GO:0012505~endomembrane system	6	0.2792	0.244785	ST6GALNAC5, PIGK, SEC61B, FUT8, PIGW, DSCR3	76	312	6966	1.76265	1	0.981953	96.4025
GOTERM_CC_FAT	GO:0005789~endoplasmic reticulum membrane	3	0.1396	0.296735	PIGK, SEC61B, PIGW	76	101	6966	2.72251	1	0.984928	98.4532
GOTERM_CC_FAT	GO:0042175~nuclear envelope-endoplasmic reticulum network	3	0.1396	0.316684	PIGK, SEC61B, PIGW	76	106	6966	2.59409	1	0.984835	98.8999
GOTERM_CC_FAT	GO:0005783~endoplasmic reticulum	7	0.325733	0.338094	TRDN, VWF, PIGK, GLT25D1, SEC61B, PIGW, TSEN2	76	441	6966	1.45489	1	0.974975	99.2454
UP_SEQ_FEATURE	topological domain:Lumenal	3	0.1396	0.447672	PIGK, FUT8, PIGW	58	149	5635	1.95614	1	0.992894	99.9413
GOTERM_BP_FAT	GO:0008610~lipid biosynthetic process	3	0.1396	0.489287	PIGK, GLT25D1, PIGW	86	169	8785	1.81333	1	0.999994	99.9959
SP_PIR_KEYWORDS	endoplasmic reticulum	3	0.1396	0.755844	PIGK, GLT25D1, PIGW	73	274	7349	1.10224	1	0.998101	100
GOTERM_CC_FAT	GO:0031090~organelle membrane	5	0.232666	0.845908	ST6GALNAC5, PIGK, SEC61B, FUT8, PIGW	76	542	6966	0.845553	1	0.999122	100
Annotation Cluster 15	Enrichment Score: 0.37777158368911723
Category	Term	Count	%	PValue	Genes	List Total	Pop Hits	Pop Total	Fold Enrichment	Bonferroni	Benjamini	FDR
UP_SEQ_FEATURE	domain:Protein kinase	3	0.1396	0.223351	STK33, TGFBR1, RAF1	58	88	5635	3.31211	1	0.920155	95.792
GOTERM_BP_FAT	GO:0006468~protein amino acid phosphorylation	7	0.325733	0.265528	STK33, STK32B, TEX14, TGFBR1, DYRK1A, RAF1, RHO	86	448	8785	1.59611	1	0.999995	99.0285
GOTERM_MF_FAT	GO:0004674~protein serine/threonine kinase activity	5	0.232666	0.27645	STK33, STK32B, TGFBR1, DYRK1A, RAF1	89	280	9249	1.85574	1	0.994973	98.4166
UP_SEQ_FEATURE	binding site:ATP	3	0.1396	0.306184	STK33, TGFBR1, RAF1	58	110	5635	2.64969	1	0.969236	98.9763
GOTERM_MF_FAT	GO:0004672~protein kinase activity	6	0.2792	0.376036	STK33, STK32B, TEX14, TGFBR1, DYRK1A, RAF1	89	423	9249	1.47406	1	0.995486	99.7625
UP_SEQ_FEATURE	nucleotide phosphate-binding region:ATP	4	0.186133	0.37996	STK33, TGFBR1, DICER1, RAF1	58	218	5635	1.78266	1	0.987031	99.7499
GOTERM_BP_FAT	GO:0016310~phosphorylation	7	0.325733	0.391381	STK33, STK32B, TEX14, TGFBR1, DYRK1A, RAF1, RHO	86	521	8785	1.37247	1	0.999998	99.9422
INTERPRO	IPR008271:Serine/threonine protein kinase, active site	3	0.1396	0.408143	STK33, TGFBR1, RAF1	83	156	9171	2.12488	1	1	99.8776
SP_PIR_KEYWORDS	atp-binding	7	0.325733	0.431604	DNAH11, STK33, ATP2B4, TGFBR1, DICER1, RAF1, LARS2	73	537	7349	1.31229	1	0.976861	99.891
SP_PIR_KEYWORDS	serine/threonine-protein kinase	3	0.1396	0.434336	STK33, TGFBR1, RAF1	73	150	7349	2.01342	1	0.973916	99.8972
GOTERM_BP_FAT	GO:0006793~phosphorus metabolic process	8	0.372266	0.435478	STK33, STK32B, TEX14, TGFBR1, DYRK1A, RAF1, PTPDC1, RHO	86	646	8785	1.26503	1	0.999995	99.9813
GOTERM_BP_FAT	GO:0006796~phosphate metabolic process	8	0.372266	0.435478	STK33, STK32B, TEX14, TGFBR1, DYRK1A, RAF1, PTPDC1, RHO	86	646	8785	1.26503	1	0.999995	99.9813
INTERPRO	IPR017442:Serine/threonine protein kinase-related	3	0.1396	0.472106	STK33, TGFBR1, RAF1	83	177	9171	1.87278	1	1	99.9716
INTERPRO	IPR017441:Protein kinase, ATP binding site	3	0.1396	0.489632	STK33, TGFBR1, RAF1	83	183	9171	1.81138	1	1	99.9816
UP_SEQ_FEATURE	active site:Proton acceptor	3	0.1396	0.583966	STK33, TGFBR1, RAF1	58	192	5635	1.51805	1	0.999103	99.9983
INTERPRO	IPR000719:Protein kinase, core	3	0.1396	0.589418	STK33, TGFBR1, RAF1	83	220	9171	1.50674	1	1	99.9989
SP_PIR_KEYWORDS	transferase	6	0.2792	0.660199	STK33, GLT25D1, FUT8, TGFBR1, PIGW, RAF1	73	566	7349	1.06719	1	0.994665	99.9998
SP_PIR_KEYWORDS	kinase	3	0.1396	0.740964	STK33, TGFBR1, RAF1	73	266	7349	1.13539	1	0.998265	100
Annotation Cluster 16	Enrichment Score: 0.3446516817772391
Category	Term	Count	%	PValue	Genes	List Total	Pop Hits	Pop Total	Fold Enrichment	Bonferroni	Benjamini	FDR
GOTERM_BP_FAT	GO:0002520~immune system development	4	0.186133	0.13339	TGFBR1, PPARG, XRCC6, CIAPIN1	86	131	8785	3.11912	1	1	88.3492
GOTERM_MF_FAT	GO:0016563~transcription activator activity	3	0.1396	0.278	PPARG, XRCC6, MED21	89	109	9249	2.86022	1	0.993076	98.4595
GOTERM_BP_FAT	GO:0045941~positive regulation of transcription	4	0.186133	0.318735	TGFBR1, PPARG, XRCC6, MED21	86	205	8785	1.99319	1	0.999999	99.6859
GOTERM_BP_FAT	GO:0010628~positive regulation of gene expression	4	0.186133	0.345363	TGFBR1, PPARG, XRCC6, MED21	86	215	8785	1.90049	1	0.999998	99.8274
GOTERM_BP_FAT	GO:0045935~positive regulation of nucleobase, nucleoside, nucleotide and nucleic acid metabolic process	4	0.186133	0.382498	TGFBR1, PPARG, XRCC6, MED21	86	229	8785	1.7843	1	0.999998	99.9282
GOTERM_BP_FAT	GO:0051173~positive regulation of nitrogen compound metabolic process	4	0.186133	0.400918	TGFBR1, PPARG, XRCC6, MED21	86	236	8785	1.73138	1	0.999997	99.9544
GOTERM_BP_FAT	GO:0045944~positive regulation of transcription from RNA polymerase II promoter	3	0.1396	0.417748	PPARG, XRCC6, MED21	86	147	8785	2.08472	1	0.999998	99.9703
GOTERM_BP_FAT	GO:0010557~positive regulation of macromolecule biosynthetic process	4	0.186133	0.426973	TGFBR1, PPARG, XRCC6, MED21	86	246	8785	1.66099	1	0.999998	99.9766
GOTERM_BP_FAT	GO:0006357~regulation of transcription from RNA polymerase II promoter	4	0.186133	0.429558	PPARG, XRCC6, MED21, MED13L	86	247	8785	1.65427	1	0.999997	99.9782
GOTERM_BP_FAT	GO:0031328~positive regulation of cellular biosynthetic process	4	0.186133	0.455187	TGFBR1, PPARG, XRCC6, MED21	86	257	8785	1.5899	1	0.999996	99.989
GOTERM_BP_FAT	GO:0009891~positive regulation of biosynthetic process	4	0.186133	0.462787	TGFBR1, PPARG, XRCC6, MED21	86	260	8785	1.57156	1	0.999996	99.9911
GOTERM_BP_FAT	GO:0051254~positive regulation of RNA metabolic process	3	0.1396	0.498623	PPARG, XRCC6, MED21	86	172	8785	1.78171	1	0.999994	99.9969
GOTERM_BP_FAT	GO:0045893~positive regulation of transcription, DNA-dependent	3	0.1396	0.498623	PPARG, XRCC6, MED21	86	172	8785	1.78171	1	0.999994	99.9969
GOTERM_BP_FAT	GO:0010604~positive regulation of macromolecule metabolic process	4	0.186133	0.570617	TGFBR1, PPARG, XRCC6, MED21	86	305	8785	1.33969	1	0.999997	99.9997
GOTERM_BP_FAT	GO:0006355~regulation of transcription, DNA-dependent	8	0.372266	0.721725	TBX5, PPARG, XRCC6, MED21, MED13L, ZNF180, ZNF175, CSDC2	86	845	8785	0.967112	1	1	100
GOTERM_BP_FAT	GO:0051252~regulation of RNA metabolic process	8	0.372266	0.738921	TBX5, PPARG, XRCC6, MED21, MED13L, ZNF180, ZNF175, CSDC2	86	860	8785	0.950243	1	1	100
GOTERM_BP_FAT	GO:0045449~regulation of transcription	9	0.418799	0.892403	TGFBR1, TBX5, PPARG, XRCC6, MED21, MED13L, ZNF180, ZNF175, CSDC2	86	1166	8785	0.788474	1	1	100
GOTERM_MF_FAT	GO:0030528~transcription regulator activity	5	0.232666	0.917036	TBX5, PPARG, XRCC6, MED21, MED13L	89	715	9249	0.726723	1	1	100
Annotation Cluster 17	Enrichment Score: 0.2985663162627988
Category	Term	Count	%	PValue	Genes	List Total	Pop Hits	Pop Total	Fold Enrichment	Bonferroni	Benjamini	FDR
SP_PIR_KEYWORDS	cytoskeleton	4	0.186133	0.309387	CEP120, MAP1S, ITGB2, ARL2BP	73	199	7349	2.02354	1	0.962763	98.8551
GOTERM_BP_FAT	GO:0007017~microtubule-based process	3	0.1396	0.369759	DNAH11, CEP120, MAP1S	86	133	8785	2.30416	1	0.999999	99.9024
GOTERM_CC_FAT	GO:0015630~microtubule cytoskeleton	4	0.186133	0.424111	DNAH11, CEP120, MAP1S, ARL2BP	76	220	6966	1.66651	1	0.976664	99.8549
GOTERM_CC_FAT	GO:0044430~cytoskeletal part	6	0.2792	0.4393	DNAH11, CEP120, MAP1S, MYO19, TPM4, ARL2BP	76	403	6966	1.36463	1	0.972599	99.8943
GOTERM_CC_FAT	GO:0043228~non-membrane-bounded organelle	12	0.558399	0.711718	DNAH11, CEP120, RPL32, MAP1S, NHP2L1, RPS3A, PRIM2, MBD4, MYO19, H1FOO, TPM4, ARL2BP	76	1148	6966	0.958096	1	0.996778	100
GOTERM_CC_FAT	GO:0043232~intracellular non-membrane-bounded organelle	12	0.558399	0.711718	DNAH11, CEP120, RPL32, MAP1S, NHP2L1, RPS3A, PRIM2, MBD4, MYO19, H1FOO, TPM4, ARL2BP	76	1148	6966	0.958096	1	0.996778	100
GOTERM_CC_FAT	GO:0005856~cytoskeleton	6	0.2792	0.752938	DNAH11, CEP120, MAP1S, MYO19, TPM4, ARL2BP	76	575	6966	0.95643	1	0.998065	100
Annotation Cluster 18	Enrichment Score: 0.233160594131463
Category	Term	Count	%	PValue	Genes	List Total	Pop Hits	Pop Total	Fold Enrichment	Bonferroni	Benjamini	FDR
GOTERM_BP_FAT	GO:0006915~apoptosis	3	0.1396	0.546567	MAP1S, RAF1, CIAPIN1	86	188	8785	1.63007	1	0.999997	99.9993
GOTERM_BP_FAT	GO:0012501~programmed cell death	3	0.1396	0.558053	MAP1S, RAF1, CIAPIN1	86	192	8785	1.59611	1	0.999997	99.9995
GOTERM_BP_FAT	GO:0008219~cell death	3	0.1396	0.6124	MAP1S, RAF1, CIAPIN1	86	212	8785	1.44554	1	0.999998	99.9999
GOTERM_BP_FAT	GO:0016265~death	3	0.1396	0.625179	MAP1S, RAF1, CIAPIN1	86	217	8785	1.41223	1	0.999999	100
Annotation Cluster 19	Enrichment Score: 0.18074467829658594
Category	Term	Count	%	PValue	Genes	List Total	Pop Hits	Pop Total	Fold Enrichment	Bonferroni	Benjamini	FDR
GOTERM_BP_FAT	GO:0007166~cell surface receptor linked signal transduction	16	0.744532	0.432632	FUT8, TGFBR1, LOC523062, RAF1, ITGB2, GRB10, PNOC, LOC788100, SFRP4, LOC512103, LOC505186, LOC788146, CALCRL, RGR, LOC100139489, RHO	86	1450	8785	1.12719	1	0.999996	99.9799
GOTERM_BP_FAT	GO:0007186~G-protein coupled receptor protein signaling pathway	10	0.465333	0.809102	LOC788100, PNOC, LOC523062, LOC512103, LOC788146, CALCRL, LOC505186, RGR, RHO, LOC100139489	86	1162	8785	0.879098	1	1	100
GOTERM_MF_FAT	GO:0004984~olfactory receptor activity	6	0.2792	0.819679	LOC788100, LOC523062, LOC512103, LOC788146, LOC505186, LOC100139489	89	714	9249	0.873289	1	0.999999	100
Annotation Cluster 20	Enrichment Score: 0.13875989217236456
Category	Term	Count	%	PValue	Genes	List Total	Pop Hits	Pop Total	Fold Enrichment	Bonferroni	Benjamini	FDR
GOTERM_BP_FAT	GO:0006812~cation transport	4	0.186133	0.677601	ATP2B4, KCNN2, LOC100138893, SCARA5	86	357	8785	1.14455	1	1	100
GOTERM_BP_FAT	GO:0006811~ion transport	5	0.232666	0.736744	ATP2B4, KCNN2, LOC100138893, PLLP, SCARA5	86	511	8785	0.999522	1	1	100
GOTERM_BP_FAT	GO:0030001~metal ion transport	3	0.1396	0.768122	KCNN2, LOC100138893, SCARA5	86	285	8785	1.07528	1	1	100
Annotation Cluster 21	Enrichment Score: 0.12604869825952145
Category	Term	Count	%	PValue	Genes	List Total	Pop Hits	Pop Total	Fold Enrichment	Bonferroni	Benjamini	FDR
GOTERM_CC_FAT	GO:0031974~membrane-enclosed lumen	7	0.325733	0.642511	GLT25D1, POLR3H, NHP2L1, XRCC6, MED13L, ARL2BP, ETFB	76	604	6966	1.06226	1	0.995695	99.9995
GOTERM_CC_FAT	GO:0044451~nucleoplasm part	3	0.1396	0.707724	POLR3H, XRCC6, MED13L	76	227	6966	1.21134	1	0.997158	100
GOTERM_CC_FAT	GO:0070013~intracellular organelle lumen	6	0.2792	0.75843	GLT25D1, POLR3H, NHP2L1, XRCC6, MED13L, ETFB	76	579	6966	0.949823	1	0.997879	100
GOTERM_CC_FAT	GO:0043233~organelle lumen	6	0.2792	0.759789	GLT25D1, POLR3H, NHP2L1, XRCC6, MED13L, ETFB	76	580	6966	0.948185	1	0.997054	100
GOTERM_CC_FAT	GO:0005654~nucleoplasm	3	0.1396	0.790621	POLR3H, XRCC6, MED13L	76	268	6966	1.02602	1	0.997993	100
GOTERM_CC_FAT	GO:0031981~nuclear lumen	4	0.186133	0.846031	POLR3H, NHP2L1, XRCC6, MED13L	76	426	6966	0.860638	1	0.998951	100
Annotation Cluster 22	Enrichment Score: 0.10328616063980892
Category	Term	Count	%	PValue	Genes	List Total	Pop Hits	Pop Total	Fold Enrichment	Bonferroni	Benjamini	FDR
GOTERM_BP_FAT	GO:0042981~regulation of apoptosis	3	0.1396	0.784652	TGFBR1, MBD4, CIAPIN1	86	295	8785	1.03883	1	1	100
GOTERM_BP_FAT	GO:0043067~regulation of programmed cell death	3	0.1396	0.789409	TGFBR1, MBD4, CIAPIN1	86	298	8785	1.02837	1	1	100
GOTERM_BP_FAT	GO:0010941~regulation of cell death	3	0.1396	0.790974	TGFBR1, MBD4, CIAPIN1	86	299	8785	1.02493	1	1	100
Annotation Cluster 23	Enrichment Score: 0.05296430730271242
Category	Term	Count	%	PValue	Genes	List Total	Pop Hits	Pop Total	Fold Enrichment	Bonferroni	Benjamini	FDR
SP_PIR_KEYWORDS	Transcription	4	0.186133	0.851289	POLR3H, PPARG, MED21, ZNF180	73	473	7349	0.851342	1	0.999736	100
GOTERM_BP_FAT	GO:0006350~transcription	4	0.186133	0.862549	POLR3H, PPARG, MED21, ZNF180	86	492	8785	0.830497	1	1	100
SP_PIR_KEYWORDS	nucleus	9	0.418799	0.944596	POLR3H, APLF, MAP1S, NHP2L1, RPS3A, PPARG, MED21, H1FOO, ZNF180	73	1265	7349	0.716238	1	0.999988	100
Annotation Cluster 24	Enrichment Score: 0.0378752506675395
Category	Term	Count	%	PValue	Genes	List Total	Pop Hits	Pop Total	Fold Enrichment	Bonferroni	Benjamini	FDR
GOTERM_BP_FAT	GO:0015031~protein transport	3	0.1396	0.907121	RAB8A, AP1M1, PPARG	86	403	8785	0.76043	1	1	100
GOTERM_BP_FAT	GO:0045184~establishment of protein localization	3	0.1396	0.907871	RAB8A, AP1M1, PPARG	86	404	8785	0.758548	1	1	100
GOTERM_BP_FAT	GO:0008104~protein localization	3	0.1396	0.934727	RAB8A, AP1M1, PPARG	86	446	8785	0.687115	1	1	100

## Sheet: Magnesium_gene_clusters
Annotation Cluster 1	Enrichment Score: 1.839679028516874
Category	Term	Count	%	PValue	Genes	List Total	Pop Hits	Pop Total	Fold Enrichment	Bonferroni	Benjamini	FDR
SP_PIR_KEYWORDS	dna-binding	16	0.640256	0.00262884	LOC618824, TAF1D, NEIL2, TBP, ZNF34, LOC521581, HMGN4, LOC521580, PDCD2, LOC529647, ABT1, DBP, HSF2, LOC529646, LOC525433, PSIP1, NFE2L2, NR2F2, LOC540148	115	432	7349	2.36683	0.399904	0.399904	3.22956
SP_PIR_KEYWORDS	nucleus	31	1.2405	0.00910023	C29H11ORF54, TAF1D, FOX1, TBP, RMP, ZNF34, HMGN4, CITED2, PDCD2, LOC529647, PSMB1, LOC529646, HSF2, INTS7, PSIP1, NR2F2, LOC540148, LOC618824, CCNH, NEIL2, LOC521581, LOC521580, MRTO4, DBP, LOC617072, FAM120B, ABT1, MED17, LOC525433, RDBP, SNRNP40, ZNF746, NFE2L2, COMMD5	115	1265	7349	1.56604	0.830267	0.255906	10.7753
GOTERM_MF_FAT	GO:0003677~DNA binding	23	0.920368	0.126516	TAF1D, TBP, HMGN4, ZNF34, CITED2, PDCD2, LOC529647, LOC529646, HSF2, ZSCAN20, GATA4, PSIP1, LOC618297, NR2F2, LOC540148, ETV3, LOC618824, MSH5, NEIL2, LOC521581, LOC521580, RFC5, DBP, ABT1, LOC525433, NFE2L2	153	1038	9249	1.33947	1	0.982481	83.5795
Annotation Cluster 2	Enrichment Score: 1.8067242731441493
Category	Term	Count	%	PValue	Genes	List Total	Pop Hits	Pop Total	Fold Enrichment	Bonferroni	Benjamini	FDR
SP_PIR_KEYWORDS	nucleus	31	1.2405	0.00910023	C29H11ORF54, TAF1D, FOX1, TBP, RMP, ZNF34, HMGN4, CITED2, PDCD2, LOC529647, PSMB1, LOC529646, HSF2, INTS7, PSIP1, NR2F2, LOC540148, LOC618824, CCNH, NEIL2, LOC521581, LOC521580, MRTO4, DBP, LOC617072, FAM120B, ABT1, MED17, LOC525433, RDBP, SNRNP40, ZNF746, NFE2L2, COMMD5	115	1265	7349	1.56604	0.830267	0.255906	10.7753
SP_PIR_KEYWORDS	transcription regulation	14	0.560224	0.010045	CCNH, TAF1D, ZNF34, CITED2, ABT1, FAM120B, DBP, MED17, PSIP1, RDBP, NFE2L2, ZNF746, NR2F2, SUDS3	115	407	7349	2.19818	0.858943	0.244064	11.8305
SP_PIR_KEYWORDS	Transcription	15	0.60024	0.0142758	CCNH, TAF1D, TBP, ZNF34, CITED2, ABT1, DBP, FAM120B, MED17, PSIP1, RDBP, NFE2L2, ZNF746, NR2F2, SUDS3	115	473	7349	2.02656	0.938546	0.26651	16.4164
GOTERM_BP_FAT	GO:0045449~regulation of transcription	30	1.20048	0.0189041	TAF1D, ZNF250, TBP, RMP, ZNF34, CITED2, FERD3L, MAMSTR, IL17A, HSF2, ZSCAN20, GATA4, PSIP1, NR2F2, ETV3, TWIST1, CCNH, SIRT5, PKIA, ZNF212, DBP, ZNF783, FAM120B, ABT1, MED17, RDBP, NEUROD1, NFE2L2, ZNF746, SUDS3	149	1166	8785	1.51697	0.999997	0.879014	24.8572
GOTERM_BP_FAT	GO:0006350~transcription	15	0.60024	0.0375161	CCNH, TAF1D, TBP, ZNF34, CITED2, ABT1, DBP, FAM120B, MED17, PSIP1, RDBP, NFE2L2, ZNF746, NR2F2, SUDS3	149	492	8785	1.79755	1	0.879467	43.5929
Annotation Cluster 3	Enrichment Score: 1.6753953632233294
Category	Term	Count	%	PValue	Genes	List Total	Pop Hits	Pop Total	Fold Enrichment	Bonferroni	Benjamini	FDR
INTERPRO	IPR002516:Glycosyl transferase, family 11	3	0.120048	0.000687224	SEC1, FUT1, FUT2	141	3	9171	65.0426	0.214393	0.214393	0.936214
GOTERM_MF_FAT	GO:0031127~alpha(1,2)-fucosyltransferase activity	3	0.120048	0.000796301	SEC1, FUT1, FUT2	153	3	9249	60.451	0.211946	0.211946	1.05834
GOTERM_MF_FAT	GO:0008107~galactoside 2-alpha-L-fucosyltransferase activity	3	0.120048	0.000796301	SEC1, FUT1, FUT2	153	3	9249	60.451	0.211946	0.211946	1.05834
GOTERM_MF_FAT	GO:0008417~fucosyltransferase activity	3	0.120048	0.0110735	SEC1, FUT1, FUT2	153	10	9249	18.1353	0.964187	0.810757	13.8194
SP_PIR_KEYWORDS	glycosyltransferase	3	0.120048	0.487313	SEC1, FUT1, FUT2	115	105	7349	1.82584	1	0.966984	99.9759
GOTERM_CC_FAT	GO:0005794~Golgi apparatus	5	0.20008	0.812449	SEC1, ATP2C1, FUT1, FUT2, LOC787257	105	371	6966	0.894109	1	0.999336	100
SP_PIR_KEYWORDS	transferase	5	0.20008	0.979696	SEC1, SULT2B1, FUT1, FUT2, FDFT1	115	566	7349	0.564526	1	0.999997	100
Annotation Cluster 4	Enrichment Score: 1.4872565159442925
Category	Term	Count	%	PValue	Genes	List Total	Pop Hits	Pop Total	Fold Enrichment	Bonferroni	Benjamini	FDR
KEGG_PATHWAY	bta00601:Glycosphingolipid biosynthesis	4	0.160064	0.00702771	B3GALT1, B3GALT5, FUT1, FUT2	80	25	4940	9.88	0.419023	0.165577	7.17074
GOTERM_BP_FAT	GO:0006486~protein amino acid glycosylation	5	0.20008	0.0287468	SEC1, B3GALT1, B3GALT5, LOC786239, FUT2	149	69	8785	4.27244	1	0.883743	35.3875
GOTERM_BP_FAT	GO:0043413~biopolymer glycosylation	5	0.20008	0.0287468	SEC1, B3GALT1, B3GALT5, LOC786239, FUT2	149	69	8785	4.27244	1	0.883743	35.3875
GOTERM_BP_FAT	GO:0070085~glycosylation	5	0.20008	0.0287468	SEC1, B3GALT1, B3GALT5, LOC786239, FUT2	149	69	8785	4.27244	1	0.883743	35.3875
GOTERM_BP_FAT	GO:0009101~glycoprotein biosynthetic process	5	0.20008	0.0457258	SEC1, B3GALT1, B3GALT5, LOC786239, FUT2	149	80	8785	3.68498	1	0.891375	50.3835
GOTERM_MF_FAT	GO:0008378~galactosyltransferase activity	3	0.120048	0.0629162	B3GALT1, B3GALT5, LOC786239	153	25	9249	7.25412	1	0.998461	58.0176
GOTERM_BP_FAT	GO:0009100~glycoprotein metabolic process	5	0.20008	0.0808535	SEC1, B3GALT1, B3GALT5, LOC786239, FUT2	149	97	8785	3.03916	1	0.955403	71.7042
Annotation Cluster 5	Enrichment Score: 1.42067927279244
Category	Term	Count	%	PValue	Genes	List Total	Pop Hits	Pop Total	Fold Enrichment	Bonferroni	Benjamini	FDR
INTERPRO	IPR013126:Heat shock protein 70	3	0.120048	0.00960902	HSPA1A, HSPA1B, HSPA8	141	10	9171	19.5128	0.96626	0.676867	12.3757
INTERPRO	IPR018181:Heat shock protein 70, conserved site	3	0.120048	0.00960902	HSPA1A, HSPA1B, HSPA8	141	10	9171	19.5128	0.96626	0.676867	12.3757
INTERPRO	IPR001023:Heat shock protein Hsp70	3	0.120048	0.00960902	HSPA1A, HSPA1B, HSPA8	141	10	9171	19.5128	0.96626	0.676867	12.3757
SP_PIR_KEYWORDS	stress response	4	0.160064	0.0108831	HSPA1L, HSPA1A, HSPA1B, HSPA8	115	30	7349	8.52058	0.880316	0.233072	12.757
KEGG_PATHWAY	bta03040:Spliceosome	7	0.280112	0.0128402	HSPA1L, HNRNPA3, SNRNP40, HSPA1A, HSPA1B, LOC787939, LSM2, HSPA8	80	122	4940	3.54303	0.630314	0.220245	12.7462
KEGG_PATHWAY	bta04612:Antigen processing and presentation	5	0.20008	0.0217021	HSPA1L, HSPA1A, CTSB, HSPA1B, HSPA8	80	67	4940	4.60821	0.81538	0.245407	20.665
KEGG_PATHWAY	bta04144:Endocytosis	7	0.280112	0.0655233	HSPA1L, LOC100140567, RAB11FIP5, HSPA1A, HSPA1B, HSPA8, ARAP1	80	179	4940	2.4148	0.994583	0.525481	51.0807
SP_PIR_KEYWORDS	Chaperone	4	0.160064	0.210426	HSPA1L, HSPA1A, HSPA1B, HSPA8	115	102	7349	2.50605	1	0.851887	94.7478
KEGG_PATHWAY	bta04010:MAPK signaling pathway	7	0.280112	0.227128	HSPA1L, PLA2G10, HSPA1A, HSPA1B, FGF21, RASA1, HSPA8	80	257	4940	1.68191	1	0.91624	93.4011
SP_PIR_KEYWORDS	atp-binding	8	0.320128	0.737185	HSPA1L, RFC5, ATP2C1, HSPA1A, SKIV2L2, HSPA1B, PCCB, HSPA8	115	537	7349	0.95202	1	0.996432	100
Annotation Cluster 6	Enrichment Score: 1.3157569694132827
Category	Term	Count	%	PValue	Genes	List Total	Pop Hits	Pop Total	Fold Enrichment	Bonferroni	Benjamini	FDR
GOTERM_BP_FAT	GO:0051604~protein maturation	7	0.280112	0.000303337	METAP2, C4A, CFB, DISP1, C6, C2, ADAMTS2	149	55	8785	7.50397	0.182452	0.182452	0.453255
GOTERM_BP_FAT	GO:0016485~protein processing	6	0.240096	0.0017432	METAP2, C4A, CFB, C6, C2, ADAMTS2	149	52	8785	6.80305	0.686041	0.43968	2.57871
GOTERM_BP_FAT	GO:0051605~protein maturation by peptide bond cleavage	5	0.20008	0.00365868	C4A, CFB, C6, C2, ADAMTS2	149	38	8785	7.75786	0.912299	0.555708	5.34066
GOTERM_BP_FAT	GO:0002541~activation of plasma proteins involved in acute inflammatory response	4	0.160064	0.00372468	C4A, CFB, C6, C2	149	19	8785	12.4126	0.916073	0.46176	5.4345
GOTERM_BP_FAT	GO:0006956~complement activation	4	0.160064	0.00372468	C4A, CFB, C6, C2	149	19	8785	12.4126	0.916073	0.46176	5.4345
KEGG_PATHWAY	bta04610:Complement and coagulation cascades	6	0.240096	0.00526069	C8A, C4A, CFB, C6, SERPINA5, C2	80	71	4940	5.21831	0.333784	0.18378	5.41297
GOTERM_BP_FAT	GO:0006959~humoral immune response	4	0.160064	0.00917096	C4A, CFB, C6, C2	149	26	8785	9.07073	0.997796	0.705808	12.8866
INTERPRO	IPR000436:Sushi/SCR/CCP	4	0.160064	0.0135963	CFB, C6, SUSD4, C2	141	33	9171	7.88395	0.991812	0.699184	17.0812
SMART	SM00032:CCP	4	0.160064	0.0141401	CFB, C6, SUSD4, C2	69	33	4364	7.66623	0.706161	0.706161	14.2355
INTERPRO	IPR016060:Complement control module	4	0.160064	0.0159542	CFB, C6, SUSD4, C2	141	35	9171	7.43343	0.996465	0.676649	19.7526
SP_PIR_KEYWORDS	complement pathway	3	0.120048	0.0192195	C4A, C6, C2	115	14	7349	13.6938	0.97683	0.289838	21.4966
GOTERM_BP_FAT	GO:0045087~innate immune response	5	0.20008	0.0192227	C4A, CFB, C6, C2, TLR5	149	61	8785	4.83276	0.999997	0.841368	25.2218
SP_PIR_KEYWORDS	innate immunity	4	0.160064	0.0192629	C4A, CFB, C6, C2	115	37	7349	6.90858	0.977028	0.269813	21.5399
GOTERM_BP_FAT	GO:0002455~humoral immune response mediated by circulating immunoglobulin	3	0.120048	0.0224665	C4A, C6, C2	149	14	8785	12.6342	1	0.848321	28.8408
GOTERM_BP_FAT	GO:0006958~complement activation, classical pathway	3	0.120048	0.0224665	C4A, C6, C2	149	14	8785	12.6342	1	0.848321	28.8408
GOTERM_BP_FAT	GO:0006954~inflammatory response	6	0.240096	0.0308562	IL17A, IL8, C4A, CFB, C6, C2	149	104	8785	3.40152	1	0.875211	37.4573
GOTERM_BP_FAT	GO:0002526~acute inflammatory response	4	0.160064	0.035404	C4A, CFB, C6, C2	149	43	8785	5.48463	1	0.88649	41.7107
UP_SEQ_FEATURE	domain:Sushi 1	3	0.120048	0.0389421	CFB, C6, C2	100	18	5635	9.39167	0.999997	0.998192	41.4625
UP_SEQ_FEATURE	domain:Sushi 2	3	0.120048	0.0430347	CFB, C6, C2	100	19	5635	8.89737	0.999999	0.990559	44.7353
GOTERM_BP_FAT	GO:0002253~activation of immune response	4	0.160064	0.0443298	C4A, CFB, C6, C2	149	47	8785	5.01785	1	0.901327	49.2854
SP_PIR_KEYWORDS	sushi	3	0.120048	0.0488281	CFB, C6, C2	115	23	7349	8.33535	0.999939	0.526241	46.4378
GOTERM_BP_FAT	GO:0006955~immune response	10	0.40016	0.059148	LOC781370, IL8, C4A, CFB, C6, LOC786095, LOC100126815, C2, TLR5, LOC783343	149	293	8785	2.01228	1	0.932722	59.8665
GOTERM_BP_FAT	GO:0009611~response to wounding	7	0.280112	0.0750794	IL17A, IL8, C4A, CFB, C6, GJA1, C2	149	175	8785	2.35839	1	0.960796	68.9224
SP_PIR_KEYWORDS	glycoprotein	23	0.920368	0.0822943	SPACA4, GABRA2, MSR1, EPDR1, C4A, CFB, SLC44A4, C6, CA11, FRRS1, IL17A, PRSS7, SERPINA5, G7C, BTN1A1, COL1A2, NEU1, APMAP, C2, FUT2, CTSB, ADAMTS2, SLC9A1	115	1048	7349	1.40248	1	0.67067	65.7344
GOTERM_BP_FAT	GO:0006952~defense response	8	0.320128	0.0825339	IL17A, IL8, C4A, CFB, C6, C2, TLR5, HARE	149	223	8785	2.11515	1	0.950726	72.469
SP_PIR_KEYWORDS	immune response	4	0.160064	0.100685	C4A, CFB, C6, C2	115	72	7349	3.55024	1	0.681379	73.3794
GOTERM_BP_FAT	GO:0016064~immunoglobulin mediated immune response	3	0.120048	0.100761	C4A, C6, C2	149	32	8785	5.52747	1	0.970579	79.6142
GOTERM_BP_FAT	GO:0019724~B cell mediated immunity	3	0.120048	0.106121	C4A, C6, C2	149	33	8785	5.35998	1	0.971195	81.3601
GOTERM_BP_FAT	GO:0002252~immune effector process	4	0.160064	0.11383	C4A, CFB, C6, C2	149	70	8785	3.36913	1	0.973941	83.6275
GOTERM_BP_FAT	GO:0048584~positive regulation of response to stimulus	5	0.20008	0.125992	IL8, C4A, CFB, C6, C2	149	114	8785	2.58595	1	0.963549	86.6878
GOTERM_BP_FAT	GO:0050778~positive regulation of immune response	4	0.160064	0.140128	C4A, CFB, C6, C2	149	77	8785	3.06284	1	0.960589	89.5717
GOTERM_BP_FAT	GO:0002250~adaptive immune response	3	0.120048	0.145538	C4A, C6, C2	149	40	8785	4.42198	1	0.961751	90.5122
GOTERM_BP_FAT	GO:0002449~lymphocyte mediated immunity	3	0.120048	0.145538	C4A, C6, C2	149	40	8785	4.42198	1	0.961751	90.5122
GOTERM_BP_FAT	GO:0002460~adaptive immune response based on somatic recombination of immune receptors built from immunoglobulin superfamily domains	3	0.120048	0.145538	C4A, C6, C2	149	40	8785	4.42198	1	0.961751	90.5122
GOTERM_BP_FAT	GO:0002443~leukocyte mediated immunity	3	0.120048	0.175253	C4A, C6, C2	149	45	8785	3.93065	1	0.974148	94.4155
SP_PIR_KEYWORDS	Secreted	13	0.520208	0.191572	EPDR1, C4A, IL8, CFB, C6, CA11, IL17A, PNOC, G7C, SERPINA5, COL1A2, C2, ADAMTS2	115	583	7349	1.42497	1	0.846692	92.9506
SP_PIR_KEYWORDS	disulfide bond	16	0.640256	0.258902	SPACA4, GABRA2, MSR1, IL8, C4A, CFB, C6, GJA1, LOC521581, IL17A, PRSS7, PNOC, BTN1A1, C2, CTSB, LOC540148, ADAMTS2	115	802	7349	1.2749	1	0.893076	97.6168
SP_PIR_KEYWORDS	cleavage on pair of basic residues	4	0.160064	0.281003	PNOC, C4A, CFB, ADAMTS2	115	119	7349	2.14805	1	0.906554	98.3663
SP_PIR_KEYWORDS	signal	18	0.720288	0.316736	SPACA4, GABRA2, IL8, EPDR1, CFB, C6, CA11, SELT, IL17A, PNOC, G7C, SERPINA5, BTN1A1, COL1A2, NEU1, C2, CTSB, ADAMTS2	115	960	7349	1.19821	1	0.907776	99.1349
UP_SEQ_FEATURE	glycosylation site:N-linked (GlcNAc...)	20	0.80032	0.32324	GABRA2, MSR1, EPDR1, C4A, CFB, SLC44A4, C6, CA11, FRRS1, IL17A, PRSS7, SERPINA5, G7C, NEU1, APMAP, C2, FUT2, CTSB, ADAMTS2, SLC9A1	100	961	5635	1.17274	1	1	99.4824
GOTERM_BP_FAT	GO:0002684~positive regulation of immune system process	4	0.160064	0.384583	C4A, CFB, C6, C2	149	132	8785	1.78666	1	0.989997	99.9303
GOTERM_CC_FAT	GO:0005576~extracellular region	15	0.60024	0.464252	MSR1, IL8, EPDR1, C4A, CFB, C6, CA11, IL17A, PNOC, G7C, SERPINA5, COL1A2, SERPINA3-2, C2, ADAMTS2	105	892	6966	1.11563	1	0.981288	99.9435
UP_SEQ_FEATURE	disulfide bond	15	0.60024	0.4769	SPACA4, GABRA2, MSR1, IL8, C4A, CFB, C6, GJA1, LOC521581, IL17A, PRSS7, BTN1A1, CTSB, C2, LOC540148, ADAMTS2	100	764	5635	1.10635	1	1	99.9839
UP_SEQ_FEATURE	signal peptide	18	0.720288	0.527902	SPACA4, GABRA2, IL8, EPDR1, CFB, C6, CA11, SELT, IL17A, PNOC, G7C, SERPINA5, BTN1A1, COL1A2, NEU1, C2, CTSB, ADAMTS2	100	960	5635	1.05656	1	1	99.996
Annotation Cluster 7	Enrichment Score: 1.2556322557341149
Category	Term	Count	%	PValue	Genes	List Total	Pop Hits	Pop Total	Fold Enrichment	Bonferroni	Benjamini	FDR
SP_PIR_KEYWORDS	Protease	10	0.40016	0.00585681	PRSS7, METAP2, ATG4C, PSMB1, CFB, CAPN13, PAG8, CTSB, C2, ADAMTS2	115	214	7349	2.98618	0.68004	0.316038	7.06385
SP_PIR_KEYWORDS	hydrolase	19	0.760304	0.0187665	C29H11ORF54, METAP2, NUDT12, C4A, CFB, NEIL2, PAG8, SIRT5, SKIV2L2, PRSS7, ATG4C, PDE2A, PSMB1, ATP2C1, CAPN13, NEU1, CTSB, C2, ADAMTS2	115	689	7349	1.76224	0.974658	0.307557	21.0432
GOTERM_MF_FAT	GO:0004175~endopeptidase activity	10	0.40016	0.0716164	PRSS7, PSMB1, CFB, LOC524173, CAPN13, PAG8, LOC617765, CTSB, C2, ADAMTS2	153	312	9249	1.93753	1	0.988248	62.9353
GOTERM_MF_FAT	GO:0070011~peptidase activity, acting on L-amino acid peptides	12	0.480192	0.0746411	PRSS7, METAP2, ATG4C, PSMB1, CFB, LOC524173, CAPN13, PAG8, LOC617765, CTSB, C2, ADAMTS2	153	410	9249	1.7693	1	0.979053	64.5161
GOTERM_MF_FAT	GO:0008233~peptidase activity	12	0.480192	0.0895335	PRSS7, METAP2, ATG4C, PSMB1, CFB, LOC524173, CAPN13, PAG8, LOC617765, CTSB, C2, ADAMTS2	153	424	9249	1.71088	1	0.969975	71.4293
SP_PIR_KEYWORDS	zymogen	4	0.160064	0.130722	PRSS7, CFB, CTSB, ADAMTS2	115	81	7349	3.15577	1	0.760791	82.5731
GOTERM_BP_FAT	GO:0006508~proteolysis	14	0.560224	0.236159	METAP2, C4A, LOC524173, CFB, C6, PAG8, PRSS7, PSMB1, CAPN13, WSB2, LOC617765, CTSB, C2, ADAMTS2	149	615	8785	1.34217	1	0.975927	98.2296
Annotation Cluster 8	Enrichment Score: 0.9618696151153928
Category	Term	Count	%	PValue	Genes	List Total	Pop Hits	Pop Total	Fold Enrichment	Bonferroni	Benjamini	FDR
KEGG_PATHWAY	bta05322:Systemic lupus erythematosus	9	0.360144	0.000471432	C8A, LOC618824, LOC529647, C4A, LOC529646, C6, LOC525433, GRIN2A, C2, LOC540148, LOC521581, LOC521580	80	116	4940	4.79095	0.0356575	0.0356575	0.49627
SP_PIR_KEYWORDS	DNA binding	4	0.160064	0.00394419	LOC618824, LOC529647, LOC529646, LOC525433, LOC540148, LOC521581, LOC521580	115	21	7349	12.1723	0.53545	0.318421	4.8092
INTERPRO	IPR007125:Histone core	4	0.160064	0.00433517	LOC618824, LOC529647, LOC529646, LOC525433, LOC540148, LOC521581, LOC521580	141	22	9171	11.8259	0.782369	0.53349	5.7713
SP_PIR_KEYWORDS	nucleosome core	4	0.160064	0.00728899	LOC618824, LOC529647, LOC529646, LOC525433, LOC540148, LOC521581, LOC521580	115	26	7349	9.83144	0.758103	0.298694	8.71987
SP_PIR_KEYWORDS	citrullination	3	0.120048	0.00799734	LOC618824, LOC529647, LOC540148, LOC521581	115	9	7349	21.3014	0.789385	0.267685	9.52886
GOTERM_CC_FAT	GO:0000785~chromatin	7	0.280112	0.0128694	LOC618824, LOC529647, LOC529646, LOC525433, HMGN4, LOC540148, LOC521581, SUDS3, LOC521580, CITED2	105	130	6966	3.57231	0.862179	0.862179	14.3764
GOTERM_CC_FAT	GO:0044427~chromosomal part	8	0.320128	0.0413067	RFC5, LOC618824, LOC529647, LOC529646, LOC525433, HMGN4, LOC540148, LOC521581, SUDS3, LOC521580, CITED2	105	215	6966	2.46857	0.998426	0.883677	39.678
SP_PIR_KEYWORDS	chromosomal protein	4	0.160064	0.0606661	LOC618824, LOC529647, LOC529646, LOC525433, LOC540148, LOC521581, LOC521580	115	58	7349	4.4072	0.999995	0.57989	54.183
GOTERM_CC_FAT	GO:0000786~nucleosome	4	0.160064	0.0753525	LOC618824, LOC529647, LOC529646, LOC525433, LOC540148, LOC521581, LOC521580	105	66	6966	4.02078	0.999994	0.950044	60.8882
GOTERM_CC_FAT	GO:0005694~chromosome	8	0.320128	0.0807497	RFC5, LOC618824, LOC529647, LOC529646, LOC525433, HMGN4, LOC540148, LOC521581, SUDS3, LOC521580, CITED2	105	251	6966	2.11451	0.999997	0.923954	63.5378
GOTERM_CC_FAT	GO:0032993~protein-DNA complex	4	0.160064	0.0893271	LOC618824, LOC529647, LOC529646, LOC525433, LOC540148, LOC521581, LOC521580	105	71	6966	3.73763	0.999999	0.90801	67.412
SP_PIR_KEYWORDS	methylation	5	0.20008	0.0958265	LOC618824, LOC529647, LOC529646, LOC525433, LOC786055, LOC540148, LOC521581, LOC521580	115	112	7349	2.85287	1	0.683221	71.5294
GOTERM_BP_FAT	GO:0006334~nucleosome assembly	4	0.160064	0.180763	LOC618824, LOC529647, LOC529646, LOC525433, LOC540148, LOC521581, LOC521580	149	87	8785	2.71079	1	0.972071	94.9488
GOTERM_BP_FAT	GO:0031497~chromatin assembly	4	0.160064	0.184993	LOC618824, LOC529647, LOC529646, LOC525433, LOC540148, LOC521581, LOC521580	149	88	8785	2.67999	1	0.971967	95.3255
GOTERM_BP_FAT	GO:0065004~protein-DNA complex assembly	4	0.160064	0.189248	LOC618824, LOC529647, LOC529646, LOC525433, LOC540148, LOC521581, LOC521580	149	89	8785	2.64988	1	0.971897	95.678
GOTERM_BP_FAT	GO:0034728~nucleosome organization	4	0.160064	0.193529	LOC618824, LOC529647, LOC529646, LOC525433, LOC540148, LOC521581, LOC521580	149	90	8785	2.62043	1	0.971857	96.0074
GOTERM_BP_FAT	GO:0006323~DNA packaging	4	0.160064	0.224121	LOC618824, LOC529647, LOC529646, LOC525433, LOC540148, LOC521581, LOC521580	149	97	8785	2.43133	1	0.980129	97.7624
GOTERM_BP_FAT	GO:0051276~chromosome organization	7	0.280112	0.240143	LOC618824, LOC529647, LOC529646, LOC525433, HSPA1B, EHMT2, LOC540148, LOC521581, SUDS3, LOC521580	149	248	8785	1.66419	1	0.973931	98.3629
GOTERM_BP_FAT	GO:0006325~chromatin organization	6	0.240096	0.257272	LOC618824, LOC529647, LOC529646, LOC525433, EHMT2, LOC540148, LOC521581, SUDS3, LOC521580	149	203	8785	1.74265	1	0.977582	98.8364
SP_PIR_KEYWORDS	ubl conjugation	5	0.20008	0.298308	LOC618824, LOC529647, LOC529646, LOC525433, RDBP, LOC540148, LOC521581, LOC521580	115	178	7349	1.79507	1	0.898823	98.7943
GOTERM_BP_FAT	GO:0006333~chromatin assembly or disassembly	4	0.160064	0.301464	LOC618824, LOC529647, LOC529646, LOC525433, LOC540148, LOC521581, LOC521580	149	114	8785	2.06876	1	0.982361	99.5356
GOTERM_BP_FAT	GO:0065003~macromolecular complex assembly	7	0.280112	0.366417	LOC618824, LOC529647, LOC529646, MED17, LOC525433, GJA1, TBP, LOC540148, LOC521581, LOC521580	149	291	8785	1.41828	1	0.988394	99.8923
GOTERM_BP_FAT	GO:0043933~macromolecular complex subunit organization	7	0.280112	0.417943	LOC618824, LOC529647, LOC529646, MED17, LOC525433, GJA1, TBP, LOC540148, LOC521581, LOC521580	149	308	8785	1.33999	1	0.991698	99.9698
SP_PIR_KEYWORDS	isopeptide bond	3	0.120048	0.482271	LOC618824, LOC529647, LOC529646, LOC525433, LOC521580	115	104	7349	1.84339	1	0.968306	99.9728
GOTERM_BP_FAT	GO:0034622~cellular macromolecular complex assembly	4	0.160064	0.625139	LOC618824, LOC529647, LOC529646, LOC525433, LOC540148, LOC521581, LOC521580	149	190	8785	1.24126	1	0.998789	100
GOTERM_BP_FAT	GO:0034621~cellular macromolecular complex subunit organization	4	0.160064	0.669554	LOC618824, LOC529647, LOC529646, LOC525433, LOC540148, LOC521581, LOC521580	149	203	8785	1.16177	1	0.999311	100
GOTERM_CC_FAT	GO:0043228~non-membrane-bounded organelle	16	0.640256	0.754212	RPL18, LOC618824, LOC783145, NEIL2, ARPC5, LOC521581, MRPS31, HMGN4, LOC521580, MRTO4, CITED2, RFC5, LOC529647, ABT1, LOC529646, RPL8, LOC525433, LOC540148, SUDS3	105	1148	6966	0.924639	1	0.998506	100
GOTERM_CC_FAT	GO:0043232~intracellular non-membrane-bounded organelle	16	0.640256	0.754212	RPL18, LOC618824, LOC783145, NEIL2, ARPC5, LOC521581, MRPS31, HMGN4, LOC521580, MRTO4, CITED2, RFC5, LOC529647, ABT1, LOC529646, RPL8, LOC525433, LOC540148, SUDS3	105	1148	6966	0.924639	1	0.998506	100
GOTERM_BP_FAT	GO:0070271~protein complex biogenesis	3	0.120048	0.811207	MED17, GJA1, TBP	149	180	8785	0.982662	1	0.999934	100
GOTERM_BP_FAT	GO:0006461~protein complex assembly	3	0.120048	0.811207	MED17, GJA1, TBP	149	180	8785	0.982662	1	0.999934	100
Annotation Cluster 9	Enrichment Score: 0.9617178536034489
Category	Term	Count	%	PValue	Genes	List Total	Pop Hits	Pop Total	Fold Enrichment	Bonferroni	Benjamini	FDR
GOTERM_CC_FAT	GO:0016591~DNA-directed RNA polymerase II, holoenzyme	4	0.160064	0.0200227	CCNH, INTS7, RMP, TBP	105	39	6966	6.8044	0.954705	0.787174	21.5225
GOTERM_BP_FAT	GO:0006366~transcription from RNA polymerase II promoter	4	0.160064	0.035404	ABT1, CCNH, MED17, TBP	149	43	8785	5.48463	1	0.88649	41.7107
GOTERM_MF_FAT	GO:0003702~RNA polymerase II transcription factor activity	4	0.160064	0.0976211	ABT1, MED17, GATA4, TBP	153	67	9249	3.60901	1	0.967045	74.6391
GOTERM_CC_FAT	GO:0005654~nucleoplasm	8	0.320128	0.105096	ABT1, CCNH, LOC617072, MED17, INTS7, RMP, TBP, SUDS3	105	268	6966	1.98038	1	0.911698	73.5663
GOTERM_BP_FAT	GO:0006351~transcription, DNA-dependent	4	0.160064	0.117463	ABT1, CCNH, MED17, TBP	149	71	8785	3.32168	1	0.972877	84.6041
GOTERM_CC_FAT	GO:0044451~nucleoplasm part	7	0.280112	0.123141	ABT1, CCNH, MED17, INTS7, RMP, TBP, SUDS3	105	227	6966	2.04581	1	0.918992	79.2914
GOTERM_BP_FAT	GO:0032774~RNA biosynthetic process	4	0.160064	0.128615	ABT1, CCNH, MED17, TBP	149	74	8785	3.18701	1	0.961794	87.2736
GOTERM_CC_FAT	GO:0070013~intracellular organelle lumen	13	0.520208	0.153029	CCNH, SIRT5, RMP, TBP, MRTO4, ACSS1, LOC617072, ABT1, MED17, INTS7, NEU1, PCCB, SUDS3	105	579	6966	1.48956	1	0.900753	86.3327
GOTERM_CC_FAT	GO:0043233~organelle lumen	13	0.520208	0.154363	CCNH, SIRT5, RMP, TBP, MRTO4, ACSS1, LOC617072, ABT1, MED17, INTS7, NEU1, PCCB, SUDS3	105	580	6966	1.487	1	0.882077	86.5884
GOTERM_CC_FAT	GO:0005667~transcription factor complex	4	0.160064	0.157978	ABT1, CCNH, MED17, TBP	105	92	6966	2.88447	1	0.867836	87.2596
GOTERM_CC_FAT	GO:0031974~membrane-enclosed lumen	13	0.520208	0.18819	CCNH, SIRT5, RMP, TBP, MRTO4, ACSS1, LOC617072, ABT1, MED17, INTS7, NEU1, PCCB, SUDS3	105	604	6966	1.42791	1	0.89756	91.7769
GOTERM_CC_FAT	GO:0031981~nuclear lumen	9	0.360144	0.303094	ABT1, CCNH, LOC617072, MED17, INTS7, RMP, TBP, SUDS3, MRTO4	105	426	6966	1.40161	1	0.927987	98.6792
Annotation Cluster 10	Enrichment Score: 0.7751178439994173
Category	Term	Count	%	PValue	Genes	List Total	Pop Hits	Pop Total	Fold Enrichment	Bonferroni	Benjamini	FDR
GOTERM_BP_FAT	GO:0001568~blood vessel development	5	0.20008	0.137899	COL1A2, GJA1, NR2F2, RASA1, CITED2	149	118	8785	2.49829	1	0.96253	89.1596
GOTERM_BP_FAT	GO:0001944~vasculature development	5	0.20008	0.147117	COL1A2, GJA1, NR2F2, RASA1, CITED2	149	121	8785	2.43635	1	0.959317	90.7714
GOTERM_BP_FAT	GO:0048514~blood vessel morphogenesis	4	0.160064	0.233035	GJA1, NR2F2, RASA1, CITED2	149	99	8785	2.38221	1	0.980057	98.118
Annotation Cluster 11	Enrichment Score: 0.76797977389029
Category	Term	Count	%	PValue	Genes	List Total	Pop Hits	Pop Total	Fold Enrichment	Bonferroni	Benjamini	FDR
GOTERM_CC_FAT	GO:0000323~lytic vacuole	4	0.160064	0.15085	EPDR1, GJA1, NEU1, CTSB	105	90	6966	2.94857	1	0.918066	85.9054
GOTERM_CC_FAT	GO:0005764~lysosome	4	0.160064	0.15085	EPDR1, GJA1, NEU1, CTSB	105	90	6966	2.94857	1	0.918066	85.9054
GOTERM_CC_FAT	GO:0005773~vacuole	4	0.160064	0.218258	EPDR1, GJA1, NEU1, CTSB	105	108	6966	2.45714	1	0.905067	94.7685
Annotation Cluster 12	Enrichment Score: 0.7408735910353121
Category	Term	Count	%	PValue	Genes	List Total	Pop Hits	Pop Total	Fold Enrichment	Bonferroni	Benjamini	FDR
PIR_SUPERFAMILY	PIRSF001630:serpin	3	0.120048	0.053529	SERPINA12, SERPINA5, SERPINA3-2	62	24	3890	7.84274	0.981977	0.981977	43.6869
INTERPRO	IPR000215:Protease inhibitor I4, serpin	3	0.120048	0.109077	SERPINA12, SERPINA5, SERPINA3-2	141	37	9171	5.27372	1	0.98894	79.4087
SMART	SM00093:SERPIN	3	0.120048	0.112535	SERPINA12, SERPINA5, SERPINA3-2	69	37	4364	5.12808	0.999965	0.871707	72.4005
GOTERM_MF_FAT	GO:0004866~endopeptidase inhibitor activity	4	0.160064	0.279624	CST7, SERPINA12, SERPINA5, SERPINA3-2	153	112	9249	2.15896	1	0.995696	98.7482
GOTERM_MF_FAT	GO:0004857~enzyme inhibitor activity	5	0.20008	0.283641	CST7, SERPINA12, SERPINA5, SERPINA3-2, PKIA	153	164	9249	1.84302	1	0.994749	98.8383
GOTERM_MF_FAT	GO:0030414~peptidase inhibitor activity	4	0.160064	0.329165	CST7, SERPINA12, SERPINA5, SERPINA3-2	153	123	9249	1.96589	1	0.993083	99.5167
GOTERM_MF_FAT	GO:0004867~serine-type endopeptidase inhibitor activity	3	0.120048	0.379768	SERPINA12, SERPINA5, SERPINA3-2	153	80	9249	2.26691	1	0.995885	99.8304
Annotation Cluster 13	Enrichment Score: 0.6828794891682207
Category	Term	Count	%	PValue	Genes	List Total	Pop Hits	Pop Total	Fold Enrichment	Bonferroni	Benjamini	FDR
GOTERM_BP_FAT	GO:0045449~regulation of transcription	30	1.20048	0.0189041	TAF1D, ZNF250, TBP, RMP, ZNF34, CITED2, FERD3L, MAMSTR, IL17A, HSF2, ZSCAN20, GATA4, PSIP1, NR2F2, ETV3, TWIST1, CCNH, SIRT5, PKIA, ZNF212, DBP, ZNF783, FAM120B, ABT1, MED17, RDBP, NEUROD1, NFE2L2, ZNF746, SUDS3	149	1166	8785	1.51697	0.999997	0.879014	24.8572
GOTERM_BP_FAT	GO:0006355~regulation of transcription, DNA-dependent	20	0.80032	0.117614	SIRT5, ZNF250, TBP, RMP, ZNF34, PKIA, CITED2, IL17A, ZNF212, DBP, ZNF783, HSF2, ZSCAN20, MED17, GATA4, NEUROD1, NFE2L2, ZNF746, NR2F2, ETV3	149	845	8785	1.3955	1	0.968627	84.6434
GOTERM_BP_FAT	GO:0006357~regulation of transcription from RNA polymerase II promoter	8	0.320128	0.123389	IL17A, MED17, GATA4, NEUROD1, RMP, NR2F2, PKIA, CITED2	149	247	8785	1.90963	1	0.965376	86.0816
GOTERM_BP_FAT	GO:0051252~regulation of RNA metabolic process	20	0.80032	0.13285	SIRT5, ZNF250, TBP, RMP, ZNF34, PKIA, CITED2, IL17A, ZNF212, DBP, ZNF783, HSF2, ZSCAN20, MED17, GATA4, NEUROD1, NFE2L2, ZNF746, NR2F2, ETV3	149	860	8785	1.37116	1	0.961755	88.1689
GOTERM_MF_FAT	GO:0030528~transcription regulator activity	15	0.60024	0.285903	RMP, TBP, CITED2, FERD3L, ABT1, DBP, HSF2, MED17, ZSCAN20, GATA4, NEUROD1, NFE2L2, NR2F2, ETV3, TWIST1	153	715	9249	1.2682	1	0.98971	98.8863
GOTERM_MF_FAT	GO:0043565~sequence-specific DNA binding	6	0.240096	0.600697	DBP, HSF2, GATA4, NFE2L2, NR2F2, ETV3	153	317	9249	1.14418	1	0.999812	99.9995
GOTERM_MF_FAT	GO:0003700~transcription factor activity	8	0.320128	0.625572	DBP, HSF2, ZSCAN20, GATA4, NFE2L2, NR2F2, ETV3, CITED2	153	455	9249	1.06287	1	0.999823	99.9998
GOTERM_MF_FAT	GO:0046983~protein dimerization activity	3	0.120048	0.879351	DBP, HSF2, NFE2L2	153	219	9249	0.828096	1	0.999995	100
Annotation Cluster 14	Enrichment Score: 0.6772848428138863
Category	Term	Count	%	PValue	Genes	List Total	Pop Hits	Pop Total	Fold Enrichment	Bonferroni	Benjamini	FDR
GOTERM_BP_FAT	GO:0007389~pattern specification process	5	0.20008	0.0784973	DISP1, GATA4, NEUROD1, NR2F2, CITED2	149	96	8785	3.07082	1	0.958953	70.5984
GOTERM_BP_FAT	GO:0003002~regionalization	4	0.160064	0.121138	DISP1, GATA4, NEUROD1, NR2F2	149	72	8785	3.27554	1	0.967601	85.5368
GOTERM_BP_FAT	GO:0006357~regulation of transcription from RNA polymerase II promoter	8	0.320128	0.123389	IL17A, MED17, GATA4, NEUROD1, RMP, NR2F2, PKIA, CITED2	149	247	8785	1.90963	1	0.965376	86.0816
GOTERM_MF_FAT	GO:0008134~transcription factor binding	5	0.20008	0.156286	MED17, GATA4, RMP, TBP, CITED2	153	127	9249	2.37996	1	0.985511	89.6664
GOTERM_BP_FAT	GO:0051254~positive regulation of RNA metabolic process	6	0.240096	0.164509	IL17A, MED17, GATA4, NEUROD1, NFE2L2, CITED2	149	172	8785	2.05673	1	0.970107	93.2212
GOTERM_BP_FAT	GO:0045893~positive regulation of transcription, DNA-dependent	6	0.240096	0.164509	IL17A, MED17, GATA4, NEUROD1, NFE2L2, CITED2	149	172	8785	2.05673	1	0.970107	93.2212
GOTERM_BP_FAT	GO:0009952~anterior/posterior pattern formation	3	0.120048	0.230666	GATA4, NEUROD1, NR2F2	149	54	8785	3.27554	1	0.980885	98.029
GOTERM_BP_FAT	GO:0010557~positive regulation of macromolecule biosynthetic process	7	0.280112	0.234596	IL17A, MED17, GATA4, NEUROD1, NFE2L2, SERP1, CITED2	149	246	8785	1.67772	1	0.978914	98.1745
GOTERM_BP_FAT	GO:0045944~positive regulation of transcription from RNA polymerase II promoter	5	0.20008	0.235454	IL17A, MED17, GATA4, NEUROD1, CITED2	149	147	8785	2.00543	1	0.97747	98.2049
GOTERM_BP_FAT	GO:0010604~positive regulation of macromolecule metabolic process	8	0.320128	0.254822	IL17A, MED17, GATA4, NEUROD1, GJA1, NFE2L2, SERP1, CITED2	149	305	8785	1.54648	1	0.978279	98.7776
GOTERM_BP_FAT	GO:0045941~positive regulation of transcription	6	0.240096	0.263676	IL17A, MED17, GATA4, NEUROD1, NFE2L2, CITED2	149	205	8785	1.72565	1	0.978393	98.9779
GOTERM_BP_FAT	GO:0031328~positive regulation of cellular biosynthetic process	7	0.280112	0.265578	IL17A, MED17, GATA4, NEUROD1, NFE2L2, SERP1, CITED2	149	257	8785	1.60591	1	0.975923	99.0167
GOTERM_MF_FAT	GO:0016563~transcription activator activity	4	0.160064	0.266223	GATA4, NEUROD1, NFE2L2, CITED2	153	109	9249	2.21838	1	0.99568	98.3988
GOTERM_BP_FAT	GO:0009891~positive regulation of biosynthetic process	7	0.280112	0.274212	IL17A, MED17, GATA4, NEUROD1, NFE2L2, SERP1, CITED2	149	260	8785	1.58738	1	0.977633	99.1763
GOTERM_BP_FAT	GO:0010628~positive regulation of gene expression	6	0.240096	0.296206	IL17A, MED17, GATA4, NEUROD1, NFE2L2, CITED2	149	215	8785	1.64539	1	0.982073	99.4804
GOTERM_BP_FAT	GO:0045935~positive regulation of nucleobase, nucleoside, nucleotide and nucleic acid metabolic process	6	0.240096	0.342765	IL17A, MED17, GATA4, NEUROD1, NFE2L2, CITED2	149	229	8785	1.5448	1	0.985339	99.8136
GOTERM_BP_FAT	GO:0051173~positive regulation of nitrogen compound metabolic process	6	0.240096	0.366281	IL17A, MED17, GATA4, NEUROD1, NFE2L2, CITED2	149	236	8785	1.49898	1	0.989118	99.892
Annotation Cluster 15	Enrichment Score: 0.6198040956600286
Category	Term	Count	%	PValue	Genes	List Total	Pop Hits	Pop Total	Fold Enrichment	Bonferroni	Benjamini	FDR
GOTERM_CC_FAT	GO:0042612~MHC class I protein complex	3	0.120048	0.144831	LOC786095, LOC100126815, LOC783343	105	45	6966	4.42286	1	0.930035	84.6607
GOTERM_CC_FAT	GO:0042611~MHC protein complex	3	0.120048	0.236548	LOC786095, LOC100126815, LOC783343	105	62	6966	3.21014	1	0.886215	96.0606
GOTERM_BP_FAT	GO:0019882~antigen processing and presentation	3	0.120048	0.403466	LOC786095, LOC100126815, LOC783343	149	82	8785	2.15706	1	0.991472	99.9563
Annotation Cluster 16	Enrichment Score: 0.5971810168570899
Category	Term	Count	%	PValue	Genes	List Total	Pop Hits	Pop Total	Fold Enrichment	Bonferroni	Benjamini	FDR
GOTERM_BP_FAT	GO:0007283~spermatogenesis	4	0.160064	0.176561	HSF2, SERPINA5, LOC614647, ADAMTS2	149	86	8785	2.74231	1	0.972211	94.5467
GOTERM_BP_FAT	GO:0048232~male gamete generation	4	0.160064	0.176561	HSF2, SERPINA5, LOC614647, ADAMTS2	149	86	8785	2.74231	1	0.972211	94.5467
GOTERM_BP_FAT	GO:0032504~multicellular organism reproduction	5	0.20008	0.235454	HSF2, SERPINA5, LOC614647, ADAMTS2, CITED2	149	147	8785	2.00543	1	0.97747	98.2049
GOTERM_BP_FAT	GO:0048609~reproductive process in a multicellular organism	5	0.20008	0.235454	HSF2, SERPINA5, LOC614647, ADAMTS2, CITED2	149	147	8785	2.00543	1	0.97747	98.2049
GOTERM_BP_FAT	GO:0007276~gamete generation	4	0.160064	0.324596	HSF2, SERPINA5, LOC614647, ADAMTS2	149	119	8785	1.98184	1	0.984017	99.7195
GOTERM_BP_FAT	GO:0019953~sexual reproduction	4	0.160064	0.465552	HSF2, SERPINA5, LOC614647, ADAMTS2	149	150	8785	1.57226	1	0.995173	99.9916
Annotation Cluster 17	Enrichment Score: 0.5780809658062355
Category	Term	Count	%	PValue	Genes	List Total	Pop Hits	Pop Total	Fold Enrichment	Bonferroni	Benjamini	FDR
GOTERM_MF_FAT	GO:0005096~GTPase activator activity	5	0.20008	0.0688306	DAB2IP, RASA1, TBCK, ARAP1, LOC787257	153	94	9249	3.21548	1	0.995159	61.4219
GOTERM_MF_FAT	GO:0008047~enzyme activator activity	5	0.20008	0.168897	DAB2IP, RASA1, TBCK, ARAP1, LOC787257	153	131	9249	2.30729	1	0.980766	91.5493
GOTERM_MF_FAT	GO:0030695~GTPase regulator activity	6	0.240096	0.26327	DAB2IP, EXPH5, RASA1, TBCK, ARAP1, LOC787257	153	210	9249	1.72717	1	0.996686	98.3106
GOTERM_MF_FAT	GO:0060589~nucleoside-triphosphatase regulator activity	6	0.240096	0.285382	DAB2IP, EXPH5, RASA1, TBCK, ARAP1, LOC787257	153	217	9249	1.67146	1	0.991638	98.8755
GOTERM_BP_FAT	GO:0043087~regulation of GTPase activity	3	0.120048	0.28704	TBCK, ARAP1, LOC787257	149	63	8785	2.80761	1	0.980576	99.3693
GOTERM_BP_FAT	GO:0051336~regulation of hydrolase activity	4	0.160064	0.420955	HSPA1B, TBCK, ARAP1, LOC787257	149	140	8785	1.68456	1	0.99155	99.972
GOTERM_MF_FAT	GO:0005083~small GTPase regulator activity	4	0.160064	0.431798	EXPH5, TBCK, ARAP1, LOC787257	153	146	9249	1.65619	1	0.998089	99.9474
GOTERM_BP_FAT	GO:0051056~regulation of small GTPase mediated signal transduction	4	0.160064	0.520789	DAB2IP, RASA1, TBCK, ARAP1	149	163	8785	1.44686	1	0.996806	99.9984
Annotation Cluster 18	Enrichment Score: 0.5270631955031678
Category	Term	Count	%	PValue	Genes	List Total	Pop Hits	Pop Total	Fold Enrichment	Bonferroni	Benjamini	FDR
GOTERM_CC_FAT	GO:0031410~cytoplasmic vesicle	7	0.280112	0.203634	SPACA4, GABRA2, NCF2, SERPINA3-2, NEU1, CTSB, HSPA8	105	265	6966	1.75245	1	0.901972	93.4676
GOTERM_CC_FAT	GO:0031982~vesicle	7	0.280112	0.222661	SPACA4, GABRA2, NCF2, SERPINA3-2, NEU1, CTSB, HSPA8	105	273	6966	1.7011	1	0.896368	95.1108
GOTERM_CC_FAT	GO:0016023~cytoplasmic membrane-bounded vesicle	6	0.240096	0.225944	SPACA4, GABRA2, NCF2, NEU1, CTSB, HSPA8	105	218	6966	1.82595	1	0.886613	95.3526
GOTERM_CC_FAT	GO:0031988~membrane-bounded vesicle	6	0.240096	0.239746	SPACA4, GABRA2, NCF2, NEU1, CTSB, HSPA8	105	223	6966	1.78501	1	0.877162	96.2539
SP_PIR_KEYWORDS	cell membrane	5	0.20008	0.942834	SPACA4, GABRA2, NKAIN2, GJA1, NEU1	115	475	7349	0.672677	1	0.999951	100
Annotation Cluster 19	Enrichment Score: 0.5203319943932354
Category	Term	Count	%	PValue	Genes	List Total	Pop Hits	Pop Total	Fold Enrichment	Bonferroni	Benjamini	FDR
UP_SEQ_FEATURE	domain:Peptidase S1	3	0.120048	0.137155	PRSS7, CFB, C2	100	37	5635	4.56892	1	0.999916	86.3143
INTERPRO	IPR001314:Peptidase S1A, chymotrypsin	3	0.120048	0.199276	PRSS7, CFB, C2	141	54	9171	3.61348	1	0.999591	95.2204
INTERPRO	IPR018114:Peptidase S1/S6, chymotrypsin/Hap, active site	3	0.120048	0.210455	PRSS7, CFB, C2	141	56	9171	3.48442	1	0.999469	96.0568
INTERPRO	IPR001254:Peptidase S1 and S6, chymotrypsin/Hap	3	0.120048	0.232984	PRSS7, CFB, C2	141	60	9171	3.25213	1	0.999573	97.3465
SP_PIR_KEYWORDS	Serine protease	3	0.120048	0.238444	PRSS7, CFB, C2	115	60	7349	3.19522	1	0.879217	96.653
SMART	SM00020:Tryp_SPc	3	0.120048	0.239908	PRSS7, CFB, C2	69	60	4364	3.16232	1	0.980393	94.8079
UP_SEQ_FEATURE	active site:Charge relay system	3	0.120048	0.323515	PRSS7, CFB, C2	100	66	5635	2.56136	1	1	99.4853
GOTERM_MF_FAT	GO:0004252~serine-type endopeptidase activity	3	0.120048	0.58575	PRSS7, CFB, C2	153	119	9249	1.52397	1	0.999797	99.9992
GOTERM_MF_FAT	GO:0008236~serine-type peptidase activity	3	0.120048	0.654528	PRSS7, CFB, C2	153	135	9249	1.34336	1	0.999886	99.9999
GOTERM_MF_FAT	GO:0017171~serine hydrolase activity	3	0.120048	0.658512	PRSS7, CFB, C2	153	136	9249	1.33348	1	0.999867	99.9999
Annotation Cluster 20	Enrichment Score: 0.5042996237453264
Category	Term	Count	%	PValue	Genes	List Total	Pop Hits	Pop Total	Fold Enrichment	Bonferroni	Benjamini	FDR
UP_SEQ_FEATURE	domain:RRM	4	0.160064	0.0346418	ABT1, LOC617072, RDBP, FOX1	100	41	5635	5.49756	0.999986	0.999986	37.8309
SP_PIR_KEYWORDS	rna-binding	5	0.20008	0.294806	ABT1, LOC617072, RPL8, RDBP, FOX1	115	177	7349	1.80521	1	0.911081	98.7171
GOTERM_MF_FAT	GO:0003723~RNA binding	7	0.280112	0.500137	ADARB2, ABT1, LOC617072, RPL8, PUM1, RDBP, FOX1	153	344	9249	1.23011	1	0.999003	99.9905
INTERPRO	IPR012677:Nucleotide-binding, alpha-beta plait	3	0.120048	0.559042	LOC617072, RDBP, FOX1	141	122	9171	1.59941	1	1	99.9986
INTERPRO	IPR000504:RNA recognition motif, RNP-1	3	0.120048	0.567912	LOC617072, RDBP, FOX1	141	124	9171	1.57361	1	1	99.999
SMART	SM00360:RRM	3	0.120048	0.5811	LOC617072, RDBP, FOX1	69	124	4364	1.53015	1	0.999977	99.9916
Annotation Cluster 21	Enrichment Score: 0.4421031070264386
Category	Term	Count	%	PValue	Genes	List Total	Pop Hits	Pop Total	Fold Enrichment	Bonferroni	Benjamini	FDR
GOTERM_BP_FAT	GO:0016481~negative regulation of transcription	5	0.20008	0.264922	SIRT5, NR2F2, PKIA, SUDS3, CITED2	149	155	8785	1.90193	1	0.97728	99.0035
GOTERM_BP_FAT	GO:0045934~negative regulation of nucleobase, nucleoside, nucleotide and nucleic acid metabolic process	5	0.20008	0.306431	SIRT5, NR2F2, PKIA, SUDS3, CITED2	149	166	8785	1.7759	1	0.982566	99.5827
GOTERM_BP_FAT	GO:0051172~negative regulation of nitrogen compound metabolic process	5	0.20008	0.314064	SIRT5, NR2F2, PKIA, SUDS3, CITED2	149	168	8785	1.75475	1	0.983484	99.6464
GOTERM_BP_FAT	GO:0010629~negative regulation of gene expression	5	0.20008	0.321714	SIRT5, NR2F2, PKIA, SUDS3, CITED2	149	170	8785	1.73411	1	0.984351	99.7011
GOTERM_BP_FAT	GO:0045892~negative regulation of transcription, DNA-dependent	4	0.160064	0.329226	SIRT5, NR2F2, PKIA, CITED2	149	120	8785	1.96532	1	0.984124	99.747
GOTERM_BP_FAT	GO:0051253~negative regulation of RNA metabolic process	4	0.160064	0.333856	SIRT5, NR2F2, PKIA, CITED2	149	121	8785	1.94908	1	0.984235	99.7719
GOTERM_BP_FAT	GO:0010558~negative regulation of macromolecule biosynthetic process	5	0.20008	0.383178	SIRT5, NR2F2, PKIA, SUDS3, CITED2	149	186	8785	1.58494	1	0.990435	99.9279
GOTERM_BP_FAT	GO:0031327~negative regulation of cellular biosynthetic process	5	0.20008	0.394679	SIRT5, NR2F2, PKIA, SUDS3, CITED2	149	189	8785	1.55978	1	0.990857	99.9456
GOTERM_BP_FAT	GO:0009890~negative regulation of biosynthetic process	5	0.20008	0.417579	SIRT5, NR2F2, PKIA, SUDS3, CITED2	149	195	8785	1.51179	1	0.992175	99.9695
GOTERM_BP_FAT	GO:0000122~negative regulation of transcription from RNA polymerase II promoter	3	0.120048	0.438485	NR2F2, PKIA, CITED2	149	88	8785	2.00999	1	0.993103	99.9823
GOTERM_BP_FAT	GO:0010605~negative regulation of macromolecule metabolic process	5	0.20008	0.548957	SIRT5, NR2F2, PKIA, SUDS3, CITED2	149	231	8785	1.27618	1	0.997861	99.9993
Annotation Cluster 22	Enrichment Score: 0.3775406503832836
Category	Term	Count	%	PValue	Genes	List Total	Pop Hits	Pop Total	Fold Enrichment	Bonferroni	Benjamini	FDR
GOTERM_BP_FAT	GO:0001701~in utero embryonic development	4	0.160064	0.237517	C6, GATA4, GJA1, CITED2	149	100	8785	2.35839	1	0.974643	98.2761
GOTERM_BP_FAT	GO:0007507~heart development	3	0.120048	0.483392	GATA4, GJA1, CITED2	149	96	8785	1.84249	1	0.995839	99.9949
GOTERM_BP_FAT	GO:0043009~chordate embryonic development	4	0.160064	0.516633	C6, GATA4, GJA1, CITED2	149	162	8785	1.4558	1	0.996806	99.9981
GOTERM_BP_FAT	GO:0009792~embryonic development ending in birth or egg hatching	4	0.160064	0.520789	C6, GATA4, GJA1, CITED2	149	163	8785	1.44686	1	0.996806	99.9984
Annotation Cluster 23	Enrichment Score: 0.34006220500088075
Category	Term	Count	%	PValue	Genes	List Total	Pop Hits	Pop Total	Fold Enrichment	Bonferroni	Benjamini	FDR
SP_PIR_KEYWORDS	mrna splicing	3	0.120048	0.392291	LOC617072, FOX1, SNRNP40	115	87	7349	2.2036	1	0.946495	99.7994
GOTERM_BP_FAT	GO:0006397~mRNA processing	4	0.160064	0.411921	CSTF3, LOC617072, FOX1, SNRNP40	149	138	8785	1.70898	1	0.992005	99.9647
GOTERM_BP_FAT	GO:0006396~RNA processing	6	0.240096	0.466482	CSTF3, ADARB2, LOC617072, INTS7, FOX1, SNRNP40	149	266	8785	1.32992	1	0.994911	99.9918
SP_PIR_KEYWORDS	mrna processing	3	0.120048	0.477199	LOC617072, FOX1, SNRNP40	115	103	7349	1.86129	1	0.972535	99.9693
GOTERM_BP_FAT	GO:0016071~mRNA metabolic process	4	0.160064	0.491314	CSTF3, LOC617072, FOX1, SNRNP40	149	156	8785	1.51179	1	0.996077	99.996
GOTERM_BP_FAT	GO:0008380~RNA splicing	3	0.120048	0.515598	LOC617072, FOX1, SNRNP40	149	102	8785	1.73411	1	0.996969	99.9981
Annotation Cluster 24	Enrichment Score: 0.324746455834449
Category	Term	Count	%	PValue	Genes	List Total	Pop Hits	Pop Total	Fold Enrichment	Bonferroni	Benjamini	FDR
GOTERM_CC_FAT	GO:0005615~extracellular space	6	0.240096	0.368311	IL17A, MSR1, IL8, C4A, COL1A2, SERPINA3-2	105	267	6966	1.49085	1	0.959018	99.5931
GOTERM_CC_FAT	GO:0005576~extracellular region	15	0.60024	0.464252	MSR1, IL8, EPDR1, C4A, CFB, C6, CA11, IL17A, PNOC, G7C, SERPINA5, COL1A2, SERPINA3-2, C2, ADAMTS2	105	892	6966	1.11563	1	0.981288	99.9435
GOTERM_CC_FAT	GO:0044421~extracellular region part	7	0.280112	0.620573	IL17A, MSR1, IL8, C4A, COL1A2, SERPINA3-2, ADAMTS2	105	427	6966	1.08759	1	0.993981	99.9991
Annotation Cluster 25	Enrichment Score: 0.31222553564422295
Category	Term	Count	%	PValue	Genes	List Total	Pop Hits	Pop Total	Fold Enrichment	Bonferroni	Benjamini	FDR
GOTERM_MF_FAT	GO:0042623~ATPase activity, coupled	5	0.20008	0.33194	RFC5, ATP2C1, CCNH, SKIV2L2, HSPA8	153	177	9249	1.70765	1	0.991969	99.5427
GOTERM_MF_FAT	GO:0016887~ATPase activity	5	0.20008	0.472811	RFC5, ATP2C1, CCNH, SKIV2L2, HSPA8	153	215	9249	1.40584	1	0.998926	99.9807
SP_PIR_KEYWORDS	atp-binding	8	0.320128	0.737185	HSPA1L, RFC5, ATP2C1, HSPA1A, SKIV2L2, HSPA1B, PCCB, HSPA8	115	537	7349	0.95202	1	0.996432	100
Annotation Cluster 26	Enrichment Score: 0.25395435454490184
Category	Term	Count	%	PValue	Genes	List Total	Pop Hits	Pop Total	Fold Enrichment	Bonferroni	Benjamini	FDR
GOTERM_MF_FAT	GO:0004984~olfactory receptor activity	15	0.60024	0.284147	LOC788640, LOC512579, LOC523680, LOC618034, LOC618064, LOC514434, LOC782366, LOC532490, OR12D2, LOC520002, LOC524872, LOC504623, LOC782329, LOC540205, LOC616631, LOC785397, LOC505660	153	714	9249	1.26998	1	0.993245	98.8492
GOTERM_BP_FAT	GO:0007186~G-protein coupled receptor protein signaling pathway	20	0.80032	0.593205	LOC788640, GABRA2, GPR126, LOC512579, LOC523680, LOC618034, LOC618064, LOC514434, LOC782366, LGR4, LOC532490, OR12D2, PNOC, LOC524872, LOC520002, LOC504623, LOC782329, LOC540205, LOC616631, LOC784535, LOC785397, LOC505660	149	1162	8785	1.0148	1	0.998374	99.9999
GOTERM_BP_FAT	GO:0007166~cell surface receptor linked signal transduction	24	0.960384	0.659253	LOC788640, GPR126, LOC523680, LOC618064, LOC514434, LGR4, EPHB2, LOC532490, DISP1, LOC524872, LOC782329, LOC504623, LOC540205, LOC785397, LOC505660, GABRA2, LOC512579, LOC618034, LOC782366, OR12D2, PNOC, LOC520002, SFRP4, COL1A2, LOC616631, LOC784535	149	1450	8785	0.975885	1	0.999269	100
GOTERM_CC_FAT	GO:0016021~integral to membrane	44	1.7607	0.681081	LOC788640, MSR1, AQP9, LOC527601, SLC44A4, TMEM90B, C6, LOC523680, NKAIN2, LOC618064, GJA1, LOC514434, TLR5, LGR4, FDFT1, EPHB2, LOC532490, PRSS7, SERINC1, LOC524872, BTN1A1, LOC782329, LOC504623, LOC540205, GPX8, FUT2, APMAP, LOC785397, LOC505660, GABRA2, LOC512579, LOC618034, LOC613699, LOC782366, HARE, FRRS1, C8A, OR12D2, ATP2C1, LOC520002, MGC155170, LOC616631, SLC25A15, LOC784535, SLC9A1, SE…	105	3006	6966	0.971086	1	0.997057	99.9999
GOTERM_CC_FAT	GO:0031224~intrinsic to membrane	45	1.80072	0.709953	LOC788640, MSR1, AQP9, LOC527601, SLC44A4, TMEM90B, C6, LOC523680, NKAIN2, LOC618064, GJA1, LOC514434, TLR5, LGR4, FDFT1, EPHB2, LOC532490, PRSS7, SERINC1, BTN1A1, LOC524872, LOC782329, LOC504623, LOC540205, GPX8, FUT2, APMAP, LOC785397, LOC505660, SPACA4, GABRA2, LOC512579, LOC618034, LOC613699, LOC782366, HARE, FRRS1, C8A, OR12D2, ATP2C1, LOC520002, MGC155170, LOC616631, SLC25A15, LOC784535, SL…	105	3101	6966	0.962731	1	0.997777	100
Annotation Cluster 27	Enrichment Score: 0.23803644057238268
Category	Term	Count	%	PValue	Genes	List Total	Pop Hits	Pop Total	Fold Enrichment	Bonferroni	Benjamini	FDR
KEGG_PATHWAY	bta03010:Ribosome	3	0.120048	0.390404	RPL18, LOC783145, RPL8	80	84	4940	2.20536	1	0.985515	99.4604
GOTERM_CC_FAT	GO:0030529~ribonucleoprotein complex	7	0.280112	0.419349	RPL18, LOC783145, LOC617072, RPL8, SNRNP40, MRPS31, HSPA8	105	348	6966	1.33448	1	0.973114	99.8517
SP_PIR_KEYWORDS	ribosomal protein	4	0.160064	0.445688	RPL18, LOC783145, RPL8, MRPS31	115	158	7349	1.61783	1	0.965494	99.9363
GOTERM_CC_FAT	GO:0005840~ribosome	4	0.160064	0.585351	RPL18, LOC783145, RPL8, MRPS31	105	202	6966	1.31372	1	0.993184	99.9974
SP_PIR_KEYWORDS	ribonucleoprotein	4	0.160064	0.604504	RPL18, LOC783145, RPL8, MRPS31	115	200	7349	1.27809	1	0.987589	99.9991
GOTERM_BP_FAT	GO:0006412~translation	5	0.20008	0.707569	RPL18, LOC783145, RPL8, EIF2A, LOC786055	149	283	8785	1.04169	1	0.999548	100
GOTERM_MF_FAT	GO:0003735~structural constituent of ribosome	3	0.120048	0.776028	RPL18, LOC783145, RPL8	153	171	9249	1.06054	1	0.99999	100
GOTERM_MF_FAT	GO:0005198~structural molecule activity	5	0.20008	0.879277	LOC537387, RPL18, LOC783145, RPL8, COL1A2	153	382	9249	0.791243	1	0.999996	100
Annotation Cluster 28	Enrichment Score: 0.22473742962832008
Category	Term	Count	%	PValue	Genes	List Total	Pop Hits	Pop Total	Fold Enrichment	Bonferroni	Benjamini	FDR
SP_PIR_KEYWORDS	transmembrane protein	5	0.20008	0.088831	GABRA2, MSR1, PRSS7, BTN1A1, GJA1	115	109	7349	2.93139	1	0.676304	68.657
UP_SEQ_FEATURE	topological domain:Extracellular	10	0.40016	0.587251	GABRA2, MSR1, PRSS7, SLC44A4, SERINC1, BTN1A1, GJA1, APMAP, SERP1, SLC9A1	100	527	5635	1.06926	1	1	99.9993
GOTERM_CC_FAT	GO:0016021~integral to membrane	44	1.7607	0.681081	LOC788640, MSR1, AQP9, LOC527601, SLC44A4, TMEM90B, C6, LOC523680, NKAIN2, LOC618064, GJA1, LOC514434, TLR5, LGR4, FDFT1, EPHB2, LOC532490, PRSS7, SERINC1, LOC524872, BTN1A1, LOC782329, LOC504623, LOC540205, GPX8, FUT2, APMAP, LOC785397, LOC505660, GABRA2, LOC512579, LOC618034, LOC613699, LOC782366, HARE, FRRS1, C8A, OR12D2, ATP2C1, LOC520002, MGC155170, LOC616631, SLC25A15, LOC784535, SLC9A1, SE…	105	3006	6966	0.971086	1	0.997057	99.9999
GOTERM_CC_FAT	GO:0031224~intrinsic to membrane	45	1.80072	0.709953	LOC788640, MSR1, AQP9, LOC527601, SLC44A4, TMEM90B, C6, LOC523680, NKAIN2, LOC618064, GJA1, LOC514434, TLR5, LGR4, FDFT1, EPHB2, LOC532490, PRSS7, SERINC1, BTN1A1, LOC524872, LOC782329, LOC504623, LOC540205, GPX8, FUT2, APMAP, LOC785397, LOC505660, SPACA4, GABRA2, LOC512579, LOC618034, LOC613699, LOC782366, HARE, FRRS1, C8A, OR12D2, ATP2C1, LOC520002, MGC155170, LOC616631, SLC25A15, LOC784535, SL…	105	3101	6966	0.962731	1	0.997777	100
UP_SEQ_FEATURE	topological domain:Cytoplasmic	12	0.480192	0.767246	GABRA2, MSR1, PRSS7, ATP2C1, SLC44A4, SERINC1, BTN1A1, GJA1, APMAP, FUT2, SERP1, SLC9A1	100	739	5635	0.91502	1	1	100
SP_PIR_KEYWORDS	transmembrane	21	0.840336	0.913532	GABRA2, MSR1, TMEM90B, SLC44A4, NKAIN2, GJA1, TLR5, FDFT1, FRRS1, OR12D2, PRSS7, ATP2C1, SERINC1, BTN1A1, MGC155170, GPX8, APMAP, FUT2, SLC25A15, SLC9A1, SERP1	115	1639	7349	0.818787	1	0.999848	100
UP_SEQ_FEATURE	transmembrane region	17	0.680272	0.939919	GABRA2, MSR1, TMEM90B, SLC44A4, NKAIN2, GJA1, FDFT1, FRRS1, PRSS7, ATP2C1, SERINC1, BTN1A1, GPX8, APMAP, FUT2, SLC9A1, SERP1	100	1235	5635	0.775668	1	1	100
SP_PIR_KEYWORDS	membrane	24	0.960384	0.958374	SPACA4, GABRA2, MSR1, TMEM90B, SLC44A4, NKAIN2, GJA1, TLR5, LOC787257, FDFT1, FRRS1, PRSS7, PDE2A, ATP2C1, SERINC1, BTN1A1, MGC155170, GPX8, NEU1, APMAP, FUT2, SLC25A15, SLC9A1, SERP1	115	1963	7349	0.781306	1	0.999971	100
Annotation Cluster 29	Enrichment Score: 0.21887664274194993
Category	Term	Count	%	PValue	Genes	List Total	Pop Hits	Pop Total	Fold Enrichment	Bonferroni	Benjamini	FDR
INTERPRO	IPR013032:EGF-like region, conserved site	3	0.120048	0.522292	C8A, C6, HARE	141	114	9171	1.71165	1	1	99.9959
GOTERM_CC_FAT	GO:0005887~integral to plasma membrane	4	0.160064	0.568173	C8A, C6, HARE, EPHB2	105	197	6966	1.34706	1	0.992856	99.9957
GOTERM_CC_FAT	GO:0031226~intrinsic to plasma membrane	4	0.160064	0.595452	C8A, C6, HARE, EPHB2	105	205	6966	1.29449	1	0.992882	99.998
GOTERM_CC_FAT	GO:0044459~plasma membrane part	10	0.40016	0.753796	C8A, GABRA2, C6, LOC786095, GJA1, LOC100126815, LOC783343, SERP1, HARE, EPHB2	105	715	6966	0.927872	1	0.998771	100
Annotation Cluster 30	Enrichment Score: 0.2164549028580507
Category	Term	Count	%	PValue	Genes	List Total	Pop Hits	Pop Total	Fold Enrichment	Bonferroni	Benjamini	FDR
GOTERM_BP_FAT	GO:0009150~purine ribonucleotide metabolic process	3	0.120048	0.571123	TXNDC3, PDE2A, ATP2C1	149	113	8785	1.5653	1	0.998193	99.9997
GOTERM_BP_FAT	GO:0009259~ribonucleotide metabolic process	3	0.120048	0.594807	TXNDC3, PDE2A, ATP2C1	149	118	8785	1.49898	1	0.998307	99.9999
GOTERM_BP_FAT	GO:0006163~purine nucleotide metabolic process	3	0.120048	0.659978	TXNDC3, PDE2A, ATP2C1	149	133	8785	1.32992	1	0.999225	100
Annotation Cluster 31	Enrichment Score: 0.19922459656003058
Category	Term	Count	%	PValue	Genes	List Total	Pop Hits	Pop Total	Fold Enrichment	Bonferroni	Benjamini	FDR
GOTERM_BP_FAT	GO:0016477~cell migration	3	0.120048	0.575938	IL8, GJA1, NR2F2	149	114	8785	1.55157	1	0.998217	99.9997
GOTERM_BP_FAT	GO:0051674~localization of cell	3	0.120048	0.621931	IL8, GJA1, NR2F2	149	124	8785	1.42645	1	0.998803	100
GOTERM_BP_FAT	GO:0048870~cell motility	3	0.120048	0.621931	IL8, GJA1, NR2F2	149	124	8785	1.42645	1	0.998803	100
GOTERM_BP_FAT	GO:0006928~cell motion	3	0.120048	0.716541	IL8, GJA1, NR2F2	149	148	8785	1.19513	1	0.999538	100
Annotation Cluster 32	Enrichment Score: 0.16141107062267587
Category	Term	Count	%	PValue	Genes	List Total	Pop Hits	Pop Total	Fold Enrichment	Bonferroni	Benjamini	FDR
SP_PIR_KEYWORDS	zinc-finger	7	0.280112	0.480517	BFAR, LOC617072, NEIL2, ZNF746, NR2F2, ZNF34, PDCD2	115	357	7349	1.25303	1	0.970675	99.9716
SP_PIR_KEYWORDS	metal-binding	17	0.680272	0.505388	LOC781370, C29H11ORF54, METAP2, NUDT12, NEIL2, SIRT5, ZNF34, PDCD2, FRRS1, BFAR, PDE2A, LOC617072, ATP2C1, GATA4, ZNF746, NR2F2, ADAMTS2	115	1010	7349	1.07562	1	0.969859	99.9846
SP_PIR_KEYWORDS	zinc	11	0.440176	0.599506	C29H11ORF54, BFAR, LOC617072, NEIL2, GATA4, SIRT5, ZNF746, NR2F2, ZNF34, ADAMTS2, PDCD2	115	670	7349	1.04918	1	0.988181	99.9989
GOTERM_MF_FAT	GO:0046914~transition metal ion binding	28	1.12045	0.609048	C29H11ORF54, LOC781370, METAP2, RNF217, ZNF250, ZNF34, PDCD2, ZSCAN20, GATA4, ZNF395, NR2F2, TMEM195, NUDT12, NEIL2, SIRT5, EHMT2, FRRS1, MSL2, BFAR, ZNF212, ZNF783, LOC617072, ATP2C1, ATXN7, ZNF277, ZNF746, ADAMTS2, ARAP1	153	1698	9249	0.996836	1	0.999798	99.9996
GOTERM_MF_FAT	GO:0008270~zinc ion binding	22	0.880352	0.666989	C29H11ORF54, NEIL2, SIRT5, RNF217, ZNF250, EHMT2, ZNF34, PDCD2, MSL2, BFAR, ZNF212, ZNF783, LOC617072, ZSCAN20, ATXN7, GATA4, ZNF277, ZNF395, ZNF746, NR2F2, ADAMTS2, ARAP1	153	1367	9249	0.972876	1	0.999862	100
GOTERM_MF_FAT	GO:0043167~ion binding	33	1.32053	0.94719	C29H11ORF54, LOC781370, METAP2, EPDR1, LOC527601, ZNF250, RNF217, ZNF34, FDFT1, PDCD2, ZSCAN20, GATA4, ZNF395, NR2F2, TMEM195, GABRA2, NUDT12, NEIL2, SIRT5, EHMT2, FRRS1, MSL2, BFAR, ZNF212, ATP2C1, ZNF783, LOC617072, ATXN7, ZNF277, ZNF746, ADAMTS2, ARAP1, SLC9A1	153	2439	9249	0.81791	1	1	100
GOTERM_MF_FAT	GO:0046872~metal ion binding	32	1.28051	0.951489	C29H11ORF54, LOC781370, METAP2, EPDR1, LOC527601, ZNF250, RNF217, ZNF34, FDFT1, PDCD2, ZSCAN20, GATA4, ZNF395, NR2F2, TMEM195, NUDT12, NEIL2, SIRT5, EHMT2, FRRS1, MSL2, BFAR, ZNF212, ATP2C1, ZNF783, LOC617072, ATXN7, ZNF277, ZNF746, ADAMTS2, ARAP1, SLC9A1	153	2387	9249	0.810403	1	1	100
GOTERM_MF_FAT	GO:0043169~cation binding	32	1.28051	0.959341	C29H11ORF54, LOC781370, METAP2, EPDR1, LOC527601, ZNF250, RNF217, ZNF34, FDFT1, PDCD2, ZSCAN20, GATA4, ZNF395, NR2F2, TMEM195, NUDT12, NEIL2, SIRT5, EHMT2, FRRS1, MSL2, BFAR, ZNF212, ATP2C1, ZNF783, LOC617072, ATXN7, ZNF277, ZNF746, ADAMTS2, ARAP1, SLC9A1	153	2415	9249	0.801007	1	1	100
Annotation Cluster 33	Enrichment Score: 0.15842292757726914
Category	Term	Count	%	PValue	Genes	List Total	Pop Hits	Pop Total	Fold Enrichment	Bonferroni	Benjamini	FDR
GOTERM_BP_FAT	GO:0033554~cellular response to stress	5	0.20008	0.559238	MSH5, NEIL2, HSPA1B, NFE2L2, SERP1	149	234	8785	1.25982	1	0.997933	99.9995
GOTERM_BP_FAT	GO:0006281~DNA repair	3	0.120048	0.659978	MSH5, NEIL2, HSPA1B	149	133	8785	1.32992	1	0.999225	100
GOTERM_BP_FAT	GO:0006974~response to DNA damage stimulus	3	0.120048	0.765044	MSH5, NEIL2, HSPA1B	149	163	8785	1.08515	1	0.99984	100
GOTERM_BP_FAT	GO:0006259~DNA metabolic process	4	0.160064	0.823182	RFC5, MSH5, NEIL2, HSPA1B	149	262	8785	0.900149	1	0.999951	100
Annotation Cluster 34	Enrichment Score: 0.1522503452704268
Category	Term	Count	%	PValue	Genes	List Total	Pop Hits	Pop Total	Fold Enrichment	Bonferroni	Benjamini	FDR
GOTERM_BP_FAT	GO:0022610~biological adhesion	6	0.240096	0.591425	LOC537387, SPACA4, LOC527601, EPDR1, ATP2C1, HARE	149	306	8785	1.15607	1	0.998435	99.9998
GOTERM_BP_FAT	GO:0007155~cell adhesion	6	0.240096	0.591425	LOC537387, SPACA4, LOC527601, EPDR1, ATP2C1, HARE	149	306	8785	1.15607	1	0.998435	99.9998
GOTERM_MF_FAT	GO:0005509~calcium ion binding	3	0.120048	0.998735	LOC527601, EPDR1, ATP2C1	153	528	9249	0.343471	1	1	100
Annotation Cluster 35	Enrichment Score: 0.13195297998776093
Category	Term	Count	%	PValue	Genes	List Total	Pop Hits	Pop Total	Fold Enrichment	Bonferroni	Benjamini	FDR
GOTERM_BP_FAT	GO:0015031~protein transport	7	0.280112	0.679316	LOC100140567, MSR1, ATG4C, EXPH5, LOC780987, LOC787257, SERP1	149	403	8785	1.02411	1	0.999346	100
GOTERM_BP_FAT	GO:0045184~establishment of protein localization	7	0.280112	0.681644	LOC100140567, MSR1, ATG4C, EXPH5, LOC780987, LOC787257, SERP1	149	404	8785	1.02158	1	0.99933	100
GOTERM_BP_FAT	GO:0008104~protein localization	7	0.280112	0.769483	LOC100140567, MSR1, ATG4C, EXPH5, LOC780987, LOC787257, SERP1	149	446	8785	0.925377	1	0.999833	100
SP_PIR_KEYWORDS	protein transport	3	0.120048	0.832453	ATG4C, LOC780987, SERP1	115	205	7349	0.935186	1	0.999268	100
Annotation Cluster 36	Enrichment Score: 0.10733008192144476
Category	Term	Count	%	PValue	Genes	List Total	Pop Hits	Pop Total	Fold Enrichment	Bonferroni	Benjamini	FDR
GOTERM_CC_FAT	GO:0005759~mitochondrial matrix	3	0.120048	0.506067	ACSS1, SIRT5, PCCB	105	113	6966	1.76131	1	0.986657	99.9787
GOTERM_CC_FAT	GO:0031980~mitochondrial lumen	3	0.120048	0.506067	ACSS1, SIRT5, PCCB	105	113	6966	1.76131	1	0.986657	99.9787
GOTERM_CC_FAT	GO:0044429~mitochondrial part	5	0.20008	0.830131	ACSS1, SIRT5, PCCB, SLC25A15, SFXN5	105	382	6966	0.868362	1	0.999465	100
GOTERM_CC_FAT	GO:0005739~mitochondrion	8	0.320128	0.9304	ACSS1, RDBP, SIRT5, CTSB, PCCB, SLC25A15, MRPS31, SFXN5	105	731	6966	0.72605	1	0.999971	100
GOTERM_CC_FAT	GO:0005740~mitochondrial envelope	3	0.120048	0.934296	SIRT5, SLC25A15, SFXN5	105	289	6966	0.68868	1	0.99997	100
GOTERM_CC_FAT	GO:0031967~organelle envelope	3	0.120048	0.979321	SIRT5, SLC25A15, SFXN5	105	377	6966	0.527927	1	0.999999	100
GOTERM_CC_FAT	GO:0031975~envelope	3	0.120048	0.979598	SIRT5, SLC25A15, SFXN5	105	378	6966	0.526531	1	0.999999	100
Annotation Cluster 37	Enrichment Score: 0.10476274189577293
Category	Term	Count	%	PValue	Genes	List Total	Pop Hits	Pop Total	Fold Enrichment	Bonferroni	Benjamini	FDR
GOTERM_BP_FAT	GO:0055080~cation homeostasis	3	0.120048	0.580714	LOC781370, ATP2C1, SLC9A1	149	115	8785	1.53808	1	0.99824	99.9998
GOTERM_BP_FAT	GO:0042592~homeostatic process	6	0.240096	0.715458	LOC781370, TXNDC3, ATP2C1, HSPA1B, SELT, SLC9A1	149	353	8785	1.00215	1	0.999559	100
GOTERM_BP_FAT	GO:0050801~ion homeostasis	3	0.120048	0.779545	LOC781370, ATP2C1, SLC9A1	149	168	8785	1.05285	1	0.999862	100
GOTERM_BP_FAT	GO:0006812~cation transport	5	0.20008	0.857795	LOC781370, ATP2C1, SLC10A2, SFXN5, SLC9A1	149	357	8785	0.825767	1	0.999983	100
GOTERM_BP_FAT	GO:0030001~metal ion transport	4	0.160064	0.86415	LOC781370, ATP2C1, SLC10A2, SLC9A1	149	285	8785	0.827505	1	0.999985	100
GOTERM_BP_FAT	GO:0006811~ion transport	7	0.280112	0.868243	LOC781370, GABRA2, ATP2C1, GRIN2A, SLC10A2, SFXN5, SLC9A1	149	511	8785	0.807668	1	0.999987	100
GOTERM_BP_FAT	GO:0048878~chemical homeostasis	3	0.120048	0.886461	LOC781370, ATP2C1, SLC9A1	149	218	8785	0.811372	1	0.999993	100
Annotation Cluster 38	Enrichment Score: 0.09525529859518075
Category	Term	Count	%	PValue	Genes	List Total	Pop Hits	Pop Total	Fold Enrichment	Bonferroni	Benjamini	FDR
INTERPRO	IPR007087:Zinc finger, C2H2-type	3	0.120048	0.790955	ZNF277, ZNF746, ZNF34	141	190	9171	1.02699	1	1	100
INTERPRO	IPR015880:Zinc finger, C2H2-like	3	0.120048	0.802851	ZNF277, ZNF746, ZNF34	141	195	9171	1.00065	1	1	100
SMART	SM00355:ZnF_C2H2	3	0.120048	0.815544	ZNF277, ZNF746, ZNF34	69	195	4364	0.973021	1	1	100
Annotation Cluster 39	Enrichment Score: 0.0926983507847914
Category	Term	Count	%	PValue	Genes	List Total	Pop Hits	Pop Total	Fold Enrichment	Bonferroni	Benjamini	FDR
SP_PIR_KEYWORDS	atp-binding	8	0.320128	0.737185	HSPA1L, RFC5, ATP2C1, HSPA1A, SKIV2L2, HSPA1B, PCCB, HSPA8	115	537	7349	0.95202	1	0.996432	100
GOTERM_MF_FAT	GO:0000166~nucleotide binding	25	1.0004	0.73955	FOX1, HSPA1A, SKIV2L2, LOC787939, HSPA1B, LOC786055, EPHB2, HNRNPA3, HSPA1L, ACSS1, MSI2, HSPA8, RAP2B, MSH5, SIRT5, TBCK, DAPK1, TXNDC3, RFC5, KSR2, PDE2A, LOC617072, ATP2C1, RDBP, PCCB, ARL4C	153	1615	9249	0.935774	1	0.999975	100
SP_PIR_KEYWORDS	nucleotide-binding	11	0.440176	0.745788	HSPA1L, RAP2B, RFC5, PDE2A, ATP2C1, HSPA1A, HSPA1B, PCCB, LOC786055, ARL4C, HSPA8	115	754	7349	0.932292	1	0.996494	100
GOTERM_MF_FAT	GO:0001883~purine nucleoside binding	16	0.640256	0.808002	MSH5, SKIV2L2, HSPA1A, HSPA1B, TBCK, EPHB2, DAPK1, TXNDC3, RFC5, HSPA1L, ACSS1, KSR2, PDE2A, ATP2C1, PCCB, HSPA8	153	1093	9249	0.884918	1	0.999994	100
GOTERM_MF_FAT	GO:0032559~adenyl ribonucleotide binding	15	0.60024	0.808527	MSH5, SKIV2L2, HSPA1A, HSPA1B, TBCK, EPHB2, DAPK1, TXNDC3, RFC5, HSPA1L, ACSS1, KSR2, ATP2C1, PCCB, HSPA8	153	1027	9249	0.882926	1	0.999992	100
GOTERM_MF_FAT	GO:0001882~nucleoside binding	16	0.640256	0.814562	MSH5, SKIV2L2, HSPA1A, HSPA1B, TBCK, EPHB2, DAPK1, TXNDC3, RFC5, HSPA1L, ACSS1, KSR2, PDE2A, ATP2C1, PCCB, HSPA8	153	1099	9249	0.880087	1	0.999992	100
GOTERM_MF_FAT	GO:0032553~ribonucleotide binding	19	0.760304	0.821274	RAP2B, MSH5, SKIV2L2, HSPA1A, HSPA1B, LOC786055, TBCK, EPHB2, DAPK1, HSPA1L, TXNDC3, RFC5, ACSS1, KSR2, PDE2A, ATP2C1, PCCB, ARL4C, HSPA8	153	1304	9249	0.880804	1	0.999992	100
GOTERM_MF_FAT	GO:0032555~purine ribonucleotide binding	19	0.760304	0.821274	RAP2B, MSH5, SKIV2L2, HSPA1A, HSPA1B, LOC786055, TBCK, EPHB2, DAPK1, HSPA1L, TXNDC3, RFC5, ACSS1, KSR2, PDE2A, ATP2C1, PCCB, ARL4C, HSPA8	153	1304	9249	0.880804	1	0.999992	100
GOTERM_MF_FAT	GO:0030554~adenyl nucleotide binding	15	0.60024	0.864728	MSH5, SKIV2L2, HSPA1A, HSPA1B, TBCK, EPHB2, DAPK1, TXNDC3, RFC5, HSPA1L, ACSS1, KSR2, ATP2C1, PCCB, HSPA8	153	1083	9249	0.837271	1	0.999998	100
GOTERM_MF_FAT	GO:0005524~ATP binding	14	0.560224	0.867663	MSH5, SKIV2L2, HSPA1A, HSPA1B, TBCK, DAPK1, EPHB2, TXNDC3, RFC5, HSPA1L, KSR2, ATP2C1, PCCB, HSPA8	153	1018	9249	0.831349	1	0.999997	100
GOTERM_MF_FAT	GO:0017076~purine nucleotide binding	19	0.760304	0.872813	RAP2B, MSH5, SKIV2L2, HSPA1A, HSPA1B, LOC786055, TBCK, EPHB2, DAPK1, HSPA1L, TXNDC3, RFC5, ACSS1, KSR2, PDE2A, ATP2C1, PCCB, ARL4C, HSPA8	153	1363	9249	0.842677	1	0.999996	100
Annotation Cluster 40	Enrichment Score: 0.08123441657552985
Category	Term	Count	%	PValue	Genes	List Total	Pop Hits	Pop Total	Fold Enrichment	Bonferroni	Benjamini	FDR
GOTERM_BP_FAT	GO:0043066~negative regulation of apoptosis	3	0.120048	0.709479	HSPA1B, RASA1, CITED2	149	146	8785	1.2115	1	0.999534	100
GOTERM_BP_FAT	GO:0043069~negative regulation of programmed cell death	3	0.120048	0.716541	HSPA1B, RASA1, CITED2	149	148	8785	1.19513	1	0.999538	100
GOTERM_BP_FAT	GO:0060548~negative regulation of cell death	3	0.120048	0.716541	HSPA1B, RASA1, CITED2	149	148	8785	1.19513	1	0.999538	100
GOTERM_BP_FAT	GO:0042981~regulation of apoptosis	3	0.120048	0.961949	HSPA1B, RASA1, CITED2	149	295	8785	0.59959	1	1	100
GOTERM_BP_FAT	GO:0043067~regulation of programmed cell death	3	0.120048	0.963586	HSPA1B, RASA1, CITED2	149	298	8785	0.593554	1	1	100
GOTERM_BP_FAT	GO:0010941~regulation of cell death	3	0.120048	0.964116	HSPA1B, RASA1, CITED2	149	299	8785	0.591569	1	1	100
Annotation Cluster 41	Enrichment Score: 0.055334559252670903
Category	Term	Count	%	PValue	Genes	List Total	Pop Hits	Pop Total	Fold Enrichment	Bonferroni	Benjamini	FDR
SP_PIR_KEYWORDS	gtp-binding	3	0.120048	0.838498	RAP2B, LOC786055, ARL4C	115	208	7349	0.921697	1	0.999153	100
GOTERM_MF_FAT	GO:0032561~guanyl ribonucleotide binding	4	0.160064	0.865279	RAP2B, PDE2A, LOC786055, ARL4C	153	293	9249	0.825269	1	0.999997	100
GOTERM_MF_FAT	GO:0019001~guanyl nucleotide binding	4	0.160064	0.869813	RAP2B, PDE2A, LOC786055, ARL4C	153	296	9249	0.816905	1	0.999996	100
GOTERM_MF_FAT	GO:0005525~GTP binding	3	0.120048	0.95187	RAP2B, LOC786055, ARL4C	153	286	9249	0.634101	1	1	100
Annotation Cluster 42	Enrichment Score: 0.01663213425107258
Category	Term	Count	%	PValue	Genes	List Total	Pop Hits	Pop Total	Fold Enrichment	Bonferroni	Benjamini	FDR
GOTERM_CC_FAT	GO:0005739~mitochondrion	8	0.320128	0.9304	ACSS1, RDBP, SIRT5, CTSB, PCCB, SLC25A15, MRPS31, SFXN5	105	731	6966	0.72605	1	0.999971	100
SP_PIR_KEYWORDS	transit peptide	3	0.120048	0.95196	SIRT5, PCCB, MRPS31	115	302	7349	0.634811	1	0.999961	100
UP_SEQ_FEATURE	transit peptide:Mitochondrion	3	0.120048	0.971321	SIRT5, PCCB, MRPS31	100	299	5635	0.565385	1	1	100
SP_PIR_KEYWORDS	mitochondrion	3	0.120048	0.997286	SIRT5, PCCB, MRPS31	115	504	7349	0.380383	1	1	100
Annotation Cluster 43	Enrichment Score: 0.01577165316636619
Category	Term	Count	%	PValue	Genes	List Total	Pop Hits	Pop Total	Fold Enrichment	Bonferroni	Benjamini	FDR
GOTERM_MF_FAT	GO:0004672~protein kinase activity	5	0.20008	0.922244	KSR2, CCNH, TBCK, EPHB2, DAPK1	153	423	9249	0.714551	1	0.999999	100
GOTERM_BP_FAT	GO:0006468~protein amino acid phosphorylation	5	0.20008	0.948441	KSR2, EIF2A, TBCK, EPHB2, DAPK1	149	448	8785	0.658033	1	1	100
GOTERM_BP_FAT	GO:0016310~phosphorylation	5	0.20008	0.97888	KSR2, EIF2A, TBCK, EPHB2, DAPK1	149	521	8785	0.565832	1	1	100
GOTERM_BP_FAT	GO:0006793~phosphorus metabolic process	6	0.240096	0.986912	PTPRD, KSR2, EIF2A, TBCK, EPHB2, DAPK1	149	646	8785	0.547614	1	1	100
GOTERM_BP_FAT	GO:0006796~phosphate metabolic process	6	0.240096	0.986912	PTPRD, KSR2, EIF2A, TBCK, EPHB2, DAPK1	149	646	8785	0.547614	1	1	100

## Sheet: Manganese_gene_clusters
Annotation Cluster 1	Enrichment Score: 1.9353282907271994
Category	Term	Count	%	PValue	Genes	List Total	Pop Hits	Pop Total	Fold Enrichment	Bonferroni	Benjamini	FDR
GOTERM_MF_FAT	GO:0051082~unfolded protein binding	5	0.397141	0.00165482	TCP1, TBCA, LOC530283, LOC614732, CANX	76	63	9249	9.65852	0.281966	0.281966	2.05446
GOTERM_BP_FAT	GO:0006457~protein folding	5	0.397141	0.0133947	TCP1, TBCA, LOC530283, LOC614732, CANX	69	119	8785	5.34953	0.996436	0.996436	17.2459
SP_PIR_KEYWORDS	Chaperone	4	0.317712	0.0705234	TCP1, TBCA, LOC614732, CANX	70	102	7349	4.11709	0.999907	0.787326	57.1787
Annotation Cluster 2	Enrichment Score: 1.435918334994831
Category	Term	Count	%	PValue	Genes	List Total	Pop Hits	Pop Total	Fold Enrichment	Bonferroni	Benjamini	FDR
INTERPRO	IPR007125:Histone core	4	0.317712	0.000811295	HIST1H2BK, HIST1H2AG, LOC616611, LOC616868, LOC783767, LOC616634, LOC539875	79	22	9171	21.107	0.160804	0.160804	1.02481
SP_PIR_KEYWORDS	nucleosome core	4	0.317712	0.00176451	HIST1H2BK, HIST1H2AG, LOC616611, LOC616868, LOC783767, LOC616634, LOC539875	70	26	7349	16.1516	0.200917	0.200917	2.02729
GOTERM_CC_FAT	GO:0000785~chromatin	6	0.476569	0.00435236	TCP1, HIST1H2BK, HIST1H2AG, LOC616611, HMGN4, LOC616868, LOC783767, LOC616634, LOC539875	59	130	6966	5.44928	0.3918	0.3918	4.83956
KEGG_PATHWAY	bta05322:Systemic lupus erythematosus	5	0.397141	0.0137564	HIST1H2BK, HIST1H2AG, LOC522960, LOC616611, LOC616868, LOC783767, LOC616634, LOC539875	41	116	4940	5.19344	0.610126	0.610126	13.2817
SP_PIR_KEYWORDS	DNA binding	3	0.238284	0.0162617	HIST1H2AG, LOC616611, LOC616868, LOC783767, LOC616634, LOC539875	70	21	7349	14.998	0.875345	0.646935	17.3155
SP_PIR_KEYWORDS	chromosomal protein	4	0.317712	0.0169177	HIST1H2BK, HIST1H2AG, LOC616611, LOC616868, LOC783767, LOC616634, LOC539875	70	58	7349	7.24039	0.885471	0.51437	17.9526
GOTERM_CC_FAT	GO:0000786~nucleosome	4	0.317712	0.017304	HIST1H2BK, HIST1H2AG, LOC616611, LOC616868, LOC783767, LOC616634, LOC539875	59	66	6966	7.15562	0.863294	0.630263	18.0052
GOTERM_CC_FAT	GO:0005694~chromosome	7	0.555997	0.0174152	TCP1, HIST1H2BK, HIST1H2AG, SPO11, LOC616611, HMGN4, LOC616868, LOC783767, LOC616634, LOC539875	59	251	6966	3.29273	0.865047	0.487066	18.1107
SP_PIR_KEYWORDS	dna-binding	10	0.794281	0.0189271	HIST1H2AG, SNAI2, LOC616868, HMGN4, OTP, ZNF2, ZNF184, HIST1H2BK, ABT1, LOC616611, LOC783767, LOC539875, LOC616634	70	432	7349	2.43022	0.91168	0.454851	19.8767
GOTERM_BP_FAT	GO:0034621~cellular macromolecular complex subunit organization	6	0.476569	0.0201747	HIST1H2BK, HIST1H2AG, TBCA, WASL, LOC616611, LOC616868, LOC783767, LOC616634, LOC539875	69	203	8785	3.76312	0.9998	0.985872	24.8809
GOTERM_CC_FAT	GO:0032993~protein-DNA complex	4	0.317712	0.0209928	HIST1H2BK, HIST1H2AG, LOC616611, LOC616868, LOC783767, LOC616634, LOC539875	59	71	6966	6.65171	0.910959	0.453742	21.4382
GOTERM_CC_FAT	GO:0043228~non-membrane-bounded organelle	17	1.35028	0.0222623	FAM110A, TCP1, HIST1H2AG, MYLIP, SPO11, HMGN4, LOC616868, FARP1, LOC781416, HIST1H2BK, ABT1, TBCA, MRPL18, WASL, LOC616611, LMOD2, LOC783767, SNTA1, LOC539875, LOC616634	59	1148	6966	1.74839	0.923202	0.401493	22.5891
GOTERM_CC_FAT	GO:0043232~intracellular non-membrane-bounded organelle	17	1.35028	0.0222623	FAM110A, TCP1, HIST1H2AG, MYLIP, SPO11, HMGN4, LOC616868, FARP1, LOC781416, HIST1H2BK, ABT1, TBCA, MRPL18, WASL, LOC616611, LMOD2, LOC783767, SNTA1, LOC539875, LOC616634	59	1148	6966	1.74839	0.923202	0.401493	22.5891
GOTERM_BP_FAT	GO:0006334~nucleosome assembly	4	0.317712	0.0296335	HIST1H2BK, HIST1H2AG, LOC616611, LOC616868, LOC783767, LOC616634, LOC539875	69	87	8785	5.85374	0.999997	0.984874	34.4439
GOTERM_BP_FAT	GO:0031497~chromatin assembly	4	0.317712	0.0305134	HIST1H2BK, HIST1H2AG, LOC616611, LOC616868, LOC783767, LOC616634, LOC539875	69	88	8785	5.78722	0.999998	0.96077	35.2735
GOTERM_BP_FAT	GO:0065004~protein-DNA complex assembly	4	0.317712	0.0314072	HIST1H2BK, HIST1H2AG, LOC616611, LOC616868, LOC783767, LOC616634, LOC539875	69	89	8785	5.7222	0.999998	0.930592	36.1061
GOTERM_BP_FAT	GO:0034728~nucleosome organization	4	0.317712	0.0323146	HIST1H2BK, HIST1H2AG, LOC616611, LOC616868, LOC783767, LOC616634, LOC539875	69	90	8785	5.65862	0.999999	0.898574	36.9412
GOTERM_CC_FAT	GO:0044427~chromosomal part	6	0.476569	0.0325996	TCP1, HIST1H2BK, HIST1H2AG, LOC616611, HMGN4, LOC616868, LOC783767, LOC616634, LOC539875	59	215	6966	3.29492	0.977138	0.467255	31.403
INTERPRO	IPR009072:Histone-fold	3	0.238284	0.0354565	HIST1H2BK, LOC616868, LOC539875	79	35	9171	9.95045	0.999589	0.979735	36.7565
GOTERM_BP_FAT	GO:0006323~DNA packaging	4	0.317712	0.039048	HIST1H2BK, HIST1H2AG, LOC616611, LOC616868, LOC783767, LOC616634, LOC539875	69	97	8785	5.25026	1	0.907308	42.8288
GOTERM_BP_FAT	GO:0006333~chromatin assembly or disassembly	4	0.317712	0.05811	HIST1H2BK, HIST1H2AG, LOC616611, LOC616868, LOC783767, LOC616634, LOC539875	69	114	8785	4.46733	1	0.956196	56.845
GOTERM_BP_FAT	GO:0034622~cellular macromolecular complex assembly	5	0.397141	0.0592527	HIST1H2BK, HIST1H2AG, TBCA, LOC616611, LOC616868, LOC783767, LOC616634, LOC539875	69	190	8785	3.3505	1	0.941391	57.5742
GOTERM_BP_FAT	GO:0065003~macromolecular complex assembly	6	0.476569	0.074193	HIST1H2BK, HIST1H2AG, TBCA, WASL, LOC616611, LOC616868, LOC783767, LOC616634, LOC539875	69	291	8785	2.62513	1	0.960138	66.1129
SP_PIR_KEYWORDS	methylation	4	0.317712	0.0877352	HIST1H2BK, HIST1H2AG, LOC616611, LOC616868, LOC783767, LOC616634, LOC539875	70	112	7349	3.74949	0.999991	0.810992	65.5237
GOTERM_BP_FAT	GO:0043933~macromolecular complex subunit organization	6	0.476569	0.0894921	HIST1H2BK, HIST1H2AG, TBCA, WASL, LOC616611, LOC616868, LOC783767, LOC616634, LOC539875	69	308	8785	2.48024	1	0.96183	73.1805
SP_PIR_KEYWORDS	acetylation	17	1.35028	0.0933258	NDUFA5, TCP1, PAFAH2, HIST1H2AG, HMGN4, LOC616868, SOD2, DCPS, LOC781416, PTPLB, HIST1H2BK, ABT1, TBCA, FOXRED1, DPYD, LOC616611, MAP2K6, LOC783767, LOC539875, LOC616634	70	1212	7349	1.47257	0.999996	0.788875	67.8959
GOTERM_MF_FAT	GO:0003677~DNA binding	13	1.03257	0.130429	HIST1H2AG, SPO11, SNAI2, LOC616868, HMGN4, ZNF2, OTP, ZNF184, HIST1H2BK, DNTT, ABT1, LOC781613, LOC616611, LOC783767, LOC539875, LOC616634	76	1038	9249	1.52415	1	0.955206	82.652
UP_SEQ_FEATURE	cross-link:Glycyl lysine isopeptide (Lys-Gly) (interchain with G-Cter in ubiquitin)	3	0.238284	0.132013	HIST1H2BK, HIST1H2AG, LOC616611, LOC616868, LOC783767, LOC616634	56	65	5635	4.64423	1	0.999029	82.944
GOTERM_BP_FAT	GO:0006325~chromatin organization	4	0.317712	0.207492	HIST1H2BK, HIST1H2AG, LOC616611, LOC616868, LOC783767, LOC616634, LOC539875	69	203	8785	2.50875	1	0.998467	96.1782
SP_PIR_KEYWORDS	ubl conjugation	4	0.317712	0.233682	HIST1H2BK, HIST1H2AG, LOC616611, LOC616868, LOC783767, LOC616634, LOC539875	70	178	7349	2.35923	1	0.894966	95.4345
SP_PIR_KEYWORDS	isopeptide bond	3	0.238284	0.255445	HIST1H2BK, HIST1H2AG, LOC616611, LOC616868, LOC783767, LOC616634	70	104	7349	3.02843	1	0.889594	96.7313
SP_PIR_KEYWORDS	nucleus	15	1.19142	0.292962	HIST1H2AG, LTC4S, SNAI2, LOC616868, HMGN4, ZNF2, OTP, DCPS, ZNF184, HIST1H2BK, DNTT, ABT1, RAE1, WASL, LOC616611, LOC783767, LOC539875, LOC616634	70	1265	7349	1.24489	1	0.864832	98.2054
GOTERM_BP_FAT	GO:0051276~chromosome organization	4	0.317712	0.301134	HIST1H2BK, HIST1H2AG, LOC616611, LOC616868, LOC783767, LOC616634, LOC539875	69	248	8785	2.05353	1	0.999757	99.3458
Annotation Cluster 3	Enrichment Score: 1.261676133973607
Category	Term	Count	%	PValue	Genes	List Total	Pop Hits	Pop Total	Fold Enrichment	Bonferroni	Benjamini	FDR
GOTERM_MF_FAT	GO:0008092~cytoskeletal protein binding	7	0.555997	0.00852087	WASL, TRIM63, LMOD2, LOC785745, MYLK, FARP1, SNTA1	76	219	9249	3.88987	0.819401	0.57503	10.1706
GOTERM_MF_FAT	GO:0003779~actin binding	4	0.317712	0.0996901	WASL, LOC785745, MYLK, SNTA1	76	137	9249	3.55321	1	0.950236	73.1866
SP_PIR_KEYWORDS	actin-binding	3	0.238284	0.193124	WASL, MYLK, SNTA1	70	86	7349	3.66229	1	0.877093	91.697
Annotation Cluster 4	Enrichment Score: 1.1196240101399944
Category	Term	Count	%	PValue	Genes	List Total	Pop Hits	Pop Total	Fold Enrichment	Bonferroni	Benjamini	FDR
GOTERM_MF_FAT	GO:0030955~potassium ion binding	3	0.238284	0.0554881	KCNJ16, GMPR, KCNJ2	76	47	9249	7.76792	0.999989	0.977759	51.1065
SP_PIR_KEYWORDS	potassium	3	0.238284	0.0638519	KCNJ16, GMPR, KCNJ2	70	44	7349	7.15812	0.999771	0.812867	53.4756
GOTERM_MF_FAT	GO:0031420~alkali metal ion binding	3	0.238284	0.123525	KCNJ16, GMPR, KCNJ2	76	75	9249	4.86789	1	0.962975	80.8442
Annotation Cluster 5	Enrichment Score: 0.7947560734847656
Category	Term	Count	%	PValue	Genes	List Total	Pop Hits	Pop Total	Fold Enrichment	Bonferroni	Benjamini	FDR
SP_PIR_KEYWORDS	magnesium	4	0.317712	0.150521	DNTT, ATP2C1, FAHD2A, MYLK	70	143	7349	2.93666	1	0.847932	84.9207
SP_PIR_KEYWORDS	calcium	6	0.476569	0.162118	CDH13, ATP2C1, CDHR1, FAHD2A, MYLK, SNTA1	70	308	7349	2.04518	1	0.846179	87.1428
GOTERM_MF_FAT	GO:0000287~magnesium ion binding	4	0.317712	0.169162	DNTT, ATP2C1, FAHD2A, MYLK	76	175	9249	2.78165	1	0.954438	90.2002
Annotation Cluster 6	Enrichment Score: 0.7241903273211281
Category	Term	Count	%	PValue	Genes	List Total	Pop Hits	Pop Total	Fold Enrichment	Bonferroni	Benjamini	FDR
GOTERM_BP_FAT	GO:0016337~cell-cell adhesion	4	0.317712	0.0866036	CDH13, ATP2C1, CDHR1, CDH4	69	135	8785	3.77241	1	0.968007	71.9612
GOTERM_BP_FAT	GO:0007156~homophilic cell adhesion	3	0.238284	0.132385	CDH13, CDHR1, CDH4	69	82	8785	4.65801	1	0.989602	86.3771
GOTERM_MF_FAT	GO:0005509~calcium ion binding	8	0.635425	0.135109	CDH13, ATP2C1, CDHR1, FAHD2A, CDH4, CANX, MYLK, SNTA1	76	528	9249	1.8439	1	0.945143	83.7864
SP_PIR_KEYWORDS	calcium	6	0.476569	0.162118	CDH13, ATP2C1, CDHR1, FAHD2A, MYLK, SNTA1	70	308	7349	2.04518	1	0.846179	87.1428
GOTERM_BP_FAT	GO:0022610~biological adhesion	4	0.317712	0.424115	CDH13, ATP2C1, CDHR1, CDH4	69	306	8785	1.6643	1	0.999902	99.9568
GOTERM_BP_FAT	GO:0007155~cell adhesion	4	0.317712	0.424115	CDH13, ATP2C1, CDHR1, CDH4	69	306	8785	1.6643	1	0.999902	99.9568
Annotation Cluster 7	Enrichment Score: 0.7022610424278013
Category	Term	Count	%	PValue	Genes	List Total	Pop Hits	Pop Total	Fold Enrichment	Bonferroni	Benjamini	FDR
SP_PIR_KEYWORDS	oxidoreductase	7	0.555997	0.132768	NDUFA5, SDR42E1, FOXRED1, HSD17B3, DPYD, GMPR, SOD2	70	370	7349	1.98622	1	0.866026	80.8331
GOTERM_BP_FAT	GO:0055114~oxidation reduction	7	0.555997	0.204744	NDUFA5, SDR42E1, FOXRED1, HSD17B3, DPYD, GMPR, SOD2	69	513	8785	1.73729	1	0.99893	95.9878
INTERPRO	IPR016040:NAD(P)-binding domain	3	0.238284	0.287682	SDR42E1, HSD17B3, DPYD	79	125	9171	2.78613	1	0.999995	98.6505
Annotation Cluster 8	Enrichment Score: 0.6740206919415113
Category	Term	Count	%	PValue	Genes	List Total	Pop Hits	Pop Total	Fold Enrichment	Bonferroni	Benjamini	FDR
UP_SEQ_FEATURE	zinc finger region:C2H2-type 4	3	0.238284	0.0501154	ZNF184, SNAI2, ZNF2	56	37	5635	8.15878	0.999958	0.999958	47.3918
GOTERM_MF_FAT	GO:0043167~ion binding	27	2.14456	0.0688803	KCNJ16, MYLIP, ZNF518A, KCNJ2, CANX, CDH4, ZNF184, MAN2B2, PTGIS, DNTT, FAHD2A, ZNF391, GABRA2, ZNF593, CDHR1, LOC614732, TRIM63, GMPR, SNAI2, ATMIN, ZNF2, SOD2, CDH13, ATP2C1, DPYD, MYLK, SNTA1	76	2439	9249	1.3472	0.999999	0.971798	59.1195
UP_SEQ_FEATURE	zinc finger region:C2H2-type 1	3	0.238284	0.0709328	ZNF184, SNAI2, ZNF2	56	45	5635	6.70833	0.999999	0.999261	60.1132
UP_SEQ_FEATURE	zinc finger region:C2H2-type 3	3	0.238284	0.0822288	ZNF184, SNAI2, ZNF2	56	49	5635	6.16071	1	0.996325	65.7658
UP_SEQ_FEATURE	zinc finger region:C2H2-type 2	3	0.238284	0.0822288	ZNF184, SNAI2, ZNF2	56	49	5635	6.16071	1	0.996325	65.7658
GOTERM_MF_FAT	GO:0046872~metal ion binding	26	2.06513	0.0888311	KCNJ16, MYLIP, ZNF518A, KCNJ2, CANX, CDH4, ZNF184, MAN2B2, PTGIS, DNTT, FAHD2A, ZNF391, ZNF593, CDHR1, LOC614732, TRIM63, GMPR, SNAI2, ATMIN, ZNF2, SOD2, CDH13, ATP2C1, DPYD, MYLK, SNTA1	76	2387	9249	1.32557	1	0.975792	68.8388
GOTERM_MF_FAT	GO:0043169~cation binding	26	2.06513	0.0991927	KCNJ16, MYLIP, ZNF518A, KCNJ2, CANX, CDH4, ZNF184, MAN2B2, PTGIS, DNTT, FAHD2A, ZNF391, ZNF593, CDHR1, LOC614732, TRIM63, GMPR, SNAI2, ATMIN, ZNF2, SOD2, CDH13, ATP2C1, DPYD, MYLK, SNTA1	76	2415	9249	1.3102	1	0.969258	73.0004
INTERPRO	IPR013087:Zinc finger, C2H2-type/integrase, DNA-binding	4	0.317712	0.114565	ZNF184, SNAI2, ZNF391, ZNF2	79	139	9171	3.34068	1	0.999843	78.6536
SP_PIR_KEYWORDS	metal-binding	14	1.11199	0.145024	LOC614732, MYLIP, GMPR, SNAI2, TRIM63, SOD2, ZNF2, ZNF184, PTGIS, DNTT, ATP2C1, DPYD, FAHD2A, MYLK	70	1010	7349	1.45525	1	0.863285	83.7495
INTERPRO	IPR007087:Zinc finger, C2H2-type	4	0.317712	0.219261	ZNF184, SNAI2, ZNF391, ZNF2	79	190	9171	2.44397	1	0.999998	95.6778
INTERPRO	IPR015880:Zinc finger, C2H2-like	4	0.317712	0.230471	ZNF184, SNAI2, ZNF391, ZNF2	79	195	9171	2.3813	1	0.999988	96.4026
SP_PIR_KEYWORDS	zinc-finger	6	0.476569	0.243246	ZNF184, LOC614732, MYLIP, TRIM63, SNAI2, ZNF2	70	357	7349	1.76447	1	0.890553	96.0533
SMART	SM00355:ZnF_C2H2	4	0.317712	0.264301	ZNF184, SNAI2, ZNF391, ZNF2	41	195	4364	2.18336	0.999999	0.999999	94.5814
GOTERM_MF_FAT	GO:0046914~transition metal ion binding	15	1.19142	0.519625	ZNF593, LOC614732, MYLIP, ZNF518A, SNAI2, TRIM63, ATMIN, SOD2, ZNF2, ZNF184, PTGIS, MAN2B2, ATP2C1, DPYD, ZNF391	76	1698	9249	1.07507	1	0.999072	99.9898
GOTERM_BP_FAT	GO:0006350~transcription	5	0.397141	0.533594	ZNF184, ABT1, WASL, SNAI2, ZNF2	69	492	8785	1.29389	1	0.999983	99.9978
SP_PIR_KEYWORDS	transcription regulation	5	0.397141	0.536402	ZNF184, ABT1, WASL, SNAI2, ZNF2	70	407	7349	1.28975	1	0.965491	99.9866
SP_PIR_KEYWORDS	Transcription	5	0.397141	0.657064	ZNF184, ABT1, WASL, SNAI2, ZNF2	70	473	7349	1.10979	1	0.983734	99.9996
GOTERM_MF_FAT	GO:0008270~zinc ion binding	11	0.873709	0.687549	ZNF184, ZNF593, MAN2B2, LOC614732, MYLIP, TRIM63, SNAI2, ZNF518A, ATMIN, ZNF391, ZNF2	76	1367	9249	0.979277	1	0.999819	100
SP_PIR_KEYWORDS	zinc	6	0.476569	0.766445	ZNF184, LOC614732, MYLIP, TRIM63, SNAI2, ZNF2	70	670	7349	0.940171	1	0.994087	100
GOTERM_BP_FAT	GO:0045449~regulation of transcription	8	0.635425	0.815802	ZNF184, ABT1, LOC781613, WASL, SNAI2, ZNF2, OTP, SOD2	69	1166	8785	0.873543	1	1	100
Annotation Cluster 9	Enrichment Score: 0.5610844495629769
Category	Term	Count	%	PValue	Genes	List Total	Pop Hits	Pop Total	Fold Enrichment	Bonferroni	Benjamini	FDR
GOTERM_MF_FAT	GO:0005085~guanyl-nucleotide exchange factor activity	3	0.238284	0.209253	AKAP13, RAPGEF1, FARP1	76	105	9249	3.47707	1	0.973001	94.7276
GOTERM_MF_FAT	GO:0030695~GTPase regulator activity	4	0.317712	0.24227	AKAP13, WASL, RAPGEF1, FARP1	76	210	9249	2.31805	1	0.975253	96.9108
GOTERM_MF_FAT	GO:0060589~nucleoside-triphosphatase regulator activity	4	0.317712	0.25753	AKAP13, WASL, RAPGEF1, FARP1	76	217	9249	2.24327	1	0.975818	97.6061
GOTERM_MF_FAT	GO:0005083~small GTPase regulator activity	3	0.238284	0.332325	AKAP13, WASL, FARP1	76	146	9249	2.50063	1	0.991369	99.3674
GOTERM_BP_FAT	GO:0051056~regulation of small GTPase mediated signal transduction	3	0.238284	0.360759	AKAP13, RAPGEF1, FARP1	69	163	8785	2.34329	1	0.999947	99.8129
Annotation Cluster 10	Enrichment Score: 0.48089206765921694
Category	Term	Count	%	PValue	Genes	List Total	Pop Hits	Pop Total	Fold Enrichment	Bonferroni	Benjamini	FDR
GOTERM_CC_FAT	GO:0005856~cytoskeleton	8	0.635425	0.199178	FAM110A, TCP1, TBCA, WASL, MYLIP, LMOD2, FARP1, SNTA1	59	575	6966	1.64268	1	0.973146	92.0026
SP_PIR_KEYWORDS	cytoskeleton	4	0.317712	0.287046	FAM110A, TBCA, WASL, SNTA1	70	199	7349	2.11027	1	0.883335	98.0233
SP_PIR_KEYWORDS	cytoplasm	11	0.873709	0.631148	FAM110A, DCPS, TCP1, TBCA, RAE1, PAFAH2, SERPINB8, WASL, SPATIAL, DPYD, SNTA1	70	1129	7349	1.02289	1	0.980904	99.9991
Annotation Cluster 11	Enrichment Score: 0.3783153127834355
Category	Term	Count	%	PValue	Genes	List Total	Pop Hits	Pop Total	Fold Enrichment	Bonferroni	Benjamini	FDR
GOTERM_MF_FAT	GO:0015276~ligand-gated ion channel activity	3	0.238284	0.159634	KCNJ16, GABRA2, KCNJ2	76	88	9249	4.14877	1	0.957665	88.6944
GOTERM_MF_FAT	GO:0022834~ligand-gated channel activity	3	0.238284	0.159634	KCNJ16, GABRA2, KCNJ2	76	88	9249	4.14877	1	0.957665	88.6944
SP_PIR_KEYWORDS	ionic channel	3	0.238284	0.29039	KCNJ16, GABRA2, KCNJ2	70	114	7349	2.76278	1	0.87439	98.1282
SP_PIR_KEYWORDS	ion transport	4	0.317712	0.341366	KCNJ16, GABRA2, ATP2C1, KCNJ2	70	220	7349	1.90883	1	0.89027	99.2115
GOTERM_BP_FAT	GO:0006811~ion transport	6	0.476569	0.362041	KCNJ16, GABRA2, ATP2C1, SLC9A2, SLC30A2, KCNJ2	69	511	8785	1.49494	1	0.999917	99.8181
GOTERM_MF_FAT	GO:0022836~gated channel activity	3	0.238284	0.49554	KCNJ16, GABRA2, KCNJ2	76	204	9249	1.78967	1	0.999256	99.9812
GOTERM_MF_FAT	GO:0005216~ion channel activity	3	0.238284	0.644282	KCNJ16, GABRA2, KCNJ2	76	268	9249	1.36228	1	0.999875	99.9998
GOTERM_MF_FAT	GO:0022838~substrate specific channel activity	3	0.238284	0.650348	KCNJ16, GABRA2, KCNJ2	76	271	9249	1.3472	1	0.999843	99.9998
GOTERM_MF_FAT	GO:0022803~passive transmembrane transporter activity	3	0.238284	0.658311	KCNJ16, GABRA2, KCNJ2	76	275	9249	1.32761	1	0.999814	99.9999
GOTERM_MF_FAT	GO:0015267~channel activity	3	0.238284	0.658311	KCNJ16, GABRA2, KCNJ2	76	275	9249	1.32761	1	0.999814	99.9999
SP_PIR_KEYWORDS	transport	6	0.476569	0.837841	KCNJ16, NDUFA5, GABRA2, SLC15A1, ATP2C1, KCNJ2	70	740	7349	0.851236	1	0.997712	100
Annotation Cluster 12	Enrichment Score: 0.3680508368869039
Category	Term	Count	%	PValue	Genes	List Total	Pop Hits	Pop Total	Fold Enrichment	Bonferroni	Benjamini	FDR
GOTERM_BP_FAT	GO:0006812~cation transport	5	0.397141	0.298539	KCNJ16, ATP2C1, SLC9A2, SLC30A2, KCNJ2	69	357	8785	1.78318	1	0.999837	99.3109
SP_PIR_KEYWORDS	ion transport	4	0.317712	0.341366	KCNJ16, GABRA2, ATP2C1, KCNJ2	70	220	7349	1.90883	1	0.89027	99.2115
GOTERM_BP_FAT	GO:0006811~ion transport	6	0.476569	0.362041	KCNJ16, GABRA2, ATP2C1, SLC9A2, SLC30A2, KCNJ2	69	511	8785	1.49494	1	0.999917	99.8181
GOTERM_BP_FAT	GO:0030001~metal ion transport	4	0.317712	0.379982	KCNJ16, ATP2C1, SLC9A2, KCNJ2	69	285	8785	1.78693	1	0.999831	99.8781
GOTERM_MF_FAT	GO:0046873~metal ion transmembrane transporter activity	3	0.238284	0.469074	KCNJ16, ATP2C1, KCNJ2	76	194	9249	1.88192	1	0.999119	99.9642
GOTERM_BP_FAT	GO:0015672~monovalent inorganic cation transport	3	0.238284	0.481394	KCNJ16, SLC9A2, KCNJ2	69	208	8785	1.83633	1	0.999962	99.9901
SP_PIR_KEYWORDS	transport	6	0.476569	0.837841	KCNJ16, NDUFA5, GABRA2, SLC15A1, ATP2C1, KCNJ2	70	740	7349	0.851236	1	0.997712	100
Annotation Cluster 13	Enrichment Score: 0.3420783008486917
Category	Term	Count	%	PValue	Genes	List Total	Pop Hits	Pop Total	Fold Enrichment	Bonferroni	Benjamini	FDR
SP_PIR_KEYWORDS	membrane	23	1.82685	0.198968	KCNJ16, NDUFA5, GABRA2, GPR18, LOC781883, CDHR1, LOC614732, LTC4S, KCNJ2, LPHN3, CDH13, PTGIS, PTPLB, GPM6A, ATP2C1, SRPR, TMEM182, SDR42E1, LOC514686, FOXRED1, LOC508153, RGR, SNTA1	70	1963	7349	1.23009	1	0.86635	92.3683
UP_SEQ_FEATURE	topological domain:Extracellular	8	0.635425	0.251803	LPHN3, GABRA2, GPM6A, GPR18, TMEM182, CDHR1, KCNJ2, RGR	56	527	5635	1.52751	1	0.999988	97.3322
SP_PIR_KEYWORDS	transmembrane	19	1.50913	0.264467	KCNJ16, GABRA2, SLC15A1, GPR18, LOC781883, CDHR1, LTC4S, KCNJ2, LPHN3, PTGIS, PTPLB, GPM6A, ATP2C1, TMEM182, SDR42E1, LOC514686, FOXRED1, LOC508153, RGR	70	1639	7349	1.21704	1	0.871667	97.1622
UP_SEQ_FEATURE	topological domain:Cytoplasmic	10	0.794281	0.290519	LPHN3, GABRA2, GPM6A, GPR18, ATP2C1, TMEM182, CDHR1, LTC4S, KCNJ2, RGR	56	739	5635	1.36164	1	0.999933	98.6264
UP_SEQ_FEATURE	transmembrane region	15	1.19142	0.30977	GABRA2, LOC781883, GPR18, CDHR1, LTC4S, KCNJ2, LPHN3, PTGIS, GPM6A, PTPLB, ATP2C1, SDR42E1, TMEM182, FOXRED1, RGR	56	1235	5635	1.22217	1	0.999886	99.0258
GOTERM_CC_FAT	GO:0031224~intrinsic to membrane	28	2.22399	0.426629	KCNJ16, MFSD9, SLC15A1, SLC9A2, TIRAP, LTC4S, KCNJ2, EXTL1, LPHN3, PTGIS, PTPLB, GPM6A, RGR, LOC514235, GABRA2, GPR18, LOC781883, CDHR1, IL1RL2, LOC614732, CDH13, LOC521167, PROM2, ATP2C1, TMEM182, SDR42E1, LOC514686, FOXRED1, LOC508153	59	3101	6966	1.06607	1	0.996863	99.821
SP_PIR_KEYWORDS	cell membrane	6	0.476569	0.463526	CDH13, LPHN3, GABRA2, GPR18, CDHR1, SNTA1	70	475	7349	1.32614	1	0.952252	99.927
UP_SEQ_FEATURE	glycosylation site:N-linked (GlcNAc...)	11	0.873709	0.46714	CDH13, LPHN3, GABRA2, PTPLB, GPM6A, GPR18, TMEM182, CDHR1, RGR, ANGPT4, LPLUNC1	56	961	5635	1.1518	1	0.999996	99.9616
SP_PIR_KEYWORDS	glycoprotein	11	0.873709	0.530579	CDH13, LPHN3, GABRA2, PTPLB, GPM6A, GPR18, TMEM182, CDHR1, RGR, ANGPT4, LPLUNC1	70	1048	7349	1.10195	1	0.967618	99.9845
GOTERM_CC_FAT	GO:0016021~integral to membrane	23	1.82685	0.825995	KCNJ16, LOC514235, MFSD9, GABRA2, SLC15A1, GPR18, LOC781883, CDHR1, SLC9A2, LTC4S, KCNJ2, LPHN3, LOC521167, PTGIS, PROM2, PTPLB, GPM6A, ATP2C1, TMEM182, SDR42E1, LOC514686, FOXRED1, LOC508153, RGR	59	3006	6966	0.90338	1	0.999999	100
GOTERM_CC_FAT	GO:0005886~plasma membrane	8	0.635425	0.88583	CDH13, LPHN3, GABRA2, GPR18, CDHR1, RGR, CDH4, SNTA1	59	1186	6966	0.79641	1	0.999987	100
SP_PIR_KEYWORDS	signal	7	0.555997	0.902524	CDH13, LPHN3, GABRA2, TMEM182, CDHR1, ANGPT4, LPLUNC1	70	960	7349	0.765521	1	0.999124	100
UP_SEQ_FEATURE	signal peptide	7	0.555997	0.925648	CDH13, LPHN3, GABRA2, TMEM182, CDHR1, ANGPT4, LPLUNC1	56	960	5635	0.733724	1	1	100
Annotation Cluster 14	Enrichment Score: 0.34204753689351647
Category	Term	Count	%	PValue	Genes	List Total	Pop Hits	Pop Total	Fold Enrichment	Bonferroni	Benjamini	FDR
GOTERM_CC_FAT	GO:0005856~cytoskeleton	8	0.635425	0.199178	FAM110A, TCP1, TBCA, WASL, MYLIP, LMOD2, FARP1, SNTA1	59	575	6966	1.64268	1	0.973146	92.0026
GOTERM_CC_FAT	GO:0015630~microtubule cytoskeleton	3	0.238284	0.551459	FAM110A, TCP1, TBCA	59	220	6966	1.61002	1	0.999116	99.989
GOTERM_CC_FAT	GO:0044430~cytoskeletal part	3	0.238284	0.857242	FAM110A, TCP1, TBCA	59	403	6966	0.878917	1	0.999996	100
Annotation Cluster 15	Enrichment Score: 0.26673284880091963
Category	Term	Count	%	PValue	Genes	List Total	Pop Hits	Pop Total	Fold Enrichment	Bonferroni	Benjamini	FDR
GOTERM_BP_FAT	GO:0044265~cellular macromolecule catabolic process	4	0.317712	0.390562	DCPS, TRIM63, ASB15, TRIP12	69	290	8785	1.75612	1	0.99982	99.9043
GOTERM_BP_FAT	GO:0009057~macromolecule catabolic process	4	0.317712	0.467211	DCPS, TRIM63, ASB15, TRIP12	69	327	8785	1.55742	1	0.99996	99.9855
GOTERM_BP_FAT	GO:0043632~modification-dependent macromolecule catabolic process	3	0.238284	0.525761	TRIM63, ASB15, TRIP12	69	226	8785	1.69007	1	0.999985	99.9972
GOTERM_BP_FAT	GO:0019941~modification-dependent protein catabolic process	3	0.238284	0.525761	TRIM63, ASB15, TRIP12	69	226	8785	1.69007	1	0.999985	99.9972
GOTERM_BP_FAT	GO:0051603~proteolysis involved in cellular protein catabolic process	3	0.238284	0.574282	TRIM63, ASB15, TRIP12	69	247	8785	1.54638	1	0.99999	99.9994
GOTERM_BP_FAT	GO:0044257~cellular protein catabolic process	3	0.238284	0.576503	TRIM63, ASB15, TRIP12	69	248	8785	1.54015	1	0.999987	99.9994
GOTERM_BP_FAT	GO:0030163~protein catabolic process	3	0.238284	0.619179	TRIM63, ASB15, TRIP12	69	268	8785	1.42521	1	0.99999	99.9999
GOTERM_BP_FAT	GO:0006508~proteolysis	5	0.397141	0.710585	PRSS16, MMP16, TRIM63, ASB15, TRIP12	69	615	8785	1.03511	1	0.999999	100
Annotation Cluster 16	Enrichment Score: 0.2086658828797404
Category	Term	Count	%	PValue	Genes	List Total	Pop Hits	Pop Total	Fold Enrichment	Bonferroni	Benjamini	FDR
UP_SEQ_FEATURE	topological domain:Extracellular	8	0.635425	0.251803	LPHN3, GABRA2, GPM6A, GPR18, TMEM182, CDHR1, KCNJ2, RGR	56	527	5635	1.52751	1	0.999988	97.3322
SP_PIR_KEYWORDS	receptor	7	0.555997	0.30644	LPHN3, IL1R2, GPR18, SRPR, CDHR1, TIRAP, RGR	70	487	7349	1.50903	1	0.867411	98.5644
UP_SEQ_FEATURE	glycosylation site:N-linked (GlcNAc...)	11	0.873709	0.46714	CDH13, LPHN3, GABRA2, PTPLB, GPM6A, GPR18, TMEM182, CDHR1, RGR, ANGPT4, LPLUNC1	56	961	5635	1.1518	1	0.999996	99.9616
SP_PIR_KEYWORDS	g-protein coupled receptor	3	0.238284	0.498323	LPHN3, GPR18, RGR	70	177	7349	1.77942	1	0.961016	99.9664
SP_PIR_KEYWORDS	glycoprotein	11	0.873709	0.530579	CDH13, LPHN3, GABRA2, PTPLB, GPM6A, GPR18, TMEM182, CDHR1, RGR, ANGPT4, LPLUNC1	70	1048	7349	1.10195	1	0.967618	99.9845
SP_PIR_KEYWORDS	transducer	3	0.238284	0.583465	LPHN3, GPR18, RGR	70	207	7349	1.52153	1	0.972343	99.9961
GOTERM_BP_FAT	GO:0050877~neurological system process	3	0.238284	0.598255	GABRA2, CDHR1, RGR	69	258	8785	1.48045	1	0.999986	99.9997
GOTERM_CC_FAT	GO:0044459~plasma membrane part	5	0.397141	0.85996	CDH13, GABRA2, CDHR1, RGR, SNTA1	59	715	6966	0.825649	1	0.999992	100
UP_SEQ_FEATURE	disulfide bond	6	0.476569	0.884084	LPHN3, GABRA2, GPR18, RGR, ANGPT4, LOC539875	56	764	5635	0.790249	1	1	100
SP_PIR_KEYWORDS	disulfide bond	6	0.476569	0.88552	LPHN3, GABRA2, GPR18, RGR, ANGPT4, LOC539875	70	802	7349	0.785429	1	0.998786	100
GOTERM_CC_FAT	GO:0005886~plasma membrane	8	0.635425	0.88583	CDH13, LPHN3, GABRA2, GPR18, CDHR1, RGR, CDH4, SNTA1	59	1186	6966	0.79641	1	0.999987	100
GOTERM_BP_FAT	GO:0007186~G-protein coupled receptor protein signaling pathway	5	0.397141	0.984669	LOC514235, LPHN3, GABRA2, LOC521167, GPR18, RGR	69	1162	8785	0.547844	1	1	100
GOTERM_BP_FAT	GO:0007166~cell surface receptor linked signal transduction	6	0.476569	0.992016	LOC514235, LPHN3, GABRA2, LOC521167, GPR18, TIRAP, RGR	69	1450	8785	0.526837	1	1	100
Annotation Cluster 17	Enrichment Score: 0.10730887749862077
Category	Term	Count	%	PValue	Genes	List Total	Pop Hits	Pop Total	Fold Enrichment	Bonferroni	Benjamini	FDR
INTERPRO	IPR008271:Serine/threonine protein kinase, active site	3	0.238284	0.384092	PDIK1L, MAP2K6, MYLK	79	156	9171	2.23247	1	1	99.7869
SP_PIR_KEYWORDS	serine/threonine-protein kinase	3	0.238284	0.413133	PDIK1L, MAP2K6, MYLK	70	150	7349	2.09971	1	0.933291	99.7931
INTERPRO	IPR017442:Serine/threonine protein kinase-related	3	0.238284	0.446325	PDIK1L, MAP2K6, MYLK	79	177	9171	1.9676	1	1	99.9449
INTERPRO	IPR017441:Protein kinase, ATP binding site	3	0.238284	0.46348	PDIK1L, MAP2K6, MYLK	79	183	9171	1.90309	1	1	99.963
GOTERM_MF_FAT	GO:0004674~protein serine/threonine kinase activity	3	0.238284	0.668063	PDIK1L, MAP2K6, MYLK	76	280	9249	1.3039	1	0.999793	99.9999
SP_PIR_KEYWORDS	atp-binding	5	0.397141	0.752776	PDIK1L, TCP1, ATP2C1, MAP2K6, MYLK	70	537	7349	0.977521	1	0.993722	100
SP_PIR_KEYWORDS	nucleotide-binding	6	0.476569	0.849804	PDIK1L, TCP1, ATP2C1, SRPR, MAP2K6, MYLK	70	754	7349	0.83543	1	0.997916	100
GOTERM_MF_FAT	GO:0004672~protein kinase activity	3	0.238284	0.863853	PDIK1L, MAP2K6, MYLK	76	423	9249	0.863102	1	0.999999	100
GOTERM_BP_FAT	GO:0006468~protein amino acid phosphorylation	3	0.238284	0.868559	PDIK1L, MAP2K6, MYLK	69	448	8785	0.852582	1	1	100
GOTERM_BP_FAT	GO:0016310~phosphorylation	3	0.238284	0.91807	PDIK1L, MAP2K6, MYLK	69	521	8785	0.733122	1	1	100
GOTERM_MF_FAT	GO:0000166~nucleotide binding	10	0.794281	0.925641	RALYL, PDIK1L, TCP1, ATP2C1, SRPR, SPO11, LOC787939, DPYD, MAP2K6, MYLK	76	1615	9249	0.753544	1	1	100
GOTERM_MF_FAT	GO:0005524~ATP binding	6	0.476569	0.926822	PDIK1L, TCP1, ATP2C1, SPO11, MAP2K6, MYLK	76	1018	9249	0.717273	1	1	100
GOTERM_MF_FAT	GO:0032559~adenyl ribonucleotide binding	6	0.476569	0.930245	PDIK1L, TCP1, ATP2C1, SPO11, MAP2K6, MYLK	76	1027	9249	0.710988	1	1	100
GOTERM_MF_FAT	GO:0030554~adenyl nucleotide binding	6	0.476569	0.948566	PDIK1L, TCP1, ATP2C1, SPO11, MAP2K6, MYLK	76	1083	9249	0.674224	1	1	100
GOTERM_MF_FAT	GO:0001883~purine nucleoside binding	6	0.476569	0.951347	PDIK1L, TCP1, ATP2C1, SPO11, MAP2K6, MYLK	76	1093	9249	0.668055	1	1	100
GOTERM_MF_FAT	GO:0001882~nucleoside binding	6	0.476569	0.952951	PDIK1L, TCP1, ATP2C1, SPO11, MAP2K6, MYLK	76	1099	9249	0.664408	1	1	100
GOTERM_MF_FAT	GO:0032553~ribonucleotide binding	7	0.555997	0.963258	PDIK1L, TCP1, ATP2C1, SRPR, SPO11, MAP2K6, MYLK	76	1304	9249	0.653283	1	1	100
GOTERM_MF_FAT	GO:0032555~purine ribonucleotide binding	7	0.555997	0.963258	PDIK1L, TCP1, ATP2C1, SRPR, SPO11, MAP2K6, MYLK	76	1304	9249	0.653283	1	1	100
GOTERM_BP_FAT	GO:0006793~phosphorus metabolic process	3	0.238284	0.964971	PDIK1L, MAP2K6, MYLK	69	646	8785	0.591264	1	1	100
GOTERM_BP_FAT	GO:0006796~phosphate metabolic process	3	0.238284	0.964971	PDIK1L, MAP2K6, MYLK	69	646	8785	0.591264	1	1	100
GOTERM_MF_FAT	GO:0017076~purine nucleotide binding	7	0.555997	0.973556	PDIK1L, TCP1, ATP2C1, SRPR, SPO11, MAP2K6, MYLK	76	1363	9249	0.625005	1	1	100
Annotation Cluster 18	Enrichment Score: 0.05768221723863385
Category	Term	Count	%	PValue	Genes	List Total	Pop Hits	Pop Total	Fold Enrichment	Bonferroni	Benjamini	FDR
GOTERM_BP_FAT	GO:0045449~regulation of transcription	8	0.635425	0.815802	ZNF184, ABT1, LOC781613, WASL, SNAI2, ZNF2, OTP, SOD2	69	1166	8785	0.873543	1	1	100
GOTERM_BP_FAT	GO:0006355~regulation of transcription, DNA-dependent	5	0.397141	0.903487	ZNF184, LOC781613, ZNF2, OTP, SOD2	69	845	8785	0.753366	1	1	100
GOTERM_BP_FAT	GO:0051252~regulation of RNA metabolic process	5	0.397141	0.910851	ZNF184, LOC781613, ZNF2, OTP, SOD2	69	860	8785	0.740226	1	1	100
Annotation Cluster 19	Enrichment Score: 0.034659720766580776
Category	Term	Count	%	PValue	Genes	List Total	Pop Hits	Pop Total	Fold Enrichment	Bonferroni	Benjamini	FDR
GOTERM_BP_FAT	GO:0045449~regulation of transcription	8	0.635425	0.815802	ZNF184, ABT1, LOC781613, WASL, SNAI2, ZNF2, OTP, SOD2	69	1166	8785	0.873543	1	1	100
GOTERM_CC_FAT	GO:0070013~intracellular organelle lumen	3	0.238284	0.959776	ABT1, WASL, SOD2	59	579	6966	0.61175	1	1	100
GOTERM_CC_FAT	GO:0043233~organelle lumen	3	0.238284	0.960078	ABT1, WASL, SOD2	59	580	6966	0.610695	1	1	100
GOTERM_CC_FAT	GO:0031974~membrane-enclosed lumen	3	0.238284	0.966718	ABT1, WASL, SOD2	59	604	6966	0.586429	1	1	100

## Sheet: Phosphorus_gene_clusters
Annotation Cluster 1	Enrichment Score: 2.6946620302647526
Category	Term	Count	%	PValue	Genes	List Total	Pop Hits	Pop Total	Fold Enrichment	Bonferroni	Benjamini	FDR
GOTERM_CC_FAT	GO:0044420~extracellular matrix part	7	0.378378	1.91839e-05	COL4A4, COL4A3, EGFLAM, SLC1A3, HSPG2, COL1A2, ANXA2	73	55	6966	12.145	0.00323685	0.00323685	0.0233782
GOTERM_BP_FAT	GO:0030198~extracellular matrix organization	7	0.378378	1.9192e-05	B4GALT1, EGFLAM, FBLN5, HSPG2, COL1A2, APBB1, ANXA2	88	57	8785	12.2598	0.0139126	0.0139126	0.0291013
GOTERM_BP_FAT	GO:0043062~extracellular structure organization	7	0.378378	7.93351e-05	B4GALT1, EGFLAM, FBLN5, HSPG2, COL1A2, APBB1, ANXA2	88	73	8785	9.5727	0.0562717	0.0285432	0.120247
GOTERM_CC_FAT	GO:0005578~proteinaceous extracellular matrix	8	0.432432	0.00138676	COL4A4, COL4A3, EGFLAM, SLC1A3, HSPG2, COL1A2, NTNG2, ANXA2	73	163	6966	4.68342	0.209054	0.0383336	1.67709
GOTERM_BP_FAT	GO:0001568~blood vessel development	4	0.216216	0.111677	B4GALT1, COL1A2, SEMA3C, ANXA2	88	118	8785	3.38405	1	0.959307	83.4016
GOTERM_BP_FAT	GO:0001944~vasculature development	4	0.216216	0.118048	B4GALT1, COL1A2, SEMA3C, ANXA2	88	121	8785	3.30015	1	0.957663	85.1182
GOTERM_BP_FAT	GO:0048514~blood vessel morphogenesis	3	0.162162	0.256934	B4GALT1, SEMA3C, ANXA2	88	99	8785	3.02514	1	0.99102	98.8931
Annotation Cluster 2	Enrichment Score: 2.253368619074879
Category	Term	Count	%	PValue	Genes	List Total	Pop Hits	Pop Total	Fold Enrichment	Bonferroni	Benjamini	FDR
GOTERM_CC_FAT	GO:0044420~extracellular matrix part	7	0.378378	1.91839e-05	COL4A4, COL4A3, EGFLAM, SLC1A3, HSPG2, COL1A2, ANXA2	73	55	6966	12.145	0.00323685	0.00323685	0.0233782
GOTERM_CC_FAT	GO:0031012~extracellular matrix	9	0.486486	0.000460352	COL4A4, COL4A3, EGFLAM, SLC1A3, COL6A2, HSPG2, COL1A2, NTNG2, ANXA2	73	178	6966	4.82484	0.0748667	0.0256056	0.55962
GOTERM_CC_FAT	GO:0005604~basement membrane	5	0.27027	0.000481369	COL4A4, COL4A3, EGFLAM, HSPG2, ANXA2	73	36	6966	13.2534	0.0781483	0.0201372	0.5851
GOTERM_CC_FAT	GO:0005578~proteinaceous extracellular matrix	8	0.432432	0.00138676	COL4A4, COL4A3, EGFLAM, SLC1A3, HSPG2, COL1A2, NTNG2, ANXA2	73	163	6966	4.68342	0.209054	0.0383336	1.67709
SP_PIR_KEYWORDS	triple helix	3	0.162162	0.00225633	COL4A4, COL4A3, COL1A2	79	7	7349	39.868	0.296991	0.296991	2.67923
SP_PIR_KEYWORDS	trimer	3	0.162162	0.00225633	COL4A4, COL4A3, COL1A2	79	7	7349	39.868	0.296991	0.296991	2.67923
SP_PIR_KEYWORDS	hydroxylysine	3	0.162162	0.00225633	COL4A4, COL4A3, COL1A2	79	7	7349	39.868	0.296991	0.296991	2.67923
SP_PIR_KEYWORDS	basement membrane	3	0.162162	0.00381506	COL4A4, COL4A3, ANXA2	79	9	7349	31.0084	0.449147	0.257805	4.49149
GOTERM_CC_FAT	GO:0044421~extracellular region part	12	0.648649	0.00408771	COL4A4, COL4A3, CELA3B, EGFLAM, SLC1A3, CCL20, COL6A2, HSPG2, COL1A2, NTNG2, SEMA3C, ANXA2	73	427	6966	2.68172	0.499545	0.0740317	4.86961
SP_PIR_KEYWORDS	hydroxyproline	3	0.162162	0.00473612	COL4A4, COL4A3, COL1A2	79	10	7349	27.9076	0.523167	0.218752	5.54776
SP_PIR_KEYWORDS	collagen	4	0.216216	0.0118544	COL4A4, COL4A3, COL6A2, COL1A2	79	45	7349	8.26892	0.84438	0.371918	13.3569
SP_PIR_KEYWORDS	extracellular matrix	5	0.27027	0.0119377	COL4A4, COL4A3, EGFLAM, COL1A2, ANXA2	79	84	7349	5.53722	0.846414	0.312504	13.4447
INTERPRO	IPR008160:Collagen triple helix repeat	4	0.216216	0.0143464	COL4A4, COL4A3, COL6A2, COL1A2	103	46	9171	7.74251	0.965505	0.490021	16.943
GOTERM_CC_FAT	GO:0005581~collagen	3	0.162162	0.014485	COL4A4, COL4A3, COL1A2	73	18	6966	15.9041	0.915065	0.20082	16.2915
GOTERM_CC_FAT	GO:0005576~extracellular region	17	0.918919	0.0179352	B4GALT1, COL4A4, COL4A3, CELA3B, HSPG2, NTNG2, ANXA2, EGFLAM, SLC1A3, PNOC, CCL20, HPX, FBLN5, COL6A2, COL1A2, SEMA3C, SPP2	73	892	6966	1.81863	0.953045	0.22499	19.794
GOTERM_MF_FAT	GO:0005201~extracellular matrix structural constituent	3	0.162162	0.0204729	COL4A4, COL4A3, COL1A2	99	21	9249	13.3463	0.985299	0.878751	22.9033
SP_PIR_KEYWORDS	hydroxylation	3	0.162162	0.0449296	COL4A4, COL4A3, COL1A2	79	32	7349	8.72112	0.999232	0.511852	42.4597
SP_PIR_KEYWORDS	duplication	3	0.162162	0.166146	COL4A4, COL4A3, ANXA2	79	69	7349	4.04458	1	0.82993	88.7463
GOTERM_MF_FAT	GO:0005198~structural molecule activity	6	0.324324	0.380631	COL4A4, COL4A3, NEF3, COL1A2, RPL26, NEFL	99	382	9249	1.4674	1	0.992451	99.758
Annotation Cluster 3	Enrichment Score: 2.2424050470782406
Category	Term	Count	%	PValue	Genes	List Total	Pop Hits	Pop Total	Fold Enrichment	Bonferroni	Benjamini	FDR
GOTERM_CC_FAT	GO:0044430~cytoskeletal part	14	0.756757	0.00020796	CKAP2, LOC783811, MYH1, NEF3, CAPZA2, DLGAP5, MYH4, DNHD1, MYH8, DCAF12, CLIC5, MYH13, NEFL, MYH10	73	403	6966	3.315	0.0345384	0.0174209	0.25316
GOTERM_CC_FAT	GO:0015629~actin cytoskeleton	7	0.378378	0.000783816	MYH1, CAPZA2, CLIC5, MYH4, MYH13, MYH8, MYH10	73	107	6966	6.24273	0.124112	0.0261552	0.951113
GOTERM_CC_FAT	GO:0016459~myosin complex	5	0.27027	0.00156493	MYH1, MYH4, MYH13, MYH8, MYH10	73	49	6966	9.73721	0.232549	0.0371055	1.89068
INTERPRO	IPR015650:Heavy chain of Myosin	3	0.162162	0.0017847	MYH1, MYH4, MYH8	103	6	9171	44.5194	0.340456	0.340456	2.26871
GOTERM_CC_FAT	GO:0005856~cytoskeleton	15	0.810811	0.00195396	CKAP2, LOC783811, MYH1, NEF3, CAPZA2, DLGAP5, MYH4, DNHD1, MYH8, DCAF12, PTK2B, CLIC5, MYH13, NEFL, MYH10	73	575	6966	2.48934	0.281466	0.0404758	2.35556
INTERPRO	IPR002928:Myosin tail	3	0.162162	0.00328336	MYH1, MYH8, MYH10	103	8	9171	33.3896	0.535262	0.318283	4.13704
KEGG_PATHWAY	bta05416:Viral myocarditis	5	0.27027	0.00366027	MYH1, MYH4, MYH13, MYH8, MYH10	53	61	4940	7.63996	0.217834	0.217834	3.69113
GOTERM_MF_FAT	GO:0003774~motor activity	6	0.324324	0.00591133	MYH1, MYH4, DNHD1, MYH13, MYH8, MYH10	99	109	9249	5.14262	0.701651	0.701651	7.18419
KEGG_PATHWAY	bta04530:Tight junction	6	0.324324	0.00870389	CDC42, MYH1, MYH4, MYH13, MYH8, MYH10	53	122	4940	4.58398	0.443291	0.253871	8.57585
INTERPRO	IPR001609:Myosin head, motor region	3	0.162162	0.010217	MYH1, MYH4, MYH10	103	14	9171	19.0798	0.908626	0.549591	12.3599
SMART	SM00242:MYSc	3	0.162162	0.0161937	MYH1, MYH4, MYH10	63	14	4364	14.8435	0.659566	0.659566	15.3738
SP_PIR_KEYWORDS	myosin	3	0.162162	0.0169204	MYH1, MYH8, MYH10	79	19	7349	14.6882	0.930203	0.358339	18.549
GOTERM_CC_FAT	GO:0043232~intracellular non-membrane-bounded organelle	19	1.02703	0.0411775	NOL6, CKAP2, LOC786705, LOC783811, PRPF4B, MYH1, NEF3, CAPZA2, DLGAP5, RPL26, MYH4, DNHD1, MYH8, DCAF12, PTK2B, CLIC5, MYH13, NEFL, MYH10	73	1148	6966	1.57933	0.99918	0.398058	40.0994
GOTERM_CC_FAT	GO:0043228~non-membrane-bounded organelle	19	1.02703	0.0411775	NOL6, CKAP2, LOC786705, LOC783811, PRPF4B, MYH1, NEF3, CAPZA2, DLGAP5, RPL26, MYH4, DNHD1, MYH8, DCAF12, PTK2B, CLIC5, MYH13, NEFL, MYH10	73	1148	6966	1.57933	0.99918	0.398058	40.0994
SP_PIR_KEYWORDS	motor protein	3	0.162162	0.0885374	MYH1, MYH8, MYH10	79	47	7349	5.93779	0.999999	0.67125	67.1939
Annotation Cluster 4	Enrichment Score: 2.1468651181240963
Category	Term	Count	%	PValue	Genes	List Total	Pop Hits	Pop Total	Fold Enrichment	Bonferroni	Benjamini	FDR
GOTERM_BP_FAT	GO:0048667~cell morphogenesis involved in neuron differentiation	6	0.324324	0.000379678	SLC1A3, CLIC5, NTNG2, NEFL, APBB1, MYH10	88	63	8785	9.50758	0.24211	0.088265	0.574248
GOTERM_BP_FAT	GO:0050885~neuromuscular process controlling balance	4	0.216216	0.00039168	SLC1A3, CLIC5, NEFL, MYH10	88	15	8785	26.6212	0.248724	0.0689997	0.59235
GOTERM_BP_FAT	GO:0048666~neuron development	7	0.378378	0.000448969	EFHD1, SLC1A3, CLIC5, NTNG2, NEFL, APBB1, MYH10	88	100	8785	6.98807	0.279508	0.0634611	0.678715
GOTERM_BP_FAT	GO:0000904~cell morphogenesis involved in differentiation	6	0.324324	0.000902402	SLC1A3, CLIC5, NTNG2, NEFL, APBB1, MYH10	88	76	8785	7.88128	0.482658	0.104024	1.35981
GOTERM_BP_FAT	GO:0030182~neuron differentiation	7	0.378378	0.00122701	EFHD1, SLC1A3, CLIC5, NTNG2, NEFL, APBB1, MYH10	88	121	8785	5.77526	0.59191	0.12018	1.84472
GOTERM_BP_FAT	GO:0050905~neuromuscular process	4	0.216216	0.00231094	SLC1A3, CLIC5, NEFL, MYH10	88	27	8785	14.7896	0.815284	0.190321	3.44782
GOTERM_BP_FAT	GO:0000902~cell morphogenesis	6	0.324324	0.00392725	SLC1A3, CLIC5, NTNG2, NEFL, APBB1, MYH10	88	106	8785	5.65073	0.943445	0.273248	5.79295
GOTERM_BP_FAT	GO:0030030~cell projection organization	6	0.324324	0.00534963	EFHD1, CLIC5, NTNG2, NEFL, APBB1, MYH10	88	114	8785	5.25419	0.980074	0.324006	7.81259
GOTERM_BP_FAT	GO:0031175~neuron projection development	5	0.27027	0.00581074	EFHD1, NTNG2, NEFL, APBB1, MYH10	88	73	8785	6.83764	0.985796	0.320737	8.45859
GOTERM_CC_FAT	GO:0042995~cell projection	8	0.432432	0.00789872	B4GALT1, SLC1A3, NEF3, CLIC5, ARFIP2, ODF4, NEFL, MYH10	73	223	6966	3.42331	0.738202	0.125426	9.21256
GOTERM_BP_FAT	GO:0032989~cellular component morphogenesis	6	0.324324	0.00811661	SLC1A3, CLIC5, NTNG2, NEFL, APBB1, MYH10	88	126	8785	4.75379	0.997392	0.390901	11.6261
GOTERM_BP_FAT	GO:0007409~axonogenesis	4	0.216216	0.0178319	NTNG2, NEFL, APBB1, MYH10	88	56	8785	7.13068	0.999998	0.635913	23.8805
GOTERM_BP_FAT	GO:0048812~neuron projection morphogenesis	4	0.216216	0.0204757	NTNG2, NEFL, APBB1, MYH10	88	59	8785	6.7681	1	0.634624	26.9294
GOTERM_BP_FAT	GO:0048858~cell projection morphogenesis	4	0.216216	0.0263766	NTNG2, NEFL, APBB1, MYH10	88	65	8785	6.14336	1	0.704649	33.3276
GOTERM_BP_FAT	GO:0032990~cell part morphogenesis	4	0.216216	0.0330935	NTNG2, NEFL, APBB1, MYH10	88	71	8785	5.6242	1	0.764282	39.9724
GOTERM_BP_FAT	GO:0009611~response to wounding	5	0.27027	0.0952538	B4GALT1, SLC1A3, CCL20, NEFL, MYH10	88	175	8785	2.85227	1	0.952391	78.0864
GOTERM_BP_FAT	GO:0050877~neurological system process	6	0.324324	0.112292	SLC1A3, PNOC, CLIC5, NEFL, APBB1, MYH10	88	258	8785	2.32162	1	0.955195	83.5752
GOTERM_BP_FAT	GO:0050890~cognition	3	0.162162	0.498453	SLC1A3, CLIC5, APBB1	88	168	8785	1.78267	1	0.999663	99.9971
Annotation Cluster 5	Enrichment Score: 1.2860280982217451
Category	Term	Count	%	PValue	Genes	List Total	Pop Hits	Pop Total	Fold Enrichment	Bonferroni	Benjamini	FDR
GOTERM_BP_FAT	GO:0048870~cell motility	5	0.27027	0.0343258	B4GALT1, DNAJA1, SEMA3C, APBB1, MYH10	88	124	8785	4.02538	1	0.757452	41.1222
GOTERM_BP_FAT	GO:0051674~localization of cell	5	0.27027	0.0343258	B4GALT1, DNAJA1, SEMA3C, APBB1, MYH10	88	124	8785	4.02538	1	0.757452	41.1222
GOTERM_BP_FAT	GO:0006928~cell motion	5	0.27027	0.0589023	B4GALT1, DNAJA1, SEMA3C, APBB1, MYH10	88	148	8785	3.37262	1	0.89094	60.1744
GOTERM_BP_FAT	GO:0016477~cell migration	4	0.216216	0.103399	B4GALT1, SEMA3C, APBB1, MYH10	88	114	8785	3.50279	1	0.958704	80.8946
Annotation Cluster 6	Enrichment Score: 1.2334682511357704
Category	Term	Count	%	PValue	Genes	List Total	Pop Hits	Pop Total	Fold Enrichment	Bonferroni	Benjamini	FDR
GOTERM_CC_FAT	GO:0042995~cell projection	8	0.432432	0.00789872	B4GALT1, SLC1A3, NEF3, CLIC5, ARFIP2, ODF4, NEFL, MYH10	73	223	6966	3.42331	0.738202	0.125426	9.21256
GOTERM_BP_FAT	GO:0022604~regulation of cell morphogenesis	3	0.162162	0.0619895	NEF3, NEFL, MYH10	88	41	8785	7.3046	1	0.891885	62.1103
GOTERM_CC_FAT	GO:0030424~axon	3	0.162162	0.0815159	NEF3, NEFL, MYH10	73	46	6966	6.22335	0.999999	0.592672	64.5245
GOTERM_BP_FAT	GO:0007010~cytoskeleton organization	5	0.27027	0.0835616	NEF3, CAPZA2, ARFIP2, NEFL, MYH10	88	167	8785	2.98891	1	0.937311	73.3753
GOTERM_CC_FAT	GO:0043005~neuron projection	3	0.162162	0.203955	NEF3, NEFL, MYH10	73	81	6966	3.53425	1	0.840492	93.7962
Annotation Cluster 7	Enrichment Score: 1.2008236236209768
Category	Term	Count	%	PValue	Genes	List Total	Pop Hits	Pop Total	Fold Enrichment	Bonferroni	Benjamini	FDR
GOTERM_CC_FAT	GO:0015629~actin cytoskeleton	7	0.378378	0.000783816	MYH1, CAPZA2, CLIC5, MYH4, MYH13, MYH8, MYH10	73	107	6966	6.24273	0.124112	0.0261552	0.951113
GOTERM_MF_FAT	GO:0008092~cytoskeletal protein binding	5	0.27027	0.202365	B4GALT1, MYH1, CAPZA2, ANXA2, MYH10	99	219	9249	2.13297	1	0.994054	94.1759
SP_PIR_KEYWORDS	actin-binding	3	0.162162	0.231804	MYH1, CAPZA2, MYH10	79	86	7349	3.24507	1	0.872156	95.8017
GOTERM_MF_FAT	GO:0003779~actin binding	3	0.162162	0.427794	MYH1, CAPZA2, MYH10	99	137	9249	2.04579	1	0.995586	99.9106
Annotation Cluster 8	Enrichment Score: 0.9867587219602305
Category	Term	Count	%	PValue	Genes	List Total	Pop Hits	Pop Total	Fold Enrichment	Bonferroni	Benjamini	FDR
GOTERM_CC_FAT	GO:0005576~extracellular region	17	0.918919	0.0179352	B4GALT1, COL4A4, COL4A3, CELA3B, HSPG2, NTNG2, ANXA2, EGFLAM, SLC1A3, PNOC, CCL20, HPX, FBLN5, COL6A2, COL1A2, SEMA3C, SPP2	73	892	6966	1.81863	0.953045	0.22499	19.794
SP_PIR_KEYWORDS	Secreted	13	0.702703	0.0191211	COL4A4, B4GALT1, COL4A3, CELA3B, ANXA2, EGFLAM, PNOC, CCL20, HPX, FBLN5, COL1A2, SEMA3C, SPP2	79	583	7349	2.07432	0.950796	0.349656	20.7143
SP_PIR_KEYWORDS	disulfide bond	16	0.864865	0.0199615	B4GALT1, COL4A4, COL4A3, CELA3B, SCN3B, MET, EGFLAM, CCL20, PRLR, PNOC, HPX, FXC1, FBLN5, SMPD1, SEMA3C, SPP2	79	802	7349	1.85587	0.956955	0.294959	21.5272
UP_SEQ_FEATURE	disulfide bond	14	0.756757	0.085089	B4GALT1, COL4A4, COL4A3, CELA3B, SCN3B, EGFLAM, PRLR, CCL20, HPX, FXC1, FBLN5, SMPD1, SEMA3C, SPP2	65	764	5635	1.5886	1	1	68.4797
SP_PIR_KEYWORDS	glycoprotein	16	0.864865	0.13685	B4GALT1, COL4A4, COL4A3, SCN3B, MET, TSPAN13, AQP3, EGFLAM, SLC1A3, PRLR, HPX, FBLN5, SMPD1, COL1A2, SEMA3C, NEFL	79	1048	7349	1.42023	1	0.805991	82.9552
SP_PIR_KEYWORDS	signal	12	0.648649	0.442163	EGFLAM, CCL20, PNOC, PRLR, SCN3B, HPX, FBLN5, MET, COL1A2, SMPD1, SEMA3C, SPP2	79	960	7349	1.16282	1	0.951934	99.9104
UP_SEQ_FEATURE	signal peptide	12	0.648649	0.539342	EGFLAM, CCL20, PNOC, PRLR, SCN3B, HPX, FBLN5, MET, COL1A2, SMPD1, SEMA3C, SPP2	65	960	5635	1.08365	1	1	99.9957
UP_SEQ_FEATURE	glycosylation site:N-linked (GlcNAc...)	11	0.594595	0.671358	B4GALT1, EGFLAM, PRLR, SCN3B, HPX, FBLN5, MET, SMPD1, TSPAN13, SEMA3C, AQP3	65	961	5635	0.992316	1	1	99.9999
Annotation Cluster 9	Enrichment Score: 0.8369827910045728
Category	Term	Count	%	PValue	Genes	List Total	Pop Hits	Pop Total	Fold Enrichment	Bonferroni	Benjamini	FDR
GOTERM_CC_FAT	GO:0015630~microtubule cytoskeleton	6	0.324324	0.0765097	CKAP2, DCAF12, CLIC5, DLGAP5, DNHD1, MYH10	73	220	6966	2.60249	0.999999	0.592115	62.0946
GOTERM_CC_FAT	GO:0005813~centrosome	3	0.162162	0.177721	DCAF12, CLIC5, DLGAP5	73	74	6966	3.86857	1	0.824564	90.7896
GOTERM_CC_FAT	GO:0005815~microtubule organizing center	3	0.162162	0.226776	DCAF12, CLIC5, DLGAP5	73	87	6966	3.29051	1	0.86133	95.6479
Annotation Cluster 10	Enrichment Score: 0.8004709502557782
Category	Term	Count	%	PValue	Genes	List Total	Pop Hits	Pop Total	Fold Enrichment	Bonferroni	Benjamini	FDR
GOTERM_BP_FAT	GO:0007010~cytoskeleton organization	5	0.27027	0.0835616	NEF3, CAPZA2, ARFIP2, NEFL, MYH10	88	167	8785	2.98891	1	0.937311	73.3753
GOTERM_CC_FAT	GO:0005938~cell cortex	3	0.162162	0.177721	CAPZA2, ARFIP2, MYH10	73	74	6966	3.86857	1	0.824564	90.7896
GOTERM_BP_FAT	GO:0030036~actin cytoskeleton organization	3	0.162162	0.202085	CAPZA2, ARFIP2, MYH10	88	84	8785	3.56534	1	0.983756	96.7406
GOTERM_BP_FAT	GO:0030029~actin filament-based process	3	0.162162	0.209332	CAPZA2, ARFIP2, MYH10	88	86	8785	3.48243	1	0.984731	97.1618
Annotation Cluster 11	Enrichment Score: 0.7569698380917463
Category	Term	Count	%	PValue	Genes	List Total	Pop Hits	Pop Total	Fold Enrichment	Bonferroni	Benjamini	FDR
GOTERM_CC_FAT	GO:0016323~basolateral plasma membrane	4	0.216216	0.0316687	B4GALT1, MYH1, PTK2B, AQP3	73	67	6966	5.69699	0.995654	0.34187	32.4439
GOTERM_CC_FAT	GO:0070161~anchoring junction	3	0.162162	0.137838	B4GALT1, MYH1, PTK2B	73	63	6966	4.54403	1	0.751543	83.595
GOTERM_CC_FAT	GO:0030054~cell junction	4	0.216216	0.347503	B4GALT1, EGFLAM, MYH1, PTK2B	73	202	6966	1.8896	1	0.944211	99.4503
GOTERM_CC_FAT	GO:0044459~plasma membrane part	8	0.432432	0.618248	B4GALT1, CDC42, EGFLAM, MYH1, PTK2B, RIPK1, NTNG2, AQP3	73	715	6966	1.06769	1	0.991659	99.9992
Annotation Cluster 12	Enrichment Score: 0.7315937244654961
Category	Term	Count	%	PValue	Genes	List Total	Pop Hits	Pop Total	Fold Enrichment	Bonferroni	Benjamini	FDR
GOTERM_BP_FAT	GO:0006350~transcription	10	0.540541	0.0537789	ZNF566, ZNF565, IRF6, ZNF567, EBF2, MED27, LOC781381, NFE2L2, VPS36, NFX1	88	492	8785	2.02906	1	0.880433	56.7565
SP_PIR_KEYWORDS	Transcription	10	0.540541	0.0618855	ZNF566, ZNF565, IRF6, ZNF567, EBF2, MED27, LOC781381, NFE2L2, VPS36, NFX1	79	473	7349	1.96671	0.999953	0.595855	53.6081
GOTERM_BP_FAT	GO:0045449~regulation of transcription	18	0.972973	0.0632207	ZNF529, ZNF566, ZNF565, ZNF567, LOC515042, FERD3L, IRF6, ZSCAN20, EBF2, RIPK1, MED27, NFE2L2, FOXB1, APBB1, VPS36, ZNF382, TWIST1, NFX1	88	1166	8785	1.54111	1	0.885482	62.8576
GOTERM_BP_FAT	GO:0006355~regulation of transcription, DNA-dependent	13	0.702703	0.128153	ZNF529, ZNF566, ZNF565, ZNF567, LOC515042, IRF6, EBF2, ZSCAN20, NFE2L2, FOXB1, APBB1, ZNF382, NFX1	88	845	8785	1.53584	1	0.960421	87.5044
GOTERM_BP_FAT	GO:0051252~regulation of RNA metabolic process	13	0.702703	0.140516	ZNF529, ZNF566, ZNF565, ZNF567, LOC515042, IRF6, EBF2, ZSCAN20, NFE2L2, FOXB1, APBB1, ZNF382, NFX1	88	860	8785	1.50905	1	0.968392	89.9378
GOTERM_MF_FAT	GO:0030528~transcription regulator activity	11	0.594595	0.224564	FERD3L, LOC515042, IRF6, ZSCAN20, EBF2, MED27, LOC781381, FOXB1, NFE2L2, NFX1, TWIST1	99	715	9249	1.4373	1	0.994419	95.916
SP_PIR_KEYWORDS	transcription regulation	7	0.378378	0.26263	IRF6, ZNF567, EBF2, MED27, NFE2L2, VPS36, NFX1	79	407	7349	1.59994	1	0.895986	97.4342
SP_PIR_KEYWORDS	dna-binding	7	0.378378	0.308968	IRF6, ZNF567, EBF2, THAP5, LOC781381, NFE2L2, NFX1	79	432	7349	1.50735	1	0.92724	98.8242
SP_PIR_KEYWORDS	nucleus	16	0.864865	0.362272	LOC786705, ZNF566, ZNF565, PRPF4B, ZNF567, THAP5, SMU1, IRF6, EBF2, NARG2, MED27, LOC781381, RANGRF, NFE2L2, VPS36, NFX1	79	1265	7349	1.1766	1	0.932731	99.5521
GOTERM_MF_FAT	GO:0003700~transcription factor activity	6	0.324324	0.532097	LOC515042, IRF6, ZSCAN20, FOXB1, NFE2L2, NFX1	99	455	9249	1.23197	1	0.997418	99.9929
GOTERM_MF_FAT	GO:0003677~DNA binding	11	0.594595	0.673487	LOC515042, IRF6, ZNF567, ZSCAN20, EBF2, THAP5, LOC781381, LOC618297, FOXB1, NFE2L2, NFX1	99	1038	9249	0.990045	1	0.999011	99.9999
Annotation Cluster 13	Enrichment Score: 0.6841136359426793
Category	Term	Count	%	PValue	Genes	List Total	Pop Hits	Pop Total	Fold Enrichment	Bonferroni	Benjamini	FDR
SP_PIR_KEYWORDS	zinc	11	0.594595	0.170167	BFAR, ZNF566, ZNF565, TRIM3, ZNF567, FXC1, EBF2, THAP5, ANKMY2, DNAJA1, NFX1	79	670	7349	1.52728	1	0.819441	89.3817
SP_PIR_KEYWORDS	metal-binding	15	0.810811	0.177028	B4GALT1, ZNF566, ZNF565, NUDT12, ZNF567, THAP5, ANKMY2, BFAR, TRIM3, HPX, FXC1, EBF2, DNAJA1, ENOPH1, NFX1	79	1010	7349	1.38156	1	0.815214	90.3905
GOTERM_MF_FAT	GO:0046914~transition metal ion binding	23	1.24324	0.177443	B4GALT1, LOC100138954, ZNF529, ZNF566, ZNF565, NUDT12, ZNF567, ANKMY2, THAP5, ZNF260, RNF222, MSL2, BFAR, TRIM3, HPX, ZSCAN20, EBF2, FXC1, DNAJA1, ZNF395, LOXL2, ATP7B, NFX1	99	1698	9249	1.26546	1	0.996629	91.4247
GOTERM_MF_FAT	GO:0043167~ion binding	31	1.67568	0.198209	SCN3B, THAP5, LOC100139843, EFHD1, TRIM3, ZSCAN20, FXC1, CCBE1, DNAJA1, ZNF395, ENOPH1, LOXL2, NFX1, B4GALT1, LOC100138954, ZNF529, ZNF566, ZNF565, NUDT12, ZNF567, ANKMY2, ZNF260, RNF222, ANXA2, MSL2, BFAR, HPX, CLIC5, FBLN5, EBF2, ATP7B	99	2439	9249	1.18743	1	0.996423	93.7826
GOTERM_MF_FAT	GO:0046872~metal ion binding	30	1.62162	0.225852	SCN3B, THAP5, LOC100139843, EFHD1, TRIM3, ZSCAN20, FXC1, CCBE1, DNAJA1, ZNF395, ENOPH1, LOXL2, NFX1, B4GALT1, LOC100138954, ZNF529, ZNF566, ZNF565, NUDT12, ZNF567, ANKMY2, ZNF260, RNF222, ANXA2, MSL2, BFAR, HPX, FBLN5, EBF2, ATP7B	99	2387	9249	1.17416	1	0.991327	96.0005
GOTERM_MF_FAT	GO:0043169~cation binding	30	1.62162	0.247376	SCN3B, THAP5, LOC100139843, EFHD1, TRIM3, ZSCAN20, FXC1, CCBE1, DNAJA1, ZNF395, ENOPH1, LOXL2, NFX1, B4GALT1, LOC100138954, ZNF529, ZNF566, ZNF565, NUDT12, ZNF567, ANKMY2, ZNF260, RNF222, ANXA2, MSL2, BFAR, HPX, FBLN5, EBF2, ATP7B	99	2415	9249	1.16055	1	0.992023	97.1944
GOTERM_MF_FAT	GO:0008270~zinc ion binding	18	0.972973	0.274741	LOC100138954, ZNF529, ZNF566, ZNF565, ZNF567, THAP5, ZNF260, ANKMY2, RNF222, MSL2, BFAR, TRIM3, ZSCAN20, EBF2, FXC1, DNAJA1, ZNF395, NFX1	99	1367	9249	1.23017	1	0.983355	98.239
Annotation Cluster 14	Enrichment Score: 0.6363794467073813
Category	Term	Count	%	PValue	Genes	List Total	Pop Hits	Pop Total	Fold Enrichment	Bonferroni	Benjamini	FDR
INTERPRO	IPR001245:Tyrosine protein kinase	4	0.216216	0.0112012	NEK3, PTK2B, RIPK1, MET	103	42	9171	8.47989	0.927532	0.481155	13.4729
SMART	SM00219:TyrKc	4	0.216216	0.0211572	NEK3, PTK2B, RIPK1, MET	63	42	4364	6.59713	0.756188	0.506227	19.639
GOTERM_MF_FAT	GO:0004713~protein tyrosine kinase activity	4	0.216216	0.0895936	NEK3, PTK2B, RIPK1, MET	99	100	9249	3.73697	1	0.99831	69.2815
INTERPRO	IPR000719:Protein kinase, core	6	0.324324	0.098249	PRPF4B, NEK3, PTK2B, RIPK1, MET, RIPK4	103	220	9171	2.42833	1	0.950808	73.515
GOTERM_BP_FAT	GO:0016310~phosphorylation	9	0.486486	0.143183	ATP6V1C1, PRPF4B, NEK3, PTK2B, RIPK1, MYLK4, MET, RIPK4, DAPK1	88	521	8785	1.7245	1	0.967236	90.401
INTERPRO	IPR017441:Protein kinase, ATP binding site	5	0.27027	0.146491	PRPF4B, NEK3, PTK2B, MET, RIPK4	103	183	9171	2.43276	1	0.98344	86.9312
GOTERM_BP_FAT	GO:0006468~protein amino acid phosphorylation	8	0.432432	0.154703	PRPF4B, NEK3, PTK2B, RIPK1, MYLK4, MET, RIPK4, DAPK1	88	448	8785	1.78267	1	0.966894	92.1824
GOTERM_MF_FAT	GO:0004672~protein kinase activity	8	0.432432	0.160996	PRPF4B, NEK3, PTK2B, RIPK1, MYLK4, MET, RIPK4, DAPK1	99	423	9249	1.76689	1	0.999225	89.0007
GOTERM_MF_FAT	GO:0004674~protein serine/threonine kinase activity	6	0.324324	0.17557	PRPF4B, NEK3, RIPK1, MYLK4, RIPK4, DAPK1	99	280	9249	2.00195	1	0.99859	91.176
INTERPRO	IPR008271:Serine/threonine protein kinase, active site	4	0.216216	0.251013	PRPF4B, NEK3, RIPK1, RIPK4	103	156	9171	2.28305	1	0.994374	97.5601
GOTERM_MF_FAT	GO:0030554~adenyl nucleotide binding	15	0.810811	0.2537	PRPF4B, MYH1, NEK3, MET, MYLK4, MYH4, DAPK1, PTK2B, RIPK1, MYH13, RIPK4, GULO, PCCB, MYH10, ATP7B	99	1083	9249	1.29396	1	0.989868	97.4769
GOTERM_MF_FAT	GO:0001883~purine nucleoside binding	15	0.810811	0.264836	PRPF4B, MYH1, NEK3, MET, MYLK4, MYH4, DAPK1, PTK2B, RIPK1, MYH13, RIPK4, GULO, PCCB, MYH10, ATP7B	99	1093	9249	1.28213	1	0.988701	97.9115
GOTERM_MF_FAT	GO:0001882~nucleoside binding	15	0.810811	0.271606	PRPF4B, MYH1, NEK3, MET, MYLK4, MYH4, DAPK1, PTK2B, RIPK1, MYH13, RIPK4, GULO, PCCB, MYH10, ATP7B	99	1099	9249	1.27513	1	0.986567	98.1409
GOTERM_MF_FAT	GO:0005524~ATP binding	14	0.756757	0.279475	PRPF4B, MYH1, NEK3, MET, MYLK4, MYH4, DAPK1, PTK2B, RIPK1, MYH13, RIPK4, PCCB, MYH10, ATP7B	99	1018	9249	1.28481	1	0.980421	98.3782
GOTERM_MF_FAT	GO:0032559~adenyl ribonucleotide binding	14	0.756757	0.290248	PRPF4B, MYH1, NEK3, MET, MYLK4, MYH4, DAPK1, PTK2B, RIPK1, MYH13, RIPK4, PCCB, MYH10, ATP7B	99	1027	9249	1.27355	1	0.979463	98.6581
GOTERM_BP_FAT	GO:0006793~phosphorus metabolic process	9	0.486486	0.308335	ATP6V1C1, PRPF4B, NEK3, PTK2B, RIPK1, MYLK4, MET, RIPK4, DAPK1	88	646	8785	1.39081	1	0.995881	99.6268
GOTERM_BP_FAT	GO:0006796~phosphate metabolic process	9	0.486486	0.308335	ATP6V1C1, PRPF4B, NEK3, PTK2B, RIPK1, MYLK4, MET, RIPK4, DAPK1	88	646	8785	1.39081	1	0.995881	99.6268
SP_PIR_KEYWORDS	kinase	5	0.27027	0.312217	PRPF4B, PTK2B, RIPK1, MET, MAPK1IP1L	79	266	7349	1.7486	1	0.921024	98.889
INTERPRO	IPR017442:Serine/threonine protein kinase-related	4	0.216216	0.314652	PRPF4B, NEK3, RIPK1, RIPK4	103	177	9171	2.01218	1	0.994363	99.2202
SP_PIR_KEYWORDS	atp-binding	8	0.432432	0.343298	PRPF4B, MYH1, NEK3, PTK2B, MET, RIPK4, PCCB, MYH10	79	537	7349	1.38585	1	0.927494	99.3628
GOTERM_MF_FAT	GO:0000166~nucleotide binding	19	1.02703	0.447528	PRPF4B, NEK3, MYH1, MYLK4, MET, MYH4, DAPK1, HNRNPA3, LOC782673, CDC42, PTK2B, RIPK1, MSI2, MYH13, RIPK4, GULO, PCCB, ATP7B, MYH10	99	1615	9249	1.09911	1	0.995921	99.9425
UP_SEQ_FEATURE	nucleotide phosphate-binding region:ATP	4	0.216216	0.453074	PRPF4B, MYH1, MET, MYH10	65	218	5635	1.59068	1	1	99.9604
SP_PIR_KEYWORDS	serine/threonine-protein kinase	3	0.162162	0.475475	PRPF4B, NEK3, RIPK4	79	150	7349	1.86051	1	0.961114	99.9573
GOTERM_MF_FAT	GO:0017076~purine nucleotide binding	16	0.864865	0.480123	PRPF4B, MYH1, NEK3, MET, MYLK4, MYH4, DAPK1, CDC42, PTK2B, RIPK1, MYH13, RIPK4, GULO, PCCB, ATP7B, MYH10	99	1363	9249	1.09669	1	0.996979	99.9732
GOTERM_MF_FAT	GO:0032553~ribonucleotide binding	15	0.810811	0.523142	PRPF4B, MYH1, NEK3, MET, MYLK4, MYH4, DAPK1, CDC42, PTK2B, RIPK1, MYH13, RIPK4, PCCB, MYH10, ATP7B	99	1304	9249	1.07467	1	0.997625	99.991
GOTERM_MF_FAT	GO:0032555~purine ribonucleotide binding	15	0.810811	0.523142	PRPF4B, MYH1, NEK3, MET, MYLK4, MYH4, DAPK1, CDC42, PTK2B, RIPK1, MYH13, RIPK4, PCCB, MYH10, ATP7B	99	1304	9249	1.07467	1	0.997625	99.991
SP_PIR_KEYWORDS	nucleotide-binding	9	0.486486	0.555754	CDC42, PRPF4B, MYH1, NEK3, PTK2B, MET, RIPK4, PCCB, MYH10	79	754	7349	1.11038	1	0.98085	99.9942
SP_PIR_KEYWORDS	transferase	4	0.216216	0.946098	B4GALT1, PRPF4B, PTK2B, MET	79	566	7349	0.657423	1	0.999989	100
Annotation Cluster 15	Enrichment Score: 0.6182568401095275
Category	Term	Count	%	PValue	Genes	List Total	Pop Hits	Pop Total	Fold Enrichment	Bonferroni	Benjamini	FDR
GOTERM_BP_FAT	GO:0048609~reproductive process in a multicellular organism	4	0.216216	0.178293	B4GALT1, PRLR, DNAJA1, ODF4	88	147	8785	2.71645	1	0.977003	94.9107
GOTERM_BP_FAT	GO:0032504~multicellular organism reproduction	4	0.216216	0.178293	B4GALT1, PRLR, DNAJA1, ODF4	88	147	8785	2.71645	1	0.977003	94.9107
GOTERM_BP_FAT	GO:0019953~sexual reproduction	3	0.162162	0.439502	B4GALT1, DNAJA1, ODF4	88	150	8785	1.99659	1	0.99902	99.9846
Annotation Cluster 16	Enrichment Score: 0.6090156906128553
Category	Term	Count	%	PValue	Genes	List Total	Pop Hits	Pop Total	Fold Enrichment	Bonferroni	Benjamini	FDR
INTERPRO	IPR003599:Immunoglobulin subtype	4	0.216216	0.149007	ASAM, SCN3B, SEMA3C, MGC151567	103	120	9171	2.96796	1	0.976704	87.4176
SMART	SM00409:IG	4	0.216216	0.242321	ASAM, SCN3B, SEMA3C, MGC151567	63	120	4364	2.30899	1	0.989732	94.1412
INTERPRO	IPR013106:Immunoglobulin V-set	3	0.162162	0.248049	ASAM, SCN3B, MGC151567	103	86	9171	3.10601	1	0.996055	97.4331
INTERPRO	IPR013783:Immunoglobulin-like fold	5	0.27027	0.255538	TRIM3, ASAM, SCN3B, SEMA3C, MGC151567	103	231	9171	1.92725	1	0.992636	97.7428
INTERPRO	IPR007110:Immunoglobulin-like	4	0.216216	0.39385	ASAM, SCN3B, SEMA3C, MGC151567	103	203	9171	1.75446	1	0.997069	99.839
Annotation Cluster 17	Enrichment Score: 0.5603096488801369
Category	Term	Count	%	PValue	Genes	List Total	Pop Hits	Pop Total	Fold Enrichment	Bonferroni	Benjamini	FDR
SP_PIR_KEYWORDS	ank repeat	3	0.162162	0.227877	NUDT12, ANKMY2, RIPK4	79	85	7349	3.28325	1	0.880368	95.5363
INTERPRO	IPR002110:Ankyrin	3	0.162162	0.256311	NUDT12, ANKMY2, RIPK4	103	88	9171	3.03541	1	0.989947	97.7727
SMART	SM00248:ANK	3	0.162162	0.356947	NUDT12, ANKMY2, RIPK4	63	88	4364	2.36147	1	0.997057	98.9049
Annotation Cluster 18	Enrichment Score: 0.5487071620351904
Category	Term	Count	%	PValue	Genes	List Total	Pop Hits	Pop Total	Fold Enrichment	Bonferroni	Benjamini	FDR
SP_PIR_KEYWORDS	zinc-finger	8	0.432432	0.0836399	BFAR, TRIM3, ZNF567, EBF2, THAP5, ANKMY2, DNAJA1, NFX1	79	357	7349	2.0846	0.999999	0.678737	65.0107
INTERPRO	IPR017907:Zinc finger, RING-type, conserved site	3	0.162162	0.264579	BFAR, TRIM3, NFX1	103	90	9171	2.96796	1	0.988612	98.0707
INTERPRO	IPR018957:Zinc finger, C3HC4 RING-type	3	0.162162	0.33861	BFAR, TRIM3, NFX1	103	108	9171	2.4733	1	0.995258	99.5063
INTERPRO	IPR001841:Zinc finger, RING-type	3	0.162162	0.429637	BFAR, TRIM3, NFX1	103	131	9171	2.03906	1	0.996614	99.9263
SMART	SM00184:RING	3	0.162162	0.560653	BFAR, TRIM3, NFX1	63	131	4364	1.58633	1	0.999882	99.9777
Annotation Cluster 19	Enrichment Score: 0.5368499402679285
Category	Term	Count	%	PValue	Genes	List Total	Pop Hits	Pop Total	Fold Enrichment	Bonferroni	Benjamini	FDR
INTERPRO	IPR015943:WD40/YVTN repeat-like	5	0.27027	0.0620037	SMU1, DCAF12, MET, SEMA3C, WDR69	103	134	9171	3.32234	1	0.881233	56.059
UP_SEQ_FEATURE	repeat:WD 3	3	0.162162	0.209232	SMU1, DCAF12, WDR69	65	75	5635	3.46769	1	1	95.2533
UP_SEQ_FEATURE	repeat:WD 4	3	0.162162	0.209232	SMU1, DCAF12, WDR69	65	75	5635	3.46769	1	1	95.2533
UP_SEQ_FEATURE	repeat:WD 2	3	0.162162	0.213409	SMU1, DCAF12, WDR69	65	76	5635	3.42206	1	1	95.5687
UP_SEQ_FEATURE	repeat:WD 1	3	0.162162	0.213409	SMU1, DCAF12, WDR69	65	76	5635	3.42206	1	1	95.5687
INTERPRO	IPR019775:WD40 repeat, conserved site	3	0.162162	0.398632	SMU1, DCAF12, WDR69	103	123	9171	2.17168	1	0.996456	99.8546
INTERPRO	IPR019782:WD40 repeat 2	3	0.162162	0.398632	SMU1, DCAF12, WDR69	103	123	9171	2.17168	1	0.996456	99.8546
INTERPRO	IPR017986:WD40 repeat, region	3	0.162162	0.398632	SMU1, DCAF12, WDR69	103	123	9171	2.17168	1	0.996456	99.8546
SP_PIR_KEYWORDS	wd repeat	3	0.162162	0.410479	SMU1, DCAF12, WDR69	79	132	7349	2.11421	1	0.94173	99.8259
INTERPRO	IPR019781:WD40 repeat, subgroup	3	0.162162	0.418104	SMU1, DCAF12, WDR69	103	128	9171	2.08685	1	0.996768	99.9047
INTERPRO	IPR001680:WD40 repeat	3	0.162162	0.456076	SMU1, DCAF12, WDR69	103	138	9171	1.93563	1	0.997293	99.96
SMART	SM00320:WD40	3	0.162162	0.589346	SMU1, DCAF12, WDR69	63	138	4364	1.50587	1	0.999773	99.9888
Annotation Cluster 20	Enrichment Score: 0.5275872825736097
Category	Term	Count	%	PValue	Genes	List Total	Pop Hits	Pop Total	Fold Enrichment	Bonferroni	Benjamini	FDR
GOTERM_BP_FAT	GO:0008104~protein localization	8	0.432432	0.152221	CHMP5, CLIC5, FXC1, CHMP7, HSPG2, LOC781381, RANGRF, VPS36	88	446	8785	1.79066	1	0.968071	91.827
GOTERM_BP_FAT	GO:0015031~protein transport	6	0.324324	0.369272	CHMP5, FXC1, CHMP7, LOC781381, RANGRF, VPS36	88	403	8785	1.4863	1	0.997795	99.9078
GOTERM_BP_FAT	GO:0045184~establishment of protein localization	6	0.324324	0.371263	CHMP5, FXC1, CHMP7, LOC781381, RANGRF, VPS36	88	404	8785	1.48262	1	0.99764	99.9122
SP_PIR_KEYWORDS	protein transport	4	0.216216	0.371662	FXC1, LOC781381, RANGRF, VPS36	79	205	7349	1.81513	1	0.931765	99.6252
Annotation Cluster 21	Enrichment Score: 0.5217120114057798
Category	Term	Count	%	PValue	Genes	List Total	Pop Hits	Pop Total	Fold Enrichment	Bonferroni	Benjamini	FDR
INTERPRO	IPR001909:Krueppel-associated box	4	0.216216	0.054119	ZNF566, ZNF565, ZNF567, ZNF382	103	77	9171	4.62539	0.999998	0.884747	51.0702
SMART	SM00349:KRAB	4	0.216216	0.0954137	ZNF566, ZNF565, ZNF567, ZNF382	63	77	4364	3.59843	0.998664	0.889871	64.1303
INTERPRO	IPR013087:Zinc finger, C2H2-type/integrase, DNA-binding	3	0.162162	0.459797	ZNF566, ZNF565, ZNF567	103	139	9171	1.9217	1	0.996783	99.9633
INTERPRO	IPR007087:Zinc finger, C2H2-type	3	0.162162	0.628314	ZNF566, ZNF565, ZNF567	103	190	9171	1.40588	1	0.999859	99.9997
INTERPRO	IPR015880:Zinc finger, C2H2-like	3	0.162162	0.642477	ZNF566, ZNF565, ZNF567	103	195	9171	1.36983	1	0.99986	99.9998
SMART	SM00355:ZnF_C2H2	3	0.162162	0.772979	ZNF566, ZNF565, ZNF567	63	195	4364	1.06569	1	0.999995	100
Annotation Cluster 22	Enrichment Score: 0.35825677692944147
Category	Term	Count	%	PValue	Genes	List Total	Pop Hits	Pop Total	Fold Enrichment	Bonferroni	Benjamini	FDR
GOTERM_BP_FAT	GO:0043065~positive regulation of apoptosis	3	0.162162	0.333954	B4GALT1, COL4A3, RIPK1	88	120	8785	2.49574	1	0.99735	99.7894
GOTERM_BP_FAT	GO:0043068~positive regulation of programmed cell death	3	0.162162	0.337582	B4GALT1, COL4A3, RIPK1	88	121	8785	2.47511	1	0.997247	99.8062
GOTERM_BP_FAT	GO:0010942~positive regulation of cell death	3	0.162162	0.341205	B4GALT1, COL4A3, RIPK1	88	122	8785	2.45482	1	0.997145	99.8216
GOTERM_BP_FAT	GO:0042981~regulation of apoptosis	4	0.216216	0.563639	B4GALT1, COL4A3, RIPK1, NEFL	88	295	8785	1.35362	1	0.999845	99.9997
GOTERM_BP_FAT	GO:0043067~regulation of programmed cell death	4	0.216216	0.570579	B4GALT1, COL4A3, RIPK1, NEFL	88	298	8785	1.33999	1	0.999832	99.9997
GOTERM_BP_FAT	GO:0010941~regulation of cell death	4	0.216216	0.572877	B4GALT1, COL4A3, RIPK1, NEFL	88	299	8785	1.33551	1	0.999798	99.9998
Annotation Cluster 23	Enrichment Score: 0.3137597403143552
Category	Term	Count	%	PValue	Genes	List Total	Pop Hits	Pop Total	Fold Enrichment	Bonferroni	Benjamini	FDR
SP_PIR_KEYWORDS	cell adhesion	3	0.162162	0.330254	COL4A4, COL4A3, FBLN5	79	111	7349	2.5142	1	0.926139	99.1928
GOTERM_BP_FAT	GO:0007155~cell adhesion	4	0.216216	0.588757	B4GALT1, COL4A4, COL4A3, FBLN5	88	306	8785	1.30496	1	0.999825	99.9999
GOTERM_BP_FAT	GO:0022610~biological adhesion	4	0.216216	0.588757	B4GALT1, COL4A4, COL4A3, FBLN5	88	306	8785	1.30496	1	0.999825	99.9999
Annotation Cluster 24	Enrichment Score: 0.27301881529655553
Category	Term	Count	%	PValue	Genes	List Total	Pop Hits	Pop Total	Fold Enrichment	Bonferroni	Benjamini	FDR
GOTERM_BP_FAT	GO:0042325~regulation of phosphorylation	3	0.162162	0.517228	PRLR, HPX, MET	88	174	8785	1.7212	1	0.999753	99.9984
GOTERM_BP_FAT	GO:0051174~regulation of phosphorus metabolic process	3	0.162162	0.54154	PRLR, HPX, MET	88	182	8785	1.64554	1	0.999796	99.9993
GOTERM_BP_FAT	GO:0019220~regulation of phosphate metabolic process	3	0.162162	0.54154	PRLR, HPX, MET	88	182	8785	1.64554	1	0.999796	99.9993
Annotation Cluster 25	Enrichment Score: 0.2701749482466733
Category	Term	Count	%	PValue	Genes	List Total	Pop Hits	Pop Total	Fold Enrichment	Bonferroni	Benjamini	FDR
GOTERM_BP_FAT	GO:0006811~ion transport	7	0.378378	0.394936	ATP6V1C1, SLC1A3, SCN3B, CLIC5, CNGB3, ATP7B, CHRNA2	88	511	8785	1.36753	1	0.998206	99.9509
GOTERM_MF_FAT	GO:0005216~ion channel activity	4	0.216216	0.54389	SCN3B, CLIC5, CNGB3, CHRNA2	99	268	9249	1.39439	1	0.997345	99.9948
GOTERM_MF_FAT	GO:0022838~substrate specific channel activity	4	0.216216	0.551491	SCN3B, CLIC5, CNGB3, CHRNA2	99	271	9249	1.37896	1	0.997097	99.9958
GOTERM_MF_FAT	GO:0015267~channel activity	4	0.216216	0.561511	SCN3B, CLIC5, CNGB3, CHRNA2	99	275	9249	1.3589	1	0.996971	99.9969
GOTERM_MF_FAT	GO:0022803~passive transmembrane transporter activity	4	0.216216	0.561511	SCN3B, CLIC5, CNGB3, CHRNA2	99	275	9249	1.3589	1	0.996971	99.9969
GOTERM_MF_FAT	GO:0022836~gated channel activity	3	0.162162	0.640702	SCN3B, CLIC5, CHRNA2	99	204	9249	1.37389	1	0.998813	99.9997
Annotation Cluster 26	Enrichment Score: 0.2238285751757739
Category	Term	Count	%	PValue	Genes	List Total	Pop Hits	Pop Total	Fold Enrichment	Bonferroni	Benjamini	FDR
GOTERM_BP_FAT	GO:0006915~apoptosis	3	0.162162	0.559221	CKAP2, COL4A3, TNFAIP8	88	188	8785	1.59302	1	0.999848	99.9996
GOTERM_BP_FAT	GO:0012501~programmed cell death	3	0.162162	0.570742	CKAP2, COL4A3, TNFAIP8	88	192	8785	1.55984	1	0.999811	99.9997
GOTERM_BP_FAT	GO:0008219~cell death	3	0.162162	0.625099	CKAP2, COL4A3, TNFAIP8	88	212	8785	1.41268	1	0.999909	100
GOTERM_BP_FAT	GO:0016265~death	3	0.162162	0.637842	CKAP2, COL4A3, TNFAIP8	88	217	8785	1.38013	1	0.999916	100
Annotation Cluster 27	Enrichment Score: 0.18353395140540887
Category	Term	Count	%	PValue	Genes	List Total	Pop Hits	Pop Total	Fold Enrichment	Bonferroni	Benjamini	FDR
GOTERM_CC_FAT	GO:0005743~mitochondrial inner membrane	4	0.216216	0.443033	EFHD1, FXC1, SLC25A35, ACSL5	73	236	6966	1.61737	1	0.97435	99.9202
GOTERM_CC_FAT	GO:0019866~organelle inner membrane	4	0.216216	0.456702	EFHD1, FXC1, SLC25A35, ACSL5	73	241	6966	1.58381	1	0.974837	99.941
GOTERM_CC_FAT	GO:0031966~mitochondrial membrane	4	0.216216	0.548079	EFHD1, FXC1, SLC25A35, ACSL5	73	276	6966	1.38297	1	0.986832	99.9937
GOTERM_CC_FAT	GO:0044429~mitochondrial part	5	0.27027	0.562617	EFHD1, FXC1, SLC25A35, PCCB, ACSL5	73	382	6966	1.24901	1	0.987315	99.9958
GOTERM_CC_FAT	GO:0005740~mitochondrial envelope	4	0.216216	0.57975	EFHD1, FXC1, SLC25A35, ACSL5	73	289	6966	1.32076	1	0.988199	99.9974
GOTERM_CC_FAT	GO:0031967~organelle envelope	4	0.216216	0.75596	EFHD1, FXC1, SLC25A35, ACSL5	73	377	6966	1.01246	1	0.998113	100
GOTERM_CC_FAT	GO:0031975~envelope	4	0.216216	0.757574	EFHD1, FXC1, SLC25A35, ACSL5	73	378	6966	1.00978	1	0.997846	100
GOTERM_CC_FAT	GO:0005739~mitochondrion	7	0.378378	0.78112	EFHD1, RIPK1, FXC1, SLC25A35, HSD17B4, PCCB, ACSL5	73	731	6966	0.913779	1	0.998369	100
GOTERM_CC_FAT	GO:0031090~organelle membrane	4	0.216216	0.926931	EFHD1, FXC1, SLC25A35, ACSL5	73	542	6966	0.704241	1	0.999973	100
SP_PIR_KEYWORDS	mitochondrion	3	0.162162	0.974105	FXC1, SLC25A35, PCCB	79	504	7349	0.553722	1	0.999998	100
Annotation Cluster 28	Enrichment Score: 0.17958136898357857
Category	Term	Count	%	PValue	Genes	List Total	Pop Hits	Pop Total	Fold Enrichment	Bonferroni	Benjamini	FDR
GOTERM_CC_FAT	GO:0005624~membrane fraction	3	0.162162	0.628245	CLIC5, MET, GULO	73	204	6966	1.4033	1	0.991587	99.9994
GOTERM_CC_FAT	GO:0005626~insoluble fraction	3	0.162162	0.649286	CLIC5, MET, GULO	73	212	6966	1.35035	1	0.992692	99.9997
GOTERM_CC_FAT	GO:0000267~cell fraction	3	0.162162	0.709073	CLIC5, MET, GULO	73	237	6966	1.20791	1	0.996445	100
Annotation Cluster 29	Enrichment Score: 0.176593996685116
Category	Term	Count	%	PValue	Genes	List Total	Pop Hits	Pop Total	Fold Enrichment	Bonferroni	Benjamini	FDR
GOTERM_BP_FAT	GO:0010604~positive regulation of macromolecule metabolic process	4	0.216216	0.586512	IRF6, HPX, NFE2L2, APBB1	88	305	8785	1.30924	1	0.999835	99.9998
GOTERM_BP_FAT	GO:0045941~positive regulation of transcription	3	0.162162	0.606691	IRF6, NFE2L2, APBB1	88	205	8785	1.46092	1	0.999872	99.9999
GOTERM_BP_FAT	GO:0010628~positive regulation of gene expression	3	0.162162	0.632786	IRF6, NFE2L2, APBB1	88	215	8785	1.39297	1	0.999915	100
GOTERM_BP_FAT	GO:0045935~positive regulation of nucleobase, nucleoside, nucleotide and nucleic acid metabolic process	3	0.162162	0.667058	IRF6, NFE2L2, APBB1	88	229	8785	1.30781	1	0.999956	100
GOTERM_BP_FAT	GO:0051173~positive regulation of nitrogen compound metabolic process	3	0.162162	0.68322	IRF6, NFE2L2, APBB1	88	236	8785	1.26902	1	0.999964	100
GOTERM_BP_FAT	GO:0010557~positive regulation of macromolecule biosynthetic process	3	0.162162	0.705206	IRF6, NFE2L2, APBB1	88	246	8785	1.21743	1	0.999978	100
GOTERM_BP_FAT	GO:0031328~positive regulation of cellular biosynthetic process	3	0.162162	0.72793	IRF6, NFE2L2, APBB1	88	257	8785	1.16533	1	0.999988	100
GOTERM_BP_FAT	GO:0009891~positive regulation of biosynthetic process	3	0.162162	0.733868	IRF6, NFE2L2, APBB1	88	260	8785	1.15188	1	0.999988	100
Annotation Cluster 30	Enrichment Score: 0.07980570860579135
Category	Term	Count	%	PValue	Genes	List Total	Pop Hits	Pop Total	Fold Enrichment	Bonferroni	Benjamini	FDR
GOTERM_CC_FAT	GO:0005730~nucleolus	3	0.162162	0.537784	NOL6, LOC786705, MYH1	73	173	6966	1.65476	1	0.987059	99.9918
GOTERM_CC_FAT	GO:0031974~membrane-enclosed lumen	5	0.27027	0.881806	NOL6, LOC786705, MYH1, FXC1, PCCB	73	604	6966	0.789939	1	0.99985	100
GOTERM_CC_FAT	GO:0031981~nuclear lumen	3	0.162162	0.940386	NOL6, LOC786705, MYH1	73	426	6966	0.672005	1	0.999985	100
GOTERM_CC_FAT	GO:0070013~intracellular organelle lumen	4	0.216216	0.945673	NOL6, LOC786705, MYH1, PCCB	73	579	6966	0.659238	1	0.999986	100
GOTERM_CC_FAT	GO:0043233~organelle lumen	4	0.216216	0.946113	NOL6, LOC786705, MYH1, PCCB	73	580	6966	0.658101	1	0.999983	100
Annotation Cluster 31	Enrichment Score: 0.06436233959488306
Category	Term	Count	%	PValue	Genes	List Total	Pop Hits	Pop Total	Fold Enrichment	Bonferroni	Benjamini	FDR
UP_SEQ_FEATURE	glycosylation site:N-linked (GlcNAc...)	11	0.594595	0.671358	B4GALT1, EGFLAM, PRLR, SCN3B, HPX, FBLN5, MET, SMPD1, TSPAN13, SEMA3C, AQP3	65	961	5635	0.992316	1	1	99.9999
UP_SEQ_FEATURE	topological domain:Extracellular	6	0.324324	0.727601	SLC1A3, PRLR, SCN3B, MET, TSPAN13, AQP3	65	527	5635	0.987009	1	1	100
UP_SEQ_FEATURE	transmembrane region	12	0.648649	0.859388	B4GALT1, SLC1A3, PRLR, TMEM215, SCN3B, CLIC5, MET, SLC25A35, ODF4, TSPAN13, GULO, AQP3	65	1235	5635	0.842354	1	1	100
UP_SEQ_FEATURE	topological domain:Cytoplasmic	7	0.378378	0.861961	B4GALT1, SLC1A3, PRLR, SCN3B, MET, TSPAN13, AQP3	65	739	5635	0.821172	1	1	100
SP_PIR_KEYWORDS	transmembrane	14	0.756757	0.913543	B4GALT1, TMEM215, SCN3B, SLC22A23, MET, TSPAN13, AQP7, AQP3, SLC1A3, PRLR, CLIC5, SLC25A35, ODF4, GULO	79	1639	7349	0.794603	1	0.999957	100
SP_PIR_KEYWORDS	membrane	16	0.864865	0.952509	B4GALT1, SCN3B, TMEM215, MET, TSPAN13, AQP3, CDC42, SLC1A3, PRLR, CLIC5, FXC1, SLC25A35, ODF4, DNAJA1, GULO, VPS36	79	1963	7349	0.75823	1	0.999991	100
GOTERM_CC_FAT	GO:0031224~intrinsic to membrane	25	1.35135	0.980308	LOC782431, SCN3B, LOC616517, TMEM215, AQP7, LOC539623, DPY19L2, DPY19L1, AQP3, SLC1A3, ODF4, DNAJA1, CHRNA2, B4GALT1, MET, LOC789358, TSPAN13, NTNG2, PRLR, CLIC5, SLC25A35, GULO, ST7, LOC782475, ATP7B	73	3101	6966	0.769306	1	0.999999	100
GOTERM_CC_FAT	GO:0016021~integral to membrane	23	1.24324	0.989956	B4GALT1, LOC782431, SCN3B, LOC616517, TMEM215, MET, LOC789358, TSPAN13, AQP7, LOC539623, DPY19L2, DPY19L1, AQP3, SLC1A3, PRLR, CLIC5, SLC25A35, ODF4, GULO, ATP7B, CHRNA2, LOC782475, ST7	73	3006	6966	0.730129	1	1	100
Annotation Cluster 32	Enrichment Score: 0.021465786307326134
Category	Term	Count	%	PValue	Genes	List Total	Pop Hits	Pop Total	Fold Enrichment	Bonferroni	Benjamini	FDR
GOTERM_BP_FAT	GO:0007166~cell surface receptor linked signal transduction	11	0.594595	0.926508	LOC782431, COL4A3, PNOC, PRLR, LOC616517, PTK2B, MET, LOC789358, COL1A2, LOC539623, LOC782475	88	1450	8785	0.757328	1	1	100
KEGG_PATHWAY	bta04740:Olfactory transduction	4	0.216216	0.938227	LOC782431, LOC616517, LOC539623, LOC782475	53	547	4940	0.681591	1	0.999998	100
GOTERM_MF_FAT	GO:0004984~olfactory receptor activity	5	0.27027	0.950774	LOC782431, LOC616517, LOC789358, LOC539623, LOC782475	99	714	9249	0.654231	1	1	100
GOTERM_BP_FAT	GO:0007186~G-protein coupled receptor protein signaling pathway	6	0.324324	0.992892	LOC782431, PNOC, LOC616517, LOC789358, LOC539623, LOC782475	88	1162	8785	0.515471	1	1	100

## Sheet: Potassium_gene_clusters
Annotation Cluster 1	Enrichment Score: 2.3962217041581586
Category	Term	Count	%	PValue	Genes	List Total	Pop Hits	Pop Total	Fold Enrichment	Bonferroni	Benjamini	FDR
KEGG_PATHWAY	bta05416:Viral myocarditis	6	0.301356	0.000276973	MYH1, CASP8, MYH4, MYH13, MYH8, MYH10	49	61	4940	9.91636	0.0175725	0.0175725	0.281021
GOTERM_CC_FAT	GO:0015629~actin cytoskeleton	7	0.351582	0.000624165	MYH1, CLIC5, MYH4, MYH13, CAPZB, MYH8, MYH10	70	107	6966	6.51028	0.105183	0.0540524	0.764681
GOTERM_CC_FAT	GO:0005856~cytoskeleton	15	0.75339	0.00127252	CKAP2, LOC783811, EPB41, MYH1, DLGAP5, MYH4, MYH8, CAPZB, DCAF12, PTK2B, KRIT1, CLIC5, MYH13, MAPRE2, MYH10	70	575	6966	2.59602	0.202802	0.0727672	1.5533
GOTERM_CC_FAT	GO:0016459~myosin complex	5	0.25113	0.00133549	MYH1, MYH4, MYH13, MYH8, MYH10	70	49	6966	10.1545	0.211699	0.0577351	1.62959
INTERPRO	IPR015650:Heavy chain of Myosin	3	0.150678	0.00142339	MYH1, MYH4, MYH8	92	6	9171	49.8424	0.286508	0.155315	1.81815
GOTERM_CC_FAT	GO:0044430~cytoskeletal part	12	0.602712	0.00184544	CKAP2, DCAF12, LOC783811, MYH1, CLIC5, DLGAP5, MYH4, MYH13, MAPRE2, CAPZB, MYH8, MYH10	70	403	6966	2.9632	0.280207	0.0636428	2.24538
INTERPRO	IPR002928:Myosin tail	3	0.150678	0.00262283	MYH1, MYH8, MYH10	92	8	9171	37.3818	0.46336	0.187367	3.32652
KEGG_PATHWAY	bta04530:Tight junction	6	0.301356	0.00620057	MYH1, EPB41, MYH4, MYH13, MYH8, MYH10	49	122	4940	4.95818	0.328386	0.18048	6.1233
GOTERM_CC_FAT	GO:0043228~non-membrane-bounded organelle	21	1.05475	0.00637998	NOL6, CKAP2, LOC786705, LOC783811, PRPF4B, EPB41, MYH1, DLGAP5, RPL26, MYH4, MYH8, CAPZB, DCAF12, ATF3, PTK2B, CLIC5, KRIT1, CASP8, MAPRE2, MYH13, MYH10	70	1148	6966	1.82038	0.679949	0.150199	7.56735
GOTERM_CC_FAT	GO:0043232~intracellular non-membrane-bounded organelle	21	1.05475	0.00637998	NOL6, CKAP2, LOC786705, LOC783811, PRPF4B, EPB41, MYH1, DLGAP5, RPL26, MYH4, MYH8, CAPZB, DCAF12, ATF3, PTK2B, CLIC5, KRIT1, CASP8, MAPRE2, MYH13, MYH10	70	1148	6966	1.82038	0.679949	0.150199	7.56735
INTERPRO	IPR001609:Myosin head, motor region	3	0.150678	0.00820055	MYH1, MYH4, MYH10	92	14	9171	21.361	0.857945	0.386077	10.0641
SMART	SM00242:MYSc	3	0.150678	0.0107232	MYH1, MYH4, MYH10	51	14	4364	18.3361	0.447312	0.447312	10.0613
SP_PIR_KEYWORDS	myosin	3	0.150678	0.0149214	MYH1, MYH8, MYH10	74	19	7349	15.6807	0.92119	0.719269	16.7421
GOTERM_MF_FAT	GO:0003774~motor activity	5	0.25113	0.0215077	MYH1, MYH4, MYH13, MYH8, MYH10	91	109	9249	4.66226	0.985589	0.756649	23.7679
SP_PIR_KEYWORDS	motor protein	3	0.150678	0.0790314	MYH1, MYH8, MYH10	74	47	7349	6.33899	0.999999	0.862985	63.3371
Annotation Cluster 2	Enrichment Score: 2.1414687936479835
Category	Term	Count	%	PValue	Genes	List Total	Pop Hits	Pop Total	Fold Enrichment	Bonferroni	Benjamini	FDR
INTERPRO	IPR014352:FERM/acyl-CoA-binding protein, 3-helical bundle	4	0.200904	0.000816276	EPB41, PTK2B, KRIT1, LOC783064	92	19	9171	20.9863	0.17596	0.17596	1.04642
INTERPRO	IPR019749:Band 4.1 domain	3	0.150678	0.0106757	EPB41, PTK2B, KRIT1	92	16	9171	18.6909	0.921428	0.398752	12.9129
INTERPRO	IPR019748:FERM central domain	3	0.150678	0.0120216	EPB41, PTK2B, KRIT1	92	17	9171	17.5914	0.943096	0.379812	14.4268
INTERPRO	IPR000299:FERM domain	3	0.150678	0.0134378	EPB41, PTK2B, KRIT1	92	18	9171	16.6141	0.959496	0.367484	15.9935
SMART	SM00295:B41	3	0.150678	0.0139358	EPB41, PTK2B, KRIT1	51	16	4364	16.0441	0.537846	0.320181	12.8931
Annotation Cluster 3	Enrichment Score: 1.7441978963199427
Category	Term	Count	%	PValue	Genes	List Total	Pop Hits	Pop Total	Fold Enrichment	Bonferroni	Benjamini	FDR
GOTERM_CC_FAT	GO:0016323~basolateral plasma membrane	6	0.301356	0.000494367	B4GALT1, PGM5, MYH1, PTK2B, AQP3, LIN7A	70	67	6966	8.91173	0.0842566	0.0842566	0.606106
GOTERM_CC_FAT	GO:0030054~cell junction	7	0.351582	0.0145282	B4GALT1, PGM5, EGFLAM, MYH1, PTK2B, SNAP25, LIN7A	70	202	6966	3.44851	0.926096	0.25132	16.4669
GOTERM_CC_FAT	GO:0030055~cell-substrate junction	3	0.150678	0.0442572	PGM5, MYH1, PTK2B	70	34	6966	8.78067	0.999683	0.489034	42.6805
GOTERM_CC_FAT	GO:0044459~plasma membrane part	13	0.652938	0.0464884	KCNMA1, B4GALT1, MYH1, C6, NTNG2, AQP3, LIN7A, EGFLAM, PGM5, BSC1, PTK2B, CASP8, SNAP25	70	715	6966	1.80935	0.999791	0.478895	44.3041
GOTERM_CC_FAT	GO:0070161~anchoring junction	3	0.150678	0.128653	B4GALT1, MYH1, PTK2B	70	63	6966	4.73878	1	0.639905	81.6059
Annotation Cluster 4	Enrichment Score: 1.3970485783024242
Category	Term	Count	%	PValue	Genes	List Total	Pop Hits	Pop Total	Fold Enrichment	Bonferroni	Benjamini	FDR
SP_PIR_KEYWORDS	basement membrane	3	0.150678	0.0033493	COL4A4, COL4A3, ANXA2	74	9	7349	33.1036	0.432765	0.432765	4.0064
GOTERM_CC_FAT	GO:0005604~basement membrane	4	0.200904	0.00525693	COL4A4, COL4A3, EGFLAM, ANXA2	70	36	6966	11.0571	0.608669	0.144755	6.27468
GOTERM_CC_FAT	GO:0031012~extracellular matrix	7	0.351582	0.00809707	COL4A4, COL4A3, EGFLAM, LOC789567, COL6A2, NTNG2, ANXA2	70	178	6966	3.91348	0.764759	0.165475	9.51215
GOTERM_CC_FAT	GO:0044420~extracellular matrix part	4	0.200904	0.0169043	COL4A4, COL4A3, EGFLAM, ANXA2	70	55	6966	7.2374	0.95191	0.261747	18.9097
SP_PIR_KEYWORDS	extracellular matrix	4	0.200904	0.0505996	COL4A4, COL4A3, EGFLAM, ANXA2	74	84	7349	4.72909	0.999845	0.94634	46.8919
SP_PIR_KEYWORDS	collagen	3	0.150678	0.0732896	COL4A4, COL4A3, COL6A2	74	45	7349	6.62072	0.999997	0.923668	60.452
INTERPRO	IPR008160:Collagen triple helix repeat	3	0.150678	0.0761011	COL4A4, COL4A3, COL6A2	92	46	9171	6.50118	1	0.875612	63.927
GOTERM_CC_FAT	GO:0005578~proteinaceous extracellular matrix	5	0.25113	0.0775617	COL4A4, COL4A3, EGFLAM, NTNG2, ANXA2	70	163	6966	3.05259	0.999999	0.530627	62.9386
SP_PIR_KEYWORDS	duplication	3	0.150678	0.149663	COL4A4, COL4A3, ANXA2	74	69	7349	4.31786	1	0.878471	86.1364
SP_PIR_KEYWORDS	Secreted	9	0.452034	0.220109	B4GALT1, COL4A4, COL4A3, EGFLAM, PNOC, C6, FBLN5, SPP2, ANXA2	74	583	7349	1.5331	1	0.864752	95.1678
GOTERM_CC_FAT	GO:0044421~extracellular region part	7	0.351582	0.246873	COL4A4, COL4A3, EGFLAM, LOC789567, COL6A2, NTNG2, ANXA2	70	427	6966	1.63138	1	0.783312	96.9369
Annotation Cluster 5	Enrichment Score: 1.2462950248650075
Category	Term	Count	%	PValue	Genes	List Total	Pop Hits	Pop Total	Fold Enrichment	Bonferroni	Benjamini	FDR
GOTERM_MF_FAT	GO:0008092~cytoskeletal protein binding	9	0.452034	0.00127286	B4GALT1, KCNMA1, MYH1, EPB41, NCALD, MAPRE2, CAPZB, ANXA2, MYH10	91	219	9249	4.17688	0.219926	0.219926	1.57723
GOTERM_MF_FAT	GO:0003779~actin binding	6	0.301356	0.0106614	KCNMA1, MYH1, EPB41, NCALD, CAPZB, MYH10	91	137	9249	4.45127	0.87633	0.648333	12.5227
SP_PIR_KEYWORDS	actin-binding	4	0.200904	0.0535985	MYH1, EPB41, CAPZB, MYH10	74	86	7349	4.61911	0.999909	0.902459	48.9007
GOTERM_CC_FAT	GO:0005938~cell cortex	3	0.150678	0.166348	EPB41, CAPZB, MYH10	70	74	6966	4.03436	1	0.672652	89.3206
GOTERM_BP_FAT	GO:0030036~actin cytoskeleton organization	3	0.150678	0.181288	EPB41, CAPZB, MYH10	82	84	8785	3.82622	1	0.995129	94.6365
GOTERM_BP_FAT	GO:0030029~actin filament-based process	3	0.150678	0.187938	EPB41, CAPZB, MYH10	82	86	8785	3.73724	1	0.994956	95.2396
GOTERM_BP_FAT	GO:0007010~cytoskeleton organization	3	0.150678	0.457915	EPB41, CAPZB, MYH10	82	167	8785	1.92457	1	0.999313	99.9871
Annotation Cluster 6	Enrichment Score: 1.1323968489641525
Category	Term	Count	%	PValue	Genes	List Total	Pop Hits	Pop Total	Fold Enrichment	Bonferroni	Benjamini	FDR
GOTERM_CC_FAT	GO:0030017~sarcomere	3	0.150678	0.059261	PGM5, MYH1, MYH8	70	40	6966	7.46357	0.999981	0.515641	52.8136
GOTERM_CC_FAT	GO:0044449~contractile fiber part	3	0.150678	0.0700985	PGM5, MYH1, MYH8	70	44	6966	6.78506	0.999998	0.51261	59.0788
GOTERM_CC_FAT	GO:0030016~myofibril	3	0.150678	0.0786183	PGM5, MYH1, MYH8	70	47	6966	6.35198	1	0.517483	63.4571
GOTERM_CC_FAT	GO:0043292~contractile fiber	3	0.150678	0.0904506	PGM5, MYH1, MYH8	70	51	6966	5.85378	1	0.552283	68.8262
Annotation Cluster 7	Enrichment Score: 1.068015313863164
Category	Term	Count	%	PValue	Genes	List Total	Pop Hits	Pop Total	Fold Enrichment	Bonferroni	Benjamini	FDR
GOTERM_CC_FAT	GO:0030054~cell junction	7	0.351582	0.0145282	B4GALT1, PGM5, EGFLAM, MYH1, PTK2B, SNAP25, LIN7A	70	202	6966	3.44851	0.926096	0.25132	16.4669
GOTERM_CC_FAT	GO:0045202~synapse	5	0.25113	0.0550533	EGFLAM, SNAP25, CHRNA2, LIN7A, MYH10	70	145	6966	3.43153	0.999958	0.513233	50.1523
SP_PIR_KEYWORDS	synapse	3	0.150678	0.167113	EGFLAM, SNAP25, LIN7A	74	74	7349	4.02611	1	0.890008	89.2322
SP_PIR_KEYWORDS	cell junction	3	0.150678	0.399882	EGFLAM, SNAP25, LIN7A	74	138	7349	2.15893	1	0.94899	99.8017
Annotation Cluster 8	Enrichment Score: 0.9438031560066681
Category	Term	Count	%	PValue	Genes	List Total	Pop Hits	Pop Total	Fold Enrichment	Bonferroni	Benjamini	FDR
INTERPRO	IPR003961:Fibronectin, type III	3	0.150678	0.103213	EGFLAM, MYOM2, PTPRG	92	55	9171	5.43735	1	0.904354	75.4216
INTERPRO	IPR008957:Fibronectin, type III-like fold	3	0.150678	0.109556	EGFLAM, MYOM2, PTPRG	92	57	9171	5.24657	1	0.879415	77.5691
SMART	SM00060:FN3	3	0.150678	0.130383	EGFLAM, MYOM2, PTPRG	51	55	4364	4.66738	0.99954	0.922789	74.693
Annotation Cluster 9	Enrichment Score: 0.92492649713041
Category	Term	Count	%	PValue	Genes	List Total	Pop Hits	Pop Total	Fold Enrichment	Bonferroni	Benjamini	FDR
GOTERM_BP_FAT	GO:0008219~cell death	6	0.301356	0.0457057	CKAP2, COL4A3, CFLAR, C6, TNFAIP8, CASP8	82	212	8785	3.0321	1	0.999836	49.5535
GOTERM_BP_FAT	GO:0016265~death	6	0.301356	0.0496433	CKAP2, COL4A3, CFLAR, C6, TNFAIP8, CASP8	82	217	8785	2.96223	1	0.999188	52.5138
GOTERM_BP_FAT	GO:0006915~apoptosis	5	0.25113	0.095225	CKAP2, COL4A3, CFLAR, TNFAIP8, CASP8	82	188	8785	2.84931	1	0.999911	76.8603
GOTERM_BP_FAT	GO:0043065~positive regulation of apoptosis	4	0.200904	0.0987793	B4GALT1, KCNMA1, COL4A3, CASP8	82	120	8785	3.57114	1	0.999302	78.1549
GOTERM_BP_FAT	GO:0043068~positive regulation of programmed cell death	4	0.200904	0.100648	B4GALT1, KCNMA1, COL4A3, CASP8	82	121	8785	3.54162	1	0.998624	78.8081
GOTERM_BP_FAT	GO:0012501~programmed cell death	5	0.25113	0.100919	CKAP2, COL4A3, CFLAR, TNFAIP8, CASP8	82	192	8785	2.78995	1	0.997386	78.9012
GOTERM_BP_FAT	GO:0010942~positive regulation of cell death	4	0.200904	0.102531	B4GALT1, KCNMA1, COL4A3, CASP8	82	122	8785	3.51259	1	0.995902	79.4479
GOTERM_BP_FAT	GO:0042981~regulation of apoptosis	5	0.25113	0.288899	B4GALT1, KCNMA1, COL4A3, CFLAR, CASP8	82	295	8785	1.81583	1	0.996897	99.3172
GOTERM_BP_FAT	GO:0043067~regulation of programmed cell death	5	0.25113	0.295139	B4GALT1, KCNMA1, COL4A3, CFLAR, CASP8	82	298	8785	1.79755	1	0.996818	99.3997
GOTERM_BP_FAT	GO:0010941~regulation of cell death	5	0.25113	0.297223	B4GALT1, KCNMA1, COL4A3, CFLAR, CASP8	82	299	8785	1.79154	1	0.995818	99.4252
Annotation Cluster 10	Enrichment Score: 0.9024221193612378
Category	Term	Count	%	PValue	Genes	List Total	Pop Hits	Pop Total	Fold Enrichment	Bonferroni	Benjamini	FDR
GOTERM_CC_FAT	GO:0045202~synapse	5	0.25113	0.0550533	EGFLAM, SNAP25, CHRNA2, LIN7A, MYH10	70	145	6966	3.43153	0.999958	0.513233	50.1523
GOTERM_BP_FAT	GO:0046903~secretion	4	0.200904	0.096925	KCNMA1, SNAP25, LIN7A, MYH10	82	119	8785	3.60115	1	0.999709	77.4882
GOTERM_BP_FAT	GO:0050877~neurological system process	5	0.25113	0.214271	PNOC, CLIC5, SNAP25, LIN7A, MYH10	82	258	8785	2.07624	1	0.997151	97.0607
GOTERM_BP_FAT	GO:0032940~secretion by cell	3	0.150678	0.214846	SNAP25, LIN7A, MYH10	82	94	8785	3.41917	1	0.996425	97.092
Annotation Cluster 11	Enrichment Score: 0.8766398238964159
Category	Term	Count	%	PValue	Genes	List Total	Pop Hits	Pop Total	Fold Enrichment	Bonferroni	Benjamini	FDR
GOTERM_CC_FAT	GO:0015630~microtubule cytoskeleton	6	0.301356	0.0661868	CKAP2, DCAF12, CLIC5, DLGAP5, MAPRE2, MYH10	70	220	6966	2.71403	0.999995	0.533187	56.9114
GOTERM_CC_FAT	GO:0005813~centrosome	3	0.150678	0.166348	DCAF12, CLIC5, DLGAP5	70	74	6966	4.03436	1	0.672652	89.3206
GOTERM_CC_FAT	GO:0005815~microtubule organizing center	3	0.150678	0.212957	DCAF12, CLIC5, DLGAP5	70	87	6966	3.43153	1	0.736068	94.7355
Annotation Cluster 12	Enrichment Score: 0.7839685665508755
Category	Term	Count	%	PValue	Genes	List Total	Pop Hits	Pop Total	Fold Enrichment	Bonferroni	Benjamini	FDR
GOTERM_BP_FAT	GO:0007267~cell-cell signaling	4	0.200904	0.096925	PNOC, DLGAP5, SNAP25, LIN7A	82	119	8785	3.60115	1	0.999709	77.4882
GOTERM_BP_FAT	GO:0007268~synaptic transmission	3	0.150678	0.151886	PNOC, SNAP25, LIN7A	82	75	8785	4.28537	1	0.997844	91.0142
GOTERM_BP_FAT	GO:0050877~neurological system process	5	0.25113	0.214271	PNOC, CLIC5, SNAP25, LIN7A, MYH10	82	258	8785	2.07624	1	0.997151	97.0607
GOTERM_BP_FAT	GO:0019226~transmission of nerve impulse	3	0.150678	0.23185	PNOC, SNAP25, LIN7A	82	99	8785	3.24649	1	0.994836	97.8888
Annotation Cluster 13	Enrichment Score: 0.7705294441276517
Category	Term	Count	%	PValue	Genes	List Total	Pop Hits	Pop Total	Fold Enrichment	Bonferroni	Benjamini	FDR
GOTERM_CC_FAT	GO:0005624~membrane fraction	5	0.25113	0.14302	CYP51A1, CLIC5, GULO, SNAP25, LIN7A	70	204	6966	2.43908	1	0.666766	85.0064
GOTERM_CC_FAT	GO:0005792~microsome	3	0.150678	0.152408	CYP51A1, CLIC5, GULO	70	70	6966	4.2649	1	0.677628	86.9053
GOTERM_CC_FAT	GO:0042598~vesicular fraction	3	0.150678	0.15587	CYP51A1, CLIC5, GULO	70	71	6966	4.20483	1	0.672776	87.5481
GOTERM_CC_FAT	GO:0005626~insoluble fraction	5	0.25113	0.157794	CYP51A1, CLIC5, GULO, SNAP25, LIN7A	70	212	6966	2.34704	1	0.66436	87.8924
GOTERM_CC_FAT	GO:0000267~cell fraction	5	0.25113	0.207301	CYP51A1, CLIC5, GULO, SNAP25, LIN7A	70	237	6966	2.09946	1	0.736556	94.251
GOTERM_BP_FAT	GO:0050877~neurological system process	5	0.25113	0.214271	PNOC, CLIC5, SNAP25, LIN7A, MYH10	82	258	8785	2.07624	1	0.997151	97.0607
Annotation Cluster 14	Enrichment Score: 0.7645008202698009
Category	Term	Count	%	PValue	Genes	List Total	Pop Hits	Pop Total	Fold Enrichment	Bonferroni	Benjamini	FDR
GOTERM_MF_FAT	GO:0005539~glycosaminoglycan binding	3	0.150678	0.102963	EGFLAM, CD44, LOC789567	91	56	9249	5.44486	1	0.970736	74.2381
GOTERM_MF_FAT	GO:0001871~pattern binding	3	0.150678	0.141592	EGFLAM, CD44, LOC789567	91	68	9249	4.484	1	0.975802	85.1282
GOTERM_MF_FAT	GO:0030247~polysaccharide binding	3	0.150678	0.141592	EGFLAM, CD44, LOC789567	91	68	9249	4.484	1	0.975802	85.1282
GOTERM_MF_FAT	GO:0030246~carbohydrate binding	3	0.150678	0.423873	EGFLAM, CD44, LOC789567	91	148	9249	2.06022	1	0.978513	99.8975
Annotation Cluster 15	Enrichment Score: 0.7580074053326767
Category	Term	Count	%	PValue	Genes	List Total	Pop Hits	Pop Total	Fold Enrichment	Bonferroni	Benjamini	FDR
GOTERM_BP_FAT	GO:0030198~extracellular matrix organization	5	0.25113	0.00182843	B4GALT1, EGFLAM, FBLN5, LOC789567, ANXA2	82	57	8785	9.39773	0.640496	0.640496	2.64123
GOTERM_BP_FAT	GO:0043062~extracellular structure organization	5	0.25113	0.00450815	B4GALT1, EGFLAM, FBLN5, LOC789567, ANXA2	82	73	8785	7.33796	0.920002	0.717161	6.39495
SP_PIR_KEYWORDS	cell adhesion	4	0.200904	0.0978003	COL4A4, COL4A3, CD44, FBLN5	74	111	7349	3.57877	1	0.886298	71.4738
INTERPRO	IPR013032:EGF-like region, conserved site	4	0.200904	0.103904	EGFLAM, C6, FBLN5, NTNG2	92	114	9171	3.49771	1	0.885447	75.6643
SP_PIR_KEYWORDS	egf-like domain	3	0.150678	0.202946	EGFLAM, C6, FBLN5	74	84	7349	3.54681	1	0.895125	93.6997
SP_PIR_KEYWORDS	Secreted	9	0.452034	0.220109	B4GALT1, COL4A4, COL4A3, EGFLAM, PNOC, C6, FBLN5, SPP2, ANXA2	74	583	7349	1.5331	1	0.864752	95.1678
GOTERM_CC_FAT	GO:0005576~extracellular region	12	0.602712	0.264139	B4GALT1, COL4A4, COL4A3, EGFLAM, PNOC, C6, FBLN5, LOC789567, COL6A2, NTNG2, SPP2, ANXA2	70	892	6966	1.33876	1	0.799258	97.6968
SP_PIR_KEYWORDS	disulfide bond	11	0.552486	0.270765	B4GALT1, COL4A4, COL4A3, HRH1, EGFLAM, CD44, PNOC, SCN3B, C6, FBLN5, SPP2	74	802	7349	1.36212	1	0.891767	97.8686
GOTERM_BP_FAT	GO:0022610~biological adhesion	5	0.25113	0.311865	B4GALT1, COL4A4, COL4A3, CD44, FBLN5	82	306	8785	1.75056	1	0.995906	99.5775
GOTERM_BP_FAT	GO:0007155~cell adhesion	5	0.25113	0.311865	B4GALT1, COL4A4, COL4A3, CD44, FBLN5	82	306	8785	1.75056	1	0.995906	99.5775
UP_SEQ_FEATURE	disulfide bond	10	0.50226	0.386536	B4GALT1, COL4A4, COL4A3, HRH1, EGFLAM, CD44, SCN3B, C6, FBLN5, SPP2	59	764	5635	1.25011	1	1	99.8081
SP_PIR_KEYWORDS	glycoprotein	11	0.552486	0.606145	B4GALT1, COL4A4, COL4A3, HRH1, EGFLAM, CD44, SCN3B, C6, FBLN5, TSPAN13, AQP3	74	1048	7349	1.04238	1	0.98414	99.9988
UP_SEQ_FEATURE	glycosylation site:N-linked (GlcNAc...)	9	0.452034	0.796174	B4GALT1, HRH1, EGFLAM, CD44, SCN3B, C6, FBLN5, TSPAN13, AQP3	59	961	5635	0.89446	1	1	100
SP_PIR_KEYWORDS	signal	7	0.351582	0.928497	EGFLAM, CD44, PNOC, SCN3B, C6, FBLN5, SPP2	74	960	7349	0.724141	1	0.999811	100
UP_SEQ_FEATURE	signal peptide	7	0.351582	0.946042	EGFLAM, CD44, PNOC, SCN3B, C6, FBLN5, SPP2	59	960	5635	0.696416	1	1	100
Annotation Cluster 16	Enrichment Score: 0.7501948105124423
Category	Term	Count	%	PValue	Genes	List Total	Pop Hits	Pop Total	Fold Enrichment	Bonferroni	Benjamini	FDR
INTERPRO	IPR002347:Glucose/ribitol dehydrogenase	3	0.150678	0.093903	LOC789567, HSD11B1, HSD17B4	92	52	9171	5.75105	1	0.903386	71.924
INTERPRO	IPR002198:Short-chain dehydrogenase/reductase SDR	3	0.150678	0.115999	LOC789567, HSD11B1, HSD17B4	92	59	9171	5.06872	1	0.875971	79.5724
GOTERM_BP_FAT	GO:0055114~oxidation reduction	6	0.301356	0.515564	CYP51A1, LOC789567, HSD11B1, HSD17B4, GULO, MECR	82	513	8785	1.25303	1	0.999645	99.9975
Annotation Cluster 17	Enrichment Score: 0.7350407534553054
Category	Term	Count	%	PValue	Genes	List Total	Pop Hits	Pop Total	Fold Enrichment	Bonferroni	Benjamini	FDR
GOTERM_BP_FAT	GO:0008104~protein localization	8	0.401808	0.116252	SEC16B, CHMP5, CLIC5, EXPH5, LOC781381, RANGRF, VPS36, LIN7A	82	446	8785	1.92169	1	0.995078	83.5944
SP_PIR_KEYWORDS	protein transport	5	0.25113	0.146044	SEC16B, LOC781381, RANGRF, VPS36, LIN7A	74	205	7349	2.42221	1	0.891761	85.3998
GOTERM_BP_FAT	GO:0015031~protein transport	7	0.351582	0.166878	SEC16B, CHMP5, EXPH5, LOC781381, RANGRF, VPS36, LIN7A	82	403	8785	1.86089	1	0.99753	93.0773
GOTERM_BP_FAT	GO:0045184~establishment of protein localization	7	0.351582	0.168213	SEC16B, CHMP5, EXPH5, LOC781381, RANGRF, VPS36, LIN7A	82	404	8785	1.85628	1	0.995567	93.2379
SP_PIR_KEYWORDS	transport	11	0.552486	0.195763	SEC16B, KCNMA1, SCN3B, CLIC5, SLC25A35, LOC781381, RANGRF, AQP7, VPS36, AQP3, LIN7A	74	740	7349	1.47624	1	0.899858	92.9717
GOTERM_BP_FAT	GO:0016192~vesicle-mediated transport	4	0.200904	0.416756	SEC16B, CHMP5, LIN7A, MYH10	82	254	8785	1.68715	1	0.999096	99.9624
Annotation Cluster 18	Enrichment Score: 0.7184427790348568
Category	Term	Count	%	PValue	Genes	List Total	Pop Hits	Pop Total	Fold Enrichment	Bonferroni	Benjamini	FDR
GOTERM_BP_FAT	GO:0030030~cell projection organization	4	0.200904	0.0878759	CLIC5, NTNG2, CAPZB, MYH10	82	114	8785	3.75909	1	0.999966	73.9539
GOTERM_BP_FAT	GO:0048667~cell morphogenesis involved in neuron differentiation	3	0.150678	0.114505	CLIC5, NTNG2, MYH10	82	63	8785	5.10163	1	0.996535	83.1136
GOTERM_BP_FAT	GO:0000904~cell morphogenesis involved in differentiation	3	0.150678	0.155105	CLIC5, NTNG2, MYH10	82	76	8785	4.22898	1	0.997229	91.5002
GOTERM_BP_FAT	GO:0048666~neuron development	3	0.150678	0.235262	CLIC5, NTNG2, MYH10	82	100	8785	3.21402	1	0.994317	98.0219
GOTERM_BP_FAT	GO:0000902~cell morphogenesis	3	0.150678	0.255791	CLIC5, NTNG2, MYH10	82	106	8785	3.0321	1	0.995933	98.6714
GOTERM_BP_FAT	GO:0030182~neuron differentiation	3	0.150678	0.307158	CLIC5, NTNG2, MYH10	82	121	8785	2.65622	1	0.996089	99.5332
GOTERM_BP_FAT	GO:0032989~cellular component morphogenesis	3	0.150678	0.324177	CLIC5, NTNG2, MYH10	82	126	8785	2.55081	1	0.996361	99.6756
Annotation Cluster 19	Enrichment Score: 0.6588441566889504
Category	Term	Count	%	PValue	Genes	List Total	Pop Hits	Pop Total	Fold Enrichment	Bonferroni	Benjamini	FDR
INTERPRO	IPR003599:Immunoglobulin subtype	4	0.200904	0.116462	ASAM, MYOM2, SCN3B, MGC151567	92	120	9171	3.32283	1	0.858628	79.7097
SMART	SM00409:IG	4	0.200904	0.157441	ASAM, MYOM2, SCN3B, MGC151567	51	120	4364	2.85229	0.999919	0.905157	81.4553
INTERPRO	IPR013106:Immunoglobulin V-set	3	0.150678	0.209954	ASAM, SCN3B, MGC151567	92	86	9171	3.47738	1	0.962576	95.1962
INTERPRO	IPR007110:Immunoglobulin-like	4	0.200904	0.327209	ASAM, MYOM2, SCN3B, MGC151567	92	203	9171	1.96423	1	0.990872	99.3936
INTERPRO	IPR013783:Immunoglobulin-like fold	4	0.200904	0.403209	ASAM, MYOM2, SCN3B, MGC151567	92	231	9171	1.72614	1	0.993887	99.8705
Annotation Cluster 20	Enrichment Score: 0.6456872438269189
Category	Term	Count	%	PValue	Genes	List Total	Pop Hits	Pop Total	Fold Enrichment	Bonferroni	Benjamini	FDR
GOTERM_BP_FAT	GO:0001525~angiogenesis	3	0.150678	0.123611	B4GALT1, CASP8, ANXA2	82	66	8785	4.86973	1	0.994848	85.483
GOTERM_BP_FAT	GO:0048514~blood vessel morphogenesis	3	0.150678	0.23185	B4GALT1, CASP8, ANXA2	82	99	8785	3.24649	1	0.994836	97.8888
GOTERM_BP_FAT	GO:0001568~blood vessel development	3	0.150678	0.29691	B4GALT1, CASP8, ANXA2	82	118	8785	2.72375	1	0.996398	99.4214
GOTERM_BP_FAT	GO:0001944~vasculature development	3	0.150678	0.307158	B4GALT1, CASP8, ANXA2	82	121	8785	2.65622	1	0.996089	99.5332
Annotation Cluster 21	Enrichment Score: 0.640340593457505
Category	Term	Count	%	PValue	Genes	List Total	Pop Hits	Pop Total	Fold Enrichment	Bonferroni	Benjamini	FDR
SP_PIR_KEYWORDS	ank repeat	3	0.150678	0.206581	KRIT1, LOC783064, RIPK4	74	85	7349	3.50509	1	0.886122	94.0411
INTERPRO	IPR002110:Ankyrin	3	0.150678	0.217243	KRIT1, LOC783064, RIPK4	92	88	9171	3.39834	1	0.960242	95.7369
SMART	SM00248:ANK	3	0.150678	0.267265	KRIT1, LOC783064, RIPK4	51	88	4364	2.91711	1	0.96731	95.3049
Annotation Cluster 22	Enrichment Score: 0.6141932522416724
Category	Term	Count	%	PValue	Genes	List Total	Pop Hits	Pop Total	Fold Enrichment	Bonferroni	Benjamini	FDR
GOTERM_CC_FAT	GO:0015630~microtubule cytoskeleton	6	0.301356	0.0661868	CKAP2, DCAF12, CLIC5, DLGAP5, MAPRE2, MYH10	70	220	6966	2.71403	0.999995	0.533187	56.9114
GOTERM_BP_FAT	GO:0007049~cell cycle	4	0.200904	0.434042	CKAP2, DLGAP5, MAPRE2, MYH10	82	261	8785	1.6419	1	0.999277	99.9758
GOTERM_BP_FAT	GO:0022402~cell cycle process	3	0.150678	0.50017	DLGAP5, MAPRE2, MYH10	82	181	8785	1.7757	1	0.999633	99.9961
Annotation Cluster 23	Enrichment Score: 0.5931254165172068
Category	Term	Count	%	PValue	Genes	List Total	Pop Hits	Pop Total	Fold Enrichment	Bonferroni	Benjamini	FDR
GOTERM_MF_FAT	GO:0030528~transcription regulator activity	13	0.652938	0.0436118	RORB, FERD3L, ATF3, IRF6, EBF2, ZSCAN20, MED27, ZNF397, ZNF397OS, LOC781381, FOXB1, TWIST1, NFX1	91	715	9249	1.84795	0.999833	0.886259	42.684
GOTERM_MF_FAT	GO:0003700~transcription factor activity	8	0.401808	0.153754	ATF3, IRF6, ZSCAN20, ZNF397, ZNF397OS, RORB, FOXB1, NFX1	91	455	9249	1.78703	1	0.961436	87.5544
GOTERM_BP_FAT	GO:0006350~transcription	8	0.401808	0.167152	ATF3, IRF6, EBF2, MED27, ZNF397, LOC781381, VPS36, NFX1	82	492	8785	1.74202	1	0.996587	93.1106
SP_PIR_KEYWORDS	Transcription	8	0.401808	0.188216	ATF3, IRF6, EBF2, MED27, ZNF397, LOC781381, VPS36, NFX1	74	473	7349	1.67968	1	0.904568	92.1243
SP_PIR_KEYWORDS	repressor	3	0.150678	0.210224	ATF3, ZNF397, NFX1	74	86	7349	3.46433	1	0.877447	94.3661
SP_PIR_KEYWORDS	transcription regulation	7	0.351582	0.216379	ATF3, IRF6, EBF2, MED27, ZNF397, VPS36, NFX1	74	407	7349	1.70805	1	0.872593	94.8785
SP_PIR_KEYWORDS	dna-binding	7	0.351582	0.257548	ATF3, IRF6, EBF2, THAP5, ZNF397, LOC781381, NFX1	74	432	7349	1.6092	1	0.887878	97.347
GOTERM_BP_FAT	GO:0045449~regulation of transcription	13	0.652938	0.388394	RORB, FERD3L, ATF3, IRF6, EBF2, ZSCAN20, MED27, ZNF397, ZNF397OS, FOXB1, VPS36, TWIST1, NFX1	82	1166	8785	1.19446	1	0.998561	99.9247
SP_PIR_KEYWORDS	nucleus	14	0.703164	0.494686	LOC786705, PRPF4B, EPB41, THAP5, ATF3, IRF6, EBF2, NARG2, MED27, ZNF397, LOC781381, RANGRF, VPS36, NFX1	74	1265	7349	1.09909	1	0.962964	99.9756
GOTERM_BP_FAT	GO:0006355~regulation of transcription, DNA-dependent	9	0.452034	0.523746	ATF3, IRF6, ZSCAN20, EBF2, ZNF397, ZNF397OS, RORB, FOXB1, NFX1	82	845	8785	1.14107	1	0.999656	99.9981
GOTERM_BP_FAT	GO:0051252~regulation of RNA metabolic process	9	0.452034	0.544497	ATF3, IRF6, ZSCAN20, EBF2, ZNF397, ZNF397OS, RORB, FOXB1, NFX1	82	860	8785	1.12117	1	0.99975	99.999
GOTERM_MF_FAT	GO:0003677~DNA binding	11	0.552486	0.563407	ATF3, IRF6, ZSCAN20, EBF2, THAP5, ZNF397, ZNF397OS, LOC781381, RORB, FOXB1, NFX1	91	1038	9249	1.07708	1	0.988769	99.9968
Annotation Cluster 24	Enrichment Score: 0.5428461382934736
Category	Term	Count	%	PValue	Genes	List Total	Pop Hits	Pop Total	Fold Enrichment	Bonferroni	Benjamini	FDR
GOTERM_MF_FAT	GO:0004674~protein serine/threonine kinase activity	6	0.301356	0.136833	TRPM6, PRPF4B, NEK3, ALPK2, RIPK4, DAPK1	91	280	9249	2.17794	1	0.983412	84.0656
GOTERM_MF_FAT	GO:0030554~adenyl nucleotide binding	15	0.75339	0.163576	TRPM6, PRPF4B, MYH1, NEK3, ALPK2, MYH4, ACSS3, DAPK1, PTK2B, MYH13, RIPK4, GULO, PCCB, MYH10, ATP7B	91	1083	9249	1.40772	1	0.957846	89.2421
GOTERM_MF_FAT	GO:0001883~purine nucleoside binding	15	0.75339	0.171951	TRPM6, PRPF4B, MYH1, NEK3, ALPK2, MYH4, ACSS3, DAPK1, PTK2B, MYH13, RIPK4, GULO, PCCB, MYH10, ATP7B	91	1093	9249	1.39484	1	0.953397	90.512
GOTERM_MF_FAT	GO:0001882~nucleoside binding	15	0.75339	0.177083	TRPM6, PRPF4B, MYH1, NEK3, ALPK2, MYH4, ACSS3, DAPK1, PTK2B, MYH13, RIPK4, GULO, PCCB, MYH10, ATP7B	91	1099	9249	1.38723	1	0.946254	91.2203
GOTERM_MF_FAT	GO:0005524~ATP binding	14	0.703164	0.18691	TRPM6, PRPF4B, MYH1, NEK3, ALPK2, MYH4, ACSS3, DAPK1, PTK2B, MYH13, RIPK4, PCCB, MYH10, ATP7B	91	1018	9249	1.39776	1	0.943978	92.443
GOTERM_MF_FAT	GO:0032559~adenyl ribonucleotide binding	14	0.703164	0.195302	TRPM6, PRPF4B, MYH1, NEK3, ALPK2, MYH4, ACSS3, DAPK1, PTK2B, MYH13, RIPK4, PCCB, MYH10, ATP7B	91	1027	9249	1.38551	1	0.940677	93.3609
GOTERM_MF_FAT	GO:0000166~nucleotide binding	20	1.00452	0.215058	TRPM6, LOC785760, PRPF4B, NEK3, MYH1, ALPK2, MYH4, MYEF2, LOC783421, ACSS3, DAPK1, SFRS4, PTK2B, MSI2, MYH13, RIPK4, GULO, PCCB, ATP7B, MYH10	91	1615	9249	1.25867	1	0.94772	95.1318
GOTERM_MF_FAT	GO:0004672~protein kinase activity	7	0.351582	0.229137	TRPM6, PRPF4B, NEK3, ALPK2, PTK2B, RIPK4, DAPK1	91	423	9249	1.68194	1	0.940353	96.1163
GOTERM_BP_FAT	GO:0006468~protein amino acid phosphorylation	7	0.351582	0.231161	TRPM6, PRPF4B, NEK3, ALPK2, PTK2B, RIPK4, DAPK1	82	448	8785	1.67397	1	0.995671	97.861
INTERPRO	IPR017441:Protein kinase, ATP binding site	4	0.200904	0.272833	PRPF4B, NEK3, PTK2B, RIPK4	92	183	9171	2.1789	1	0.981204	98.3496
SP_PIR_KEYWORDS	atp-binding	8	0.401808	0.28349	PRPF4B, MYH1, NEK3, PTK2B, RIPK4, ACSS3, PCCB, MYH10	74	537	7349	1.47949	1	0.894972	98.2801
GOTERM_MF_FAT	GO:0017076~purine nucleotide binding	16	0.803616	0.344908	TRPM6, PRPF4B, MYH1, NEK3, ALPK2, MYH4, LOC783421, ACSS3, DAPK1, PTK2B, MYH13, RIPK4, GULO, PCCB, MYH10, ATP7B	91	1363	9249	1.1931	1	0.958095	99.4906
GOTERM_BP_FAT	GO:0016310~phosphorylation	7	0.351582	0.348314	TRPM6, PRPF4B, NEK3, ALPK2, PTK2B, RIPK4, DAPK1	82	521	8785	1.43942	1	0.997481	99.8094
INTERPRO	IPR000719:Protein kinase, core	4	0.200904	0.373518	PRPF4B, NEK3, PTK2B, RIPK4	92	220	9171	1.81245	1	0.991923	99.758
GOTERM_BP_FAT	GO:0006793~phosphorus metabolic process	8	0.401808	0.386233	TRPM6, PRPF4B, NEK3, PTPRG, ALPK2, PTK2B, RIPK4, DAPK1	82	646	8785	1.32674	1	0.998713	99.9207
GOTERM_BP_FAT	GO:0006796~phosphate metabolic process	8	0.401808	0.386233	TRPM6, PRPF4B, NEK3, PTPRG, ALPK2, PTK2B, RIPK4, DAPK1	82	646	8785	1.32674	1	0.998713	99.9207
GOTERM_MF_FAT	GO:0032553~ribonucleotide binding	15	0.75339	0.389632	TRPM6, PRPF4B, MYH1, NEK3, ALPK2, MYH4, LOC783421, ACSS3, DAPK1, PTK2B, MYH13, RIPK4, PCCB, MYH10, ATP7B	91	1304	9249	1.16914	1	0.971719	99.7893
GOTERM_MF_FAT	GO:0032555~purine ribonucleotide binding	15	0.75339	0.389632	TRPM6, PRPF4B, MYH1, NEK3, ALPK2, MYH4, LOC783421, ACSS3, DAPK1, PTK2B, MYH13, RIPK4, PCCB, MYH10, ATP7B	91	1304	9249	1.16914	1	0.971719	99.7893
SP_PIR_KEYWORDS	serine/threonine-protein kinase	3	0.150678	0.441313	PRPF4B, NEK3, RIPK4	74	150	7349	1.98622	1	0.95379	99.9171
INTERPRO	IPR008271:Serine/threonine protein kinase, active site	3	0.150678	0.460511	PRPF4B, NEK3, RIPK4	92	156	9171	1.91702	1	0.997121	99.9647
SP_PIR_KEYWORDS	nucleotide-binding	9	0.452034	0.478009	PRPF4B, MYH1, NEK3, PTK2B, RIPK4, LOC783421, ACSS3, PCCB, MYH10	74	754	7349	1.18541	1	0.960498	99.9638
INTERPRO	IPR017442:Serine/threonine protein kinase-related	3	0.150678	0.527396	PRPF4B, NEK3, RIPK4	92	177	9171	1.68957	1	0.998921	99.9936
Annotation Cluster 25	Enrichment Score: 0.4591827283908392
Category	Term	Count	%	PValue	Genes	List Total	Pop Hits	Pop Total	Fold Enrichment	Bonferroni	Benjamini	FDR
SP_PIR_KEYWORDS	voltage-gated channel	3	0.150678	0.076143	KCNMA1, SCN3B, CLIC5	74	46	7349	6.47679	0.999998	0.892551	61.9108
GOTERM_MF_FAT	GO:0005216~ion channel activity	5	0.25113	0.263967	KCNMA1, TRPM6, SCN3B, CLIC5, CHRNA2	91	268	9249	1.89622	1	0.956953	97.8192
GOTERM_MF_FAT	GO:0022838~substrate specific channel activity	5	0.25113	0.270445	KCNMA1, TRPM6, SCN3B, CLIC5, CHRNA2	91	271	9249	1.87523	1	0.953781	98.047
GOTERM_MF_FAT	GO:0015267~channel activity	5	0.25113	0.279126	KCNMA1, TRPM6, SCN3B, CLIC5, CHRNA2	91	275	9249	1.84795	1	0.952124	98.3181
GOTERM_MF_FAT	GO:0022803~passive transmembrane transporter activity	5	0.25113	0.279126	KCNMA1, TRPM6, SCN3B, CLIC5, CHRNA2	91	275	9249	1.84795	1	0.952124	98.3181
GOTERM_MF_FAT	GO:0046873~metal ion transmembrane transporter activity	4	0.200904	0.292466	KCNMA1, SCN3B, ATP7B, CHRNA2	91	194	9249	2.09562	1	0.953418	98.6679
SP_PIR_KEYWORDS	ionic channel	3	0.150678	0.3134	KCNMA1, SCN3B, CLIC5	74	114	7349	2.61344	1	0.896631	98.9772
GOTERM_MF_FAT	GO:0022836~gated channel activity	4	0.200904	0.319177	KCNMA1, SCN3B, CLIC5, CHRNA2	91	204	9249	1.99289	1	0.961592	99.176
GOTERM_MF_FAT	GO:0005244~voltage-gated ion channel activity	3	0.150678	0.322756	KCNMA1, SCN3B, CLIC5	91	119	9249	2.56229	1	0.957849	99.2284
GOTERM_MF_FAT	GO:0022832~voltage-gated channel activity	3	0.150678	0.322756	KCNMA1, SCN3B, CLIC5	91	119	9249	2.56229	1	0.957849	99.2284
GOTERM_MF_FAT	GO:0005261~cation channel activity	3	0.150678	0.479562	KCNMA1, SCN3B, CHRNA2	91	165	9249	1.84795	1	0.985665	99.9712
GOTERM_BP_FAT	GO:0006811~ion transport	6	0.301356	0.512042	KCNMA1, TRPM6, SCN3B, CLIC5, ATP7B, CHRNA2	82	511	8785	1.25794	1	0.999672	99.9972
SP_PIR_KEYWORDS	ion transport	3	0.150678	0.647699	KCNMA1, SCN3B, CLIC5	74	220	7349	1.35424	1	0.987818	99.9997
GOTERM_BP_FAT	GO:0030001~metal ion transport	3	0.150678	0.744428	KCNMA1, SCN3B, ATP7B	82	285	8785	1.12773	1	0.999999	100
GOTERM_BP_FAT	GO:0006812~cation transport	3	0.150678	0.847421	KCNMA1, SCN3B, ATP7B	82	357	8785	0.900287	1	1	100
Annotation Cluster 26	Enrichment Score: 0.43379820345310566
Category	Term	Count	%	PValue	Genes	List Total	Pop Hits	Pop Total	Fold Enrichment	Bonferroni	Benjamini	FDR
INTERPRO	IPR012677:Nucleotide-binding, alpha-beta plait	3	0.150678	0.342046	SFRS4, LOC785760, MYEF2	92	122	9171	2.45127	1	0.991124	99.545
INTERPRO	IPR000504:RNA recognition motif, RNP-1	3	0.150678	0.349283	SFRS4, LOC785760, MYEF2	92	124	9171	2.41173	1	0.990234	99.6054
SMART	SM00360:RRM	3	0.150678	0.418161	SFRS4, LOC785760, MYEF2	51	124	4364	2.07021	1	0.993017	99.514
Annotation Cluster 27	Enrichment Score: 0.38429928649005796
Category	Term	Count	%	PValue	Genes	List Total	Pop Hits	Pop Total	Fold Enrichment	Bonferroni	Benjamini	FDR
GOTERM_MF_FAT	GO:0004197~cysteine-type endopeptidase activity	3	0.150678	0.0601187	CFLAR, CASP8, MALT1	91	41	9249	7.43688	0.999994	0.910906	53.8791
GOTERM_MF_FAT	GO:0008234~cysteine-type peptidase activity	3	0.150678	0.14494	CFLAR, CASP8, MALT1	91	69	9249	4.41902	1	0.96638	85.8361
GOTERM_MF_FAT	GO:0004175~endopeptidase activity	3	0.150678	0.81266	CFLAR, CASP8, MALT1	91	312	9249	0.977282	1	0.999497	100
GOTERM_BP_FAT	GO:0006508~proteolysis	5	0.25113	0.828193	CFLAR, C6, CASP8, MALT1, NFX1	82	615	8785	0.871009	1	1	100
GOTERM_MF_FAT	GO:0070011~peptidase activity, acting on L-amino acid peptides	3	0.150678	0.913622	CFLAR, CASP8, MALT1	91	410	9249	0.743688	1	0.999975	100
GOTERM_MF_FAT	GO:0008233~peptidase activity	3	0.150678	0.922994	CFLAR, CASP8, MALT1	91	424	9249	0.719132	1	0.999981	100
Annotation Cluster 28	Enrichment Score: 0.34150353545575707
Category	Term	Count	%	PValue	Genes	List Total	Pop Hits	Pop Total	Fold Enrichment	Bonferroni	Benjamini	FDR
GOTERM_CC_FAT	GO:0005730~nucleolus	5	0.25113	0.0917932	NOL6, LOC786705, ATF3, MYH1, CASP8	70	173	6966	2.87614	1	0.541144	69.3873
GOTERM_CC_FAT	GO:0031981~nuclear lumen	5	0.25113	0.61642	NOL6, LOC786705, ATF3, MYH1, CASP8	70	426	6966	1.16801	1	0.991242	99.9992
GOTERM_CC_FAT	GO:0070013~intracellular organelle lumen	6	0.301356	0.690155	NOL6, LOC786705, ATF3, MYH1, CASP8, PCCB	70	579	6966	1.03124	1	0.996436	99.9999
GOTERM_CC_FAT	GO:0043233~organelle lumen	6	0.301356	0.691647	NOL6, LOC786705, ATF3, MYH1, CASP8, PCCB	70	580	6966	1.02946	1	0.995958	99.9999
GOTERM_CC_FAT	GO:0031974~membrane-enclosed lumen	6	0.301356	0.726044	NOL6, LOC786705, ATF3, MYH1, CASP8, PCCB	70	604	6966	0.988553	1	0.996855	100
Annotation Cluster 29	Enrichment Score: 0.2068338391617633
Category	Term	Count	%	PValue	Genes	List Total	Pop Hits	Pop Total	Fold Enrichment	Bonferroni	Benjamini	FDR
GOTERM_MF_FAT	GO:0043167~ion binding	25	1.25565	0.514917	SCN3B, CYP51A1, THAP5, RORB, ZSCAN20, CCBE1, ZNF397, ZNF395, ENOPH1, NFX1, KCNMA1, B4GALT1, NCALD, LOC767868, RNF222, ANXA2, MSL2, BFAR, PGM5, CLIC5, FBLN5, EBF2, ZNF397OS, MECR, ATP7B	91	2439	9249	1.04179	1	0.987826	99.988
GOTERM_MF_FAT	GO:0046872~metal ion binding	24	1.20542	0.562448	B4GALT1, KCNMA1, SCN3B, CYP51A1, NCALD, LOC767868, THAP5, RORB, RNF222, ANXA2, MSL2, BFAR, PGM5, ZSCAN20, FBLN5, EBF2, CCBE1, ZNF397OS, ZNF397, ZNF395, ENOPH1, MECR, ATP7B, NFX1	91	2387	9249	1.02191	1	0.989999	99.9967
GOTERM_MF_FAT	GO:0043169~cation binding	24	1.20542	0.588219	B4GALT1, KCNMA1, SCN3B, CYP51A1, NCALD, LOC767868, THAP5, RORB, RNF222, ANXA2, MSL2, BFAR, PGM5, ZSCAN20, FBLN5, EBF2, CCBE1, ZNF397OS, ZNF397, ZNF395, ENOPH1, MECR, ATP7B, NFX1	91	2415	9249	1.01006	1	0.990685	99.9985
SP_PIR_KEYWORDS	metal-binding	10	0.50226	0.688932	B4GALT1, KCNMA1, BFAR, PGM5, CYP51A1, EBF2, THAP5, ZNF397, ENOPH1, NFX1	74	1010	7349	0.983275	1	0.989842	99.9999
GOTERM_MF_FAT	GO:0008270~zinc ion binding	13	0.652938	0.695825	LOC767868, THAP5, RORB, RNF222, MSL2, BFAR, EBF2, ZSCAN20, ZNF397, ZNF397OS, ZNF395, MECR, NFX1	91	1367	9249	0.966559	1	0.997774	100
GOTERM_MF_FAT	GO:0046914~transition metal ion binding	16	0.803616	0.70301	B4GALT1, CYP51A1, LOC767868, THAP5, RORB, RNF222, MSL2, BFAR, EBF2, ZSCAN20, ZNF397OS, ZNF397, ZNF395, MECR, ATP7B, NFX1	91	1698	9249	0.957714	1	0.997689	100
Annotation Cluster 30	Enrichment Score: 0.13786270696213437
Category	Term	Count	%	PValue	Genes	List Total	Pop Hits	Pop Total	Fold Enrichment	Bonferroni	Benjamini	FDR
SP_PIR_KEYWORDS	glycoprotein	11	0.552486	0.606145	B4GALT1, COL4A4, COL4A3, HRH1, EGFLAM, CD44, SCN3B, C6, FBLN5, TSPAN13, AQP3	74	1048	7349	1.04238	1	0.98414	99.9988
UP_SEQ_FEATURE	transmembrane region	13	0.652938	0.640803	KCNMA1, B4GALT1, CYP51A1, TMEM215, SCN3B, TSPAN13, AQP3, HRH1, CD44, CLIC5, SLC25A35, ODF4, GULO	59	1235	5635	1.00535	1	1	99.9998
UP_SEQ_FEATURE	topological domain:Extracellular	6	0.301356	0.642883	KCNMA1, HRH1, CD44, SCN3B, TSPAN13, AQP3	59	527	5635	1.08738	1	1	99.9998
SP_PIR_KEYWORDS	transmembrane	16	0.803616	0.685539	B4GALT1, KCNMA1, CYP51A1, TMEM215, SCN3B, SLC22A23, SLC24A5, TSPAN13, AQP7, AQP3, HRH1, CD44, CLIC5, SLC25A35, ODF4, GULO	74	1639	7349	0.969477	1	0.990487	99.9999
SP_PIR_KEYWORDS	membrane	19	0.954294	0.697163	B4GALT1, KCNMA1, SCN3B, CYP51A1, TMEM215, SLC24A5, TSPAN13, AQP3, LIN7A, SEC16B, HRH1, CD44, CLIC5, KRIT1, SLC25A35, ODF4, GULO, SNAP25, VPS36	74	1963	7349	0.961236	1	0.989829	100
UP_SEQ_FEATURE	topological domain:Cytoplasmic	7	0.351582	0.790577	B4GALT1, KCNMA1, HRH1, CD44, SCN3B, TSPAN13, AQP3	59	739	5635	0.904681	1	1	100
UP_SEQ_FEATURE	glycosylation site:N-linked (GlcNAc...)	9	0.452034	0.796174	B4GALT1, HRH1, EGFLAM, CD44, SCN3B, C6, FBLN5, TSPAN13, AQP3	59	961	5635	0.89446	1	1	100
GOTERM_CC_FAT	GO:0031224~intrinsic to membrane	28	1.40633	0.847717	LOC782431, CYP51A1, SCN3B, LOC616517, TMEM215, C6, AQP7, LOC539623, AQP3, HRH1, CD44, ODF4, SNAP25, CHRNA2, KCNMA1, B4GALT1, LOC784858, LOC789358, SLC24A5, NTNG2, TSPAN13, LOC511103, CLIC5, HTR6, SLC25A35, GULO, ATP7B, LOC782475	70	3101	6966	0.898549	1	0.999656	100
GOTERM_CC_FAT	GO:0016021~integral to membrane	26	1.30588	0.902057	LOC782431, CYP51A1, SCN3B, LOC616517, TMEM215, C6, AQP7, LOC539623, AQP3, HRH1, CD44, ODF4, CHRNA2, KCNMA1, B4GALT1, LOC784858, LOC789358, SLC24A5, TSPAN13, LOC511103, CLIC5, HTR6, SLC25A35, GULO, ATP7B, LOC782475	70	3006	6966	0.860736	1	0.999898	100
Annotation Cluster 31	Enrichment Score: 0.1164649166654351
Category	Term	Count	%	PValue	Genes	List Total	Pop Hits	Pop Total	Fold Enrichment	Bonferroni	Benjamini	FDR
GOTERM_MF_FAT	GO:0004984~olfactory receptor activity	7	0.351582	0.703957	LOC782431, LOC616517, LOC784858, LOC789358, LOC511103, LOC539623, LOC782475	91	714	9249	0.996445	1	0.997352	100
GOTERM_BP_FAT	GO:0007186~G-protein coupled receptor protein signaling pathway	10	0.50226	0.761258	LOC782431, HRH1, PNOC, LOC616517, HTR6, LOC784858, LOC789358, LOC511103, LOC539623, LOC782475	82	1162	8785	0.921981	1	0.999999	100
KEGG_PATHWAY	bta04740:Olfactory transduction	5	0.25113	0.794343	LOC782431, LOC616517, LOC784858, LOC539623, LOC782475	49	547	4940	0.921539	1	1	100
GOTERM_BP_FAT	GO:0007166~cell surface receptor linked signal transduction	12	0.602712	0.803627	LOC782431, COL4A3, HRH1, PNOC, LOC616517, PTK2B, HTR6, LOC784858, LOC789358, LOC511103, LOC539623, LOC782475	82	1450	8785	0.886627	1	1	100
Annotation Cluster 32	Enrichment Score: 0.08952464797775368
Category	Term	Count	%	PValue	Genes	List Total	Pop Hits	Pop Total	Fold Enrichment	Bonferroni	Benjamini	FDR
GOTERM_CC_FAT	GO:0005739~mitochondrion	7	0.351582	0.745042	SLC25A35, HSD17B4, ACSS3, PCCB, MECR, ACSL5, DUT	70	731	6966	0.952941	1	0.99735	100
SP_PIR_KEYWORDS	transit peptide	3	0.150678	0.808523	ACSS3, PCCB, MECR	74	302	7349	0.986531	1	0.997378	100
UP_SEQ_FEATURE	transit peptide:Mitochondrion	3	0.150678	0.821581	ACSS3, PCCB, MECR	59	299	5635	0.958279	1	1	100
SP_PIR_KEYWORDS	mitochondrion	4	0.200904	0.885887	SLC25A35, ACSS3, PCCB, MECR	74	504	7349	0.788181	1	0.999349	100

[truncated: 4 more sheets: Selenium_gene_clusters, Sodium_gene_clusters, Sulfur_gene_clusters, Zinc_gene_clusters]
